# Supplementary material for: Improving the Utility of the Tox21 Dataset by Deep Metadata Annotations and Constructing Reusable Benchmarked Chemical Reference Signatures
Source: Molecules. 2019 Apr 23;24(8):1604. doi: 10.3390/molecules24081604 (PMC6515292; doi:10.3390/molecules24081604)
Supplement: Supplementary file 1 [file molecules-24-01604-s001.zip]

Archive with 11 entries (11 files):
- Supplemental Figure 3 - Example promiscuity index statistical binning results.PNG
- Supplemental Table 7 - Full ROC statistical calculations.xlsx
- Supplemental Table 2 - Number of CIDs remaining per assay pairing following purity filtration.xlsx
- Supplemental Table 1 - Tox21 assay annotations.xlsx
- Supplemental Table 3 - CID aggregated pAC50 values for reporter gene assays and corresponding toxicity assays.xlsx
- Supplemental Figure 1 - Relation between pAC50 values and activity designations in unfiltered Tox21 data.png
- Supplemental Table 8 - Purity filtered CID clustering, activity data, and SID associations for aggregation.xlsx
- Supplemental Figure 2 - pAC50 value distribution in active molecules.png
- Supplemental Table 6 - CIDs designated as reporter selective by assay.xlsx
- Supplemental Table 5 - CIDs designated as toxicity assay active by assay.xlsx
- Supplemental Table 4 - CIDs designated as reporter assay active by assay.xlsx
