# Supplementary material for: Improving the Utility of the Tox21 Dataset by Deep Metadata Annotations and Constructing Reusable Benchmarked Chemical Reference Signatures
Source: Molecules. 2019 Apr 23;24(8):1604. doi: 10.3390/molecules24081604 (PMC6515292; doi:10.3390/molecules24081604)
Supplement: Supplementary file 1 [file molecules-24-01604-s001.zip › Supplemental Table 7 - Full ROC statistical calculations.xlsx]

## Sheet: Sheet1
Non-Random and Aggregated Random Model Statistics
Assay ID	ActivityCategory	ActiveClass	Number of Good Molecules	Number of Non-Good Molecules	Total Molecules	EstTP	EstFN	EstFP	EstTN	Enrich01	Enrich05	Enrich10	Enrich25	Enrich50	ROCScore
HIF170	Reporter Active	Actual	6	3348	3354	4	2	20	3328	0.666667	0.666667	0.666667	0.833333	1	0.889536
CAR611	Reporter Active	Actual	407	2947	3354	340	67	687	2260	0.058968	0.255528	0.444717	0.766585	0.928747	0.866947
CAR611	Reporter Selective	Actual	323	3031	3354	265	58	700	2331	0.065015	0.278638	0.467492	0.773994	0.93808	0.866489
MMP205	Reporter Active	Actual	968	4189	5157	787	181	859	3330	0.040289	0.203512	0.396694	0.734504	0.896694	0.866288
AHR848	Reporter Active	Actual	452	4705	5157	347	105	713	3992	0.070796	0.34292	0.557522	0.794248	0.911504	0.865383
FXRN812	Toxicity Active	Actual	139	3215	3354	106	33	645	2570	0.129496	0.410072	0.57554	0.76259	0.920863	0.854535
AHR848	Reporter Selective	Actual	310	4847	5157	238	72	809	4038	0.106452	0.370968	0.558065	0.783871	0.903226	0.852971
PPARGN135	Toxicity Active	Actual	212	3142	3354	169	43	772	2370	0.103774	0.367925	0.537736	0.745283	0.900943	0.849346
RAR822	Toxicity Active	Actual	102	3252	3354	81	21	538	2714	0.186275	0.539216	0.656863	0.823529	0.901961	0.849055
BG1N143	Toxicity Active	Actual	172	4985	5157	122	50	626	4359	0.156977	0.511628	0.633721	0.773256	0.877907	0.847082
PPARDA851	Toxicity Active	Actual	293	3061	3354	209	84	502	2559	0.081911	0.307167	0.481229	0.733788	0.897611	0.842625
PPARDN875	Toxicity Active	Actual	220	3134	3354	170	50	622	2512	0.1	0.372727	0.545455	0.772727	0.872727	0.841276
ELG372	Reporter Active	Actual	121	5036	5157	90	31	1041	3995	0.214876	0.504132	0.586777	0.743802	0.892562	0.841055
TRN186	Reporter Active	Actual	1099	4058	5157	868	231	1012	3046	0.041856	0.189263	0.33849	0.66333	0.869882	0.840622
TRN186	Toxicity Active	Actual	813	4344	5157	615	198	970	3374	0.056581	0.246002	0.404674	0.687577	0.881919	0.836636
MDA770	Reporter Active	Actual	654	2700	3354	507	147	628	2072	0.04893	0.20948	0.351682	0.669725	0.873089	0.834913
CAR541	Toxicity Active	Actual	212	3142	3354	147	65	543	2599	0.099057	0.311321	0.528302	0.726415	0.896226	0.834051
MDAN828	Toxicity Active	Actual	239	4918	5157	178	61	837	4081	0.117155	0.384937	0.585774	0.778243	0.870293	0.833629
ARN311	Toxicity Active	Actual	296	4861	5157	214	82	850	4011	0.114865	0.337838	0.506757	0.75	0.898649	0.833386
VDRN244	Toxicity Active	Actual	206	3148	3354	158	48	702	2446	0.097087	0.349515	0.514563	0.752427	0.883495	0.831884
AROA258	Toxicity Active	Actual	329	4828	5157	226	103	637	4191	0.100304	0.343465	0.531915	0.723404	0.884498	0.831665
AP1247	Toxicity Active	Actual	159	3195	3354	115	44	613	2582	0.144654	0.371069	0.503145	0.72956	0.893082	0.831
H2AX604	Toxicity Active	Actual	337	3017	3354	256	81	702	2315	0.074184	0.249258	0.4273	0.697329	0.896142	0.830002
ERN433	Toxicity Active	Actual	187	4970	5157	134	53	760	4210	0.149733	0.44385	0.566845	0.748663	0.871658	0.827053
CAR611	Toxicity Active	Actual	191	3163	3354	128	63	493	2670	0.125654	0.329843	0.544503	0.717277	0.858639	0.823426
ARE998	Toxicity Active	Actual	247	3107	3354	180	67	623	2484	0.093117	0.323887	0.534413	0.732794	0.854251	0.822424
MDA770	Reporter Selective	Actual	329	3025	3354	233	96	567	2458	0.069909	0.267477	0.465046	0.708207	0.866261	0.821685
P53581	Toxicity Active	Actual	389	4768	5157	305	84	1386	3382	0.095116	0.311054	0.488432	0.701799	0.871465	0.821048
RORG546	Reporter Active	Actual	422	2932	3354	330	92	786	2146	0.045024	0.234597	0.395735	0.680095	0.876777	0.820843
AHR848	Toxicity Active	Actual	237	4920	5157	190	47	1329	3591	0.105485	0.350211	0.493671	0.746835	0.881857	0.820785
AROA258	Reporter Active	Actual	484	4673	5157	340	144	888	3785	0.082645	0.303719	0.495868	0.702479	0.865702	0.819922
NFKB358	Toxicity Active	Actual	122	3232	3354	88	34	737	2495	0.188525	0.401639	0.532787	0.721311	0.885246	0.81863
MDA770	Toxicity Active	Actual	143	3211	3354	98	45	437	2774	0.125874	0.412587	0.58042	0.741259	0.832168	0.818289
ELG372	Toxicity Active	Actual	305	4852	5157	215	90	834	4018	0.12459	0.367213	0.534426	0.737705	0.852459	0.816906
P53581	Reporter Active	Actual	301	4856	5157	213	88	982	3874	0.116279	0.355482	0.495017	0.714286	0.877076	0.816237
ESRE160	Toxicity Active	Actual	137	3217	3354	86	51	392	2825	0.116788	0.416058	0.540146	0.715328	0.861314	0.816164
FXRA481	Toxicity Active	Actual	214	3140	3354	145	69	519	2621	0.098131	0.369159	0.53271	0.705607	0.850467	0.813973
BG1125	Reporter Active	Actual	342	3012	3354	236	106	587	2425	0.087719	0.28655	0.453216	0.690058	0.871345	0.812439
MDAN828	Reporter Active	Actual	448	4709	5157	298	150	738	3971	0.084821	0.296875	0.462054	0.694196	0.850446	0.810995
RAR822	Reporter Active	Actual	259	3095	3354	167	92	489	2606	0.081081	0.316602	0.482625	0.667954	0.868726	0.810988
VDRA122	Toxicity Active	Actual	288	3066	3354	213	75	742	2324	0.079861	0.291667	0.430556	0.6875	0.868056	0.810197
GRN257	Toxicity Active	Actual	228	4929	5157	138	90	597	4332	0.144737	0.399123	0.539474	0.701754	0.855263	0.808394
RXR315	Toxicity Active	Actual	273	3081	3354	194	79	611	2470	0.098901	0.274725	0.450549	0.714286	0.85348	0.806304
HSE273	Toxicity Active	Actual	169	3185	3354	113	56	509	2676	0.12426	0.378698	0.502959	0.692308	0.846154	0.805453
VDRN244	Reporter Active	Actual	34	3320	3354	22	12	480	2840	0.117647	0.382353	0.558824	0.676471	0.882353	0.804429
BG1125	Toxicity Active	Actual	127	3227	3354	95	32	676	2551	0.141732	0.401575	0.566929	0.755906	0.826772	0.803296
HSE273	Reporter Active	Actual	22	3332	3354	22	0	1583	1749	0.227273	0.363636	0.363636	0.590909	1	0.803039
BG1N143	Reporter Active	Actual	268	4889	5157	183	85	916	3973	0.126866	0.350746	0.473881	0.712687	0.850746	0.801926
CAR541	Reporter Active	Actual	210	3144	3354	151	59	820	2324	0.095238	0.257143	0.414286	0.671429	0.871429	0.799605
BG1125	Reporter Selective	Actual	148	3206	3354	101	47	608	2598	0.155405	0.317568	0.445946	0.709459	0.858108	0.798397
MMP205	Toxicity Active	Actual	180	4977	5157	133	47	1239	3738	0.066667	0.261111	0.461111	0.705556	0.883333	0.79822
FXRN812	Reporter Selective	Actual	15	3339	3354	14	1	1402	1937	0.2	0.333333	0.4	0.6	0.933333	0.797724
ELG372	Reporter Selective	Actual	68	5089	5157	46	22	809	4280	0.25	0.455882	0.573529	0.75	0.838235	0.797328
RORG546	Toxicity Active	Actual	194	3160	3354	137	57	639	2521	0.108247	0.329897	0.438144	0.71134	0.840206	0.797116
AROA258	Reporter Selective	Actual	96	5061	5157	70	26	1067	3994	0.208333	0.427083	0.552083	0.739583	0.833333	0.794668
HIF170	Reporter Selective	Actual	3	3351	3354	3	0	1245	2106	0	0	0.333333	0.666667	1	0.794589
GRN257	Reporter Active	Actual	210	4947	5157	128	82	547	4400	0.166667	0.438095	0.547619	0.67619	0.809524	0.792629
HIF170	Toxicity Active	Actual	241	3113	3354	152	89	532	2581	0.099585	0.282158	0.435685	0.672199	0.850622	0.789048
GRN257	Reporter Selective	Actual	98	5059	5157	60	38	517	4542	0.193878	0.540816	0.591837	0.704082	0.826531	0.788877
ERN433	Reporter Active	Actual	226	4931	5157	132	94	716	4215	0.110619	0.309735	0.455752	0.663717	0.836283	0.780372
MMP205	Reporter Selective	Actual	465	4692	5157	342	123	1340	3352	0.068817	0.232258	0.378495	0.63871	0.84086	0.777441
HSE273	Reporter Selective	Actual	17	3337	3354	16	1	1665	1672	0.176471	0.294118	0.352941	0.647059	0.882353	0.769289
FXRA481	Reporter Active	Actual	11	3343	3354	8	3	619	2724	0.454545	0.454545	0.454545	0.727273	0.818182	0.756125
PPARGN135	Reporter Active	Actual	61	3293	3354	47	14	1039	2254	0.032787	0.229508	0.327869	0.622951	0.852459	0.755861
ARN311	Reporter Active	Actual	394	4763	5157	273	121	1415	3348	0.058376	0.21066	0.327411	0.593909	0.824873	0.751857
BG1N143	Reporter Selective	Actual	155	5002	5157	107	48	1438	3564	0.058065	0.303226	0.419355	0.619355	0.8	0.750079
VDRA122	Reporter Selective	Actual	4	3350	3354	3	1	197	3153	0.5	0.5	0.75	0.75	0.75	0.748284
ESRE160	Reporter Active	Actual	10	3344	3354	8	2	702	2642	0	0.2	0.2	0.8	0.8	0.744647
P53581	Reporter Selective	Actual	121	5036	5157	69	52	906	4130	0.123967	0.330579	0.429752	0.603306	0.801653	0.742804
ARN311	Reporter Selective	Actual	132	5025	5157	78	54	975	4050	0.083333	0.227273	0.371212	0.598485	0.787879	0.736165
ARE998	Reporter Active	Actual	193	3161	3354	132	61	1004	2157	0.056995	0.217617	0.321244	0.57513	0.792746	0.735404
ARE998	Reporter Selective	Actual	152	3202	3354	76	76	418	2784	0.065789	0.230263	0.381579	0.565789	0.769737	0.734679
PGC756	Reporter Selective	Actual	1	62	63	3	0	23	37	0	0	0	0	0	0.725349
TRN186	Reporter Selective	Actual	81	5076	5157	44	37	743	4333	0.209877	0.320988	0.432099	0.580247	0.765432	0.718063
AP1247	Reporter Active	Actual	13	3341	3354	7	6	301	3040	0.076923	0.307692	0.538462	0.615385	0.769231	0.714342
ERN433	Reporter Selective	Actual	106	5051	5157	68	38	1424	3627	0.132075	0.245283	0.330189	0.584906	0.783019	0.714002
VDRA122	Reporter Active	Actual	7	3347	3354	5	2	993	2354	0.285714	0.285714	0.285714	0.571429	0.714286	0.713347
H2AX604	Reporter Active	Actual	69	3285	3354	37	32	480	2805	0.028986	0.231884	0.42029	0.57971	0.724638	0.711698
PPARGN135	Reporter Selective	Actual	25	3329	3354	21	4	1629	1700	0	0.12	0.28	0.52	0.84	0.711589
ESRE160	Reporter Selective	Actual	8	3346	3354	5	3	361	2985	0	0.25	0.5	0.625	0.75	0.692431
PPARDN875	Reporter Active	Actual	50	3304	3354	25	25	428	2876	0.04	0.2	0.36	0.56	0.72	0.692179
RXR315	Reporter Active	Actual	63	3291	3354	28	35	400	2891	0.095238	0.301587	0.396825	0.539683	0.730159	0.686842
RAR822	Reporter Selective	Actual	72	3282	3354	49	23	1188	2094	0.097222	0.194444	0.305556	0.541667	0.722222	0.686002
RORG546	Reporter Selective	Actual	92	3262	3354	46	46	571	2691	0.108696	0.23913	0.315217	0.554348	0.717391	0.680877
MDAN828	Reporter Selective	Actual	62	5095	5157	35	27	1299	3796	0.032258	0.193548	0.274194	0.516129	0.725806	0.675127
RXR315	Reporter Selective	Actual	52	3302	3354	25	27	595	2707	0.076923	0.288462	0.384615	0.5	0.653846	0.669437
AP1247	Reporter Selective	Actual	12	3342	3354	9	3	1232	2110	0	0.166667	0.333333	0.5	0.75	0.665968
PPARDA851	Reporter Active	Actual	17	3337	3354	7	10	139	3198	0.235294	0.411765	0.411765	0.529412	0.647059	0.659063
FXRN812	Reporter Active	Actual	38	3316	3354	24	14	1207	2109	0.078947	0.157895	0.236842	0.5	0.684211	0.650498
PPARDA851	Reporter Selective	Actual	8	3346	3354	7	1	2084	1262	0	0	0.25	0.25	0.625	0.618051
PGC756	Reporter Active	Actual	3	60	63	3	0	35	25	0	0	0	0	0	0.6
PGC756	Toxicity Active	Actual	6	57	63	6	0	38	19	0	0	0	0	0	0.587719
CAR541	Reporter Selective	Actual	25	3329	3354	11	14	661	2668	0	0.08	0.12	0.44	0.6	0.5696
FXRA481	Reporter Selective	Actual	5	3349	3354	3	2	1179	2170	0	0	0	0.2	0.6	0.562257
PPARDN875	Reporter Selective	Actual	6	3348	3354	6	0	2493	855	0	0	0.166667	0.333333	0.5	0.55914
H2AX604	Reporter Selective	Actual	15	3339	3354	10	5	1655	1684	0	0	0.133333	0.333333	0.666667	0.55266
ERR845	Toxicity Active	Actual	3	60	63	3	0	41	19	0	0	0	0	0	0.488889
ERR845	Reporter Active	Actual	3	60	63	2	1	33	27	0	0	0	0	0	0.355556
PGC756	Reporter Selective	Random	3	60	63	3	0	23	37	0	0	0	0	0	0.725349
HIF170	Reporter Selective	Random	3	3351	3354	3	0	2007	1344	0	0	0	0	0.666667	0.609609
VDRA122	Reporter Selective	Random	7	3347	3354	7	0	2596	751	0	0	0	0.142857	0.428571	0.603843
PPARDA851	Reporter Selective	Random	10	3344	3354	8	2	1780	1564	0	0	0.1	0.4	0.7	0.588879
PPARGN135	Reporter Selective	Random	28	3326	3354	16	12	1071	2255	0	0	0.107143	0.392857	0.714286	0.573816
AP1247	Reporter Selective	Random	11	3343	3354	9	2	1916	1427	0	0	0.090909	0.272727	0.636364	0.566775
ERR845	Reporter Active	Random	5	58	63	4	1	23	35	0	0	0	0	0	0.553375
HIF170	Reporter Active	Random	4	3350	3354	4	0	2111	1239	0	0	0.25	0.25	0.5	0.549461
ELG372	Reporter Active	Random	115	5042	5157	84	31	2782	2260	0.017391	0.078261	0.191304	0.330435	0.652174	0.547123
BG1125	Reporter Selective	Random	153	3201	3354	113	40	1974	1227	0	0.026144	0.071895	0.281046	0.568627	0.545787
MDA770	Reporter Active	Random	684	2670	3354	267	417	809	1861	0.013158	0.05848	0.106725	0.296784	0.562865	0.545587
TRN186	Reporter Selective	Random	82	5075	5157	19	63	864	4211	0.02439	0.036585	0.109756	0.268293	0.487805	0.54479
HSE273	Reporter Selective	Random	16	3338	3354	10	6	896	2442	0	0.0625	0.375	0.5625	0.625	0.543195
MDA770	Reporter Selective	Random	338	3016	3354	232	106	1711	1305	0.002959	0.059172	0.097633	0.248521	0.597633	0.541863
TRN186	Reporter Active	Random	1122	4035	5157	703	419	2225	1810	0.008021	0.035651	0.090909	0.266488	0.550802	0.540918
ESRE160	Reporter Active	Random	13	3341	3354	13	0	2614	727	0	0	0.153846	0.307692	0.615385	0.540719
RORG546	Reporter Selective	Random	101	3253	3354	12	89	124	3129	0.029703	0.118812	0.138614	0.267327	0.524752	0.539607
ELG372	Reporter Selective	Random	63	5094	5157	34	29	2609	2485	0	0	0.015873	0.206349	0.507937	0.538377
RXR315	Reporter Active	Random	70	3284	3354	39	31	1471	1813	0.014286	0.057143	0.142857	0.285714	0.585714	0.53835
AROA258	Reporter Selective	Random	112	5045	5157	86	26	3330	1715	0	0.044643	0.116071	0.258929	0.544643	0.53702
MMP205	Reporter Active	Random	979	4178	5157	571	408	2088	2090	0.0143	0.07763	0.129724	0.288049	0.560776	0.536768
AHR848	Reporter Active	Random	469	4688	5157	256	213	2164	2524	0.010661	0.066098	0.10661	0.272921	0.573561	0.53657
FXRA481	Reporter Active	Random	11	3343	3354	6	5	705	2638	0	0	0.272727	0.545455	0.818182	0.53644
ERN433	Reporter Active	Random	238	4919	5157	194	44	3526	1393	0.012605	0.05042	0.10084	0.285714	0.558824	0.536436
CAR541	Reporter Selective	Random	15	3339	3354	13	2	2115	1224	0	0	0.066667	0.266667	0.466667	0.535293
RAR822	Reporter Active	Random	288	3066	3354	227	61	2274	792	0.017361	0.0625	0.09375	0.25	0.517361	0.534799
GRN257	Reporter Selective	Random	86	5071	5157	63	23	2982	2089	0	0.034884	0.104651	0.313953	0.569767	0.533987
RORG546	Reporter Active	Random	450	2904	3354	317	133	1957	947	0.02	0.048889	0.102222	0.251111	0.508889	0.533398
MDAN828	Reporter Active	Random	443	4714	5157	276	167	2479	2235	0.009029	0.054176	0.126411	0.300226	0.577878	0.533077
P53581	Reporter Active	Random	308	4849	5157	187	121	2590	2259	0.003247	0.051948	0.12987	0.301948	0.564935	0.532914
ERN433	Reporter Selective	Random	90	5067	5157	12	78	312	4755	0	0.111111	0.133333	0.288889	0.477778	0.532536
AROA258	Reporter Active	Random	483	4674	5157	380	103	3478	1196	0.012422	0.041408	0.089027	0.248447	0.513458	0.53139
PPARDN875	Reporter Active	Random	59	3295	3354	53	6	2636	659	0	0	0.067797	0.20339	0.491525	0.530039
CAR541	Reporter Active	Random	197	3157	3354	133	64	1711	1446	0.040609	0.106599	0.147208	0.299492	0.609137	0.529981
VDRN244	Reporter Active	Random	24	3330	3354	19	5	1456	1874	0	0	0.166667	0.416667	0.791667	0.529254
ARN311	Reporter Active	Random	395	4762	5157	222	173	2387	2375	0.007595	0.025316	0.086076	0.24557	0.55443	0.528024
P53581	Reporter Selective	Random	127	5030	5157	67	60	2153	2877	0	0.023622	0.11811	0.314961	0.574803	0.527089
MMP205	Reporter Selective	Random	453	4704	5157	200	253	1830	2874	0.00883	0.055188	0.110375	0.269316	0.523179	0.526934
AHR848	Reporter Selective	Random	312	4845	5157	250	62	3447	1398	0.012821	0.054487	0.115385	0.246795	0.554487	0.526646
BG1N143	Reporter Active	Random	276	4881	5157	172	104	2543	2338	0.01087	0.068841	0.137681	0.286232	0.583333	0.52655
BG1N143	Reporter Selective	Random	162	4995	5157	93	69	2518	2477	0	0.049383	0.104938	0.253086	0.555556	0.526267
ARE998	Reporter Active	Random	198	3156	3354	71	127	840	2316	0.010101	0.040404	0.106061	0.318182	0.530303	0.525367
BG1125	Reporter Active	Random	334	3020	3354	280	54	2330	690	0.005988	0.047904	0.095808	0.266467	0.538922	0.525235
CAR611	Reporter Active	Random	374	2980	3354	350	24	2720	260	0	0.048128	0.082888	0.227273	0.470588	0.52518
PPARDN875	Reporter Selective	Random	4	3350	3354	4	0	3350	0	0	0	0	0	0	0.525132
RAR822	Reporter Selective	Random	78	3276	3354	72	6	2923	353	0	0.012821	0.038462	0.166667	0.384615	0.524263
FXRN812	Reporter Selective	Random	10	3344	3354	9	1	2209	1135	0	0.1	0.1	0.3	0.5	0.52325
ARE998	Reporter Selective	Random	127	3227	3354	47	80	845	2382	0.007874	0.062992	0.133858	0.330709	0.582677	0.523189
ESRE160	Reporter Selective	Random	7	3347	3354	6	1	1149	2198	0	0.285714	0.285714	0.571429	0.857143	0.520974
GRN257	Reporter Active	Random	205	4952	5157	84	121	1776	3176	0	0.058537	0.126829	0.253659	0.512195	0.520139
PPARGN135	Reporter Active	Random	56	3298	3354	12	44	517	2781	0	0.035714	0.071429	0.25	0.535714	0.516007
CAR611	Reporter Selective	Random	344	3010	3354	313	31	2449	561	0.014535	0.046512	0.101744	0.273256	0.561047	0.515177
ARN311	Reporter Selective	Random	124	5033	5157	86	38	3110	1923	0	0.048387	0.104839	0.290323	0.532258	0.514912
H2AX604	Reporter Active	Random	79	3275	3354	27	52	901	2374	0	0.063291	0.113924	0.303797	0.468354	0.514573
RXR315	Reporter Selective	Random	46	3308	3354	16	30	757	2551	0	0.021739	0.108696	0.347826	0.565217	0.512414
AP1247	Reporter Active	Random	13	3341	3354	9	4	1131	2210	0	0	0	0.230769	0.769231	0.511707
MDAN828	Reporter Selective	Random	57	5100	5157	18	39	1105	3995	0	0.070175	0.122807	0.333333	0.473684	0.509942
FXRN812	Reporter Active	Random	45	3309	3354	3	42	81	3228	0.044444	0.066667	0.088889	0.177778	0.422222	0.507754
VDRA122	Reporter Active	Random	12	3342	3354	6	6	944	2398	0	0.083333	0.083333	0.333333	0.666667	0.507166
H2AX604	Reporter Selective	Random	19	3335	3354	9	10	919	2416	0	0	0.052632	0.315789	0.578947	0.503876
PGC756	Reporter Active	Random	2	61	63	2	0	19	42	0	0	0	0	0	0.49354
PPARDA851	Reporter Active	Random	21	3333	3354	13	8	1479	1854	0	0	0.095238	0.238095	0.619048	0.488309
FXRA481	Reporter Selective	Random	6	3348	3354	3	3	1247	2101	0	0	0	0.166667	0.5	0.487019
HSE273	Reporter Active	Random	22	3332	3354	15	7	1768	1564	0	0	0	0.136364	0.636364	0.465686
Full Statistcis for Random Model Instances
Assay ID	Assay ROC Score Mean	Assay ROC Score Deviation	Number of Good Molecules	Number of Non-Good Molecules	Total Molecules	EstTP	EstFN	EstFP	EstTN	Enrich01	Enrich05	Enrich10	Enrich25	Enrich50	ROC Score Individual	Activity Category
AHR848	0.526646	0.0177	312	4845	5157	250	62	3447	1398	0.0128	0.0545	0.115385	0.246795	0.554487	0.532258	Reporter Selective
AHR848	0.526646	0.0177	305	4852	5157	252	53	3864	988	0.023	0.0557	0.104918	0.222951	0.478689	0.491218	Reporter Selective
AHR848	0.526646	0.0177	314	4843	5157	119	195	1379	3464	0.0159	0.0828	0.127389	0.321656	0.566879	0.54501	Reporter Selective
AHR848	0.526646	0.0177	341	4816	5157	256	85	3161	1655	0.0088	0.0381	0.0938	0.281525	0.571848	0.5467	Reporter Selective
AHR848	0.526646	0.0177	293	4864	5157	173	120	2448	2416	0.0273	0.0887	0.16041	0.303754	0.56314	0.54102	Reporter Selective
AHR848	0.526646	0.0177	305	4852	5157	190	115	2621	2231	0.0131	0.0623	0.134426	0.281967	0.560656	0.534783	Reporter Selective
AHR848	0.526646	0.0177	303	4854	5157	129	174	1749	3105	0.0132	0.0759	0.132013	0.273927	0.547855	0.532942	Reporter Selective
AHR848	0.526646	0.0177	337	4820	5157	147	190	1935	2885	0.0119	0.0386	0.0712	0.267062	0.510386	0.501224	Reporter Selective
AHR848	0.526646	0.0177	293	4864	5157	170	123	2445	2419	0.00683	0.0546	0.102389	0.242321	0.566553	0.526344	Reporter Selective
AHR848	0.526646	0.0177	306	4851	5157	230	76	3349	1502	0.0163	0.0621	0.107843	0.251634	0.542484	0.514961	Reporter Selective
AHR848	0.53657	0.0177	469	4688	5157	256	213	2164	2524	0.0107	0.0661	0.10661	0.272921	0.573561	0.534288	Reporter Active
AHR848	0.53657	0.0177	417	4740	5157	259	158	2339	2401	0.0144	0.0791	0.127098	0.321343	0.613909	0.574711	Reporter Active
AHR848	0.53657	0.0177	443	4714	5157	185	258	1603	3111	0.00451	0.0293	0.079	0.286682	0.562077	0.533839	Reporter Active
AHR848	0.53657	0.0177	463	4694	5157	327	136	2948	1746	0.0216	0.054	0.112311	0.285097	0.544276	0.539313	Reporter Active
AHR848	0.53657	0.0177	445	4712	5157	202	243	1645	3067	0.00674	0.0427	0.103371	0.303371	0.58427	0.55232	Reporter Active
AHR848	0.53657	0.0177	459	4698	5157	154	305	1331	3367	0.00436	0.0436	0.115468	0.28976	0.533769	0.527966	Reporter Active
AHR848	0.53657	0.0177	441	4716	5157	349	92	3496	1220	0.00227	0.0408	0.093	0.253968	0.512472	0.516128	Reporter Active
AHR848	0.53657	0.0177	471	4686	5157	161	310	1186	3500	0	0.0531	0.121019	0.320594	0.547771	0.542973	Reporter Active
AHR848	0.53657	0.0177	453	4704	5157	283	170	2581	2123	0.00883	0.0706	0.13245	0.282561	0.549669	0.537256	Reporter Active
AHR848	0.53657	0.0177	490	4667	5157	339	151	3033	1634	0.00816	0.0449	0.0714	0.22449	0.516327	0.50691	Reporter Active
AP1247	0.566775	0.0951	11	3343	3354	9	2	1916	1427	0	0	0.0909	0.272727	0.636364	0.581405	Reporter Selective
AP1247	0.566775	0.0951	10	3344	3354	8	2	1294	2050	0.1	0.4	0.4	0.5	0.8	0.729037	Reporter Selective
AP1247	0.566775	0.0951	17	3337	3354	16	1	2853	484	0	0	0.0588	0.176471	0.235294	0.44048	Reporter Selective
AP1247	0.566775	0.0951	13	3341	3354	12	1	2589	752	0	0	0	0.153846	0.538462	0.484378	Reporter Selective
AP1247	0.566775	0.0951	8	3346	3354	8	0	2493	853	0	0	0	0.25	0.25	0.461409	Reporter Selective
AP1247	0.566775	0.0951	14	3340	3354	7	7	763	2577	0.142857	0.214286	0.285714	0.5	0.571429	0.632784	Reporter Selective
AP1247	0.566775	0.0951	10	3344	3354	9	1	1798	1546	0	0	0.1	0.3	0.8	0.66235	Reporter Selective
AP1247	0.566775	0.0951	15	3339	3354	13	2	2598	741	0	0	0.0667	0.2	0.4	0.462334	Reporter Selective
AP1247	0.566775	0.0951	11	3343	3354	10	1	2232	1111	0	0	0	0.272727	0.545455	0.571452	Reporter Selective
AP1247	0.566775	0.0951	9	3345	3354	5	4	537	2808	0	0.222222	0.222222	0.555556	0.666667	0.642119	Reporter Selective
AP1247	0.511707	0.120329	13	3341	3354	9	4	1131	2210	0	0	0	0.230769	0.769231	0.618101	Reporter Active
AP1247	0.511707	0.120329	7	3347	3354	7	0	3300	47	0	0	0	0	0.142857	0.264245	Reporter Active
AP1247	0.511707	0.120329	11	3343	3354	11	0	3126	217	0	0	0	0.0909	0.272727	0.386262	Reporter Active
AP1247	0.511707	0.120329	15	3339	3354	15	0	2666	673	0	0.133333	0.133333	0.133333	0.266667	0.466467	Reporter Active
AP1247	0.511707	0.120329	9	3345	3354	8	1	2099	1246	0	0	0	0.222222	0.555556	0.536622	Reporter Active
AP1247	0.511707	0.120329	12	3342	3354	4	8	561	2781	0	0	0.166667	0.333333	0.416667	0.491023	Reporter Active
AP1247	0.511707	0.120329	13	3341	3354	10	3	2142	1199	0	0	0.0769	0.307692	0.461538	0.521055	Reporter Active
AP1247	0.511707	0.120329	17	3337	3354	8	9	1231	2106	0	0	0	0.235294	0.470588	0.494174	Reporter Active
AP1247	0.511707	0.120329	12	3342	3354	9	3	1064	2278	0	0.0833	0.416667	0.583333	0.75	0.709381	Reporter Active
AP1247	0.511707	0.120329	16	3338	3354	11	5	1373	1965	0	0.125	0.125	0.4375	0.75	0.629737	Reporter Active
ARE998	0.523189	0.0312	127	3227	3354	47	80	845	2382	0.00787	0.063	0.133858	0.330709	0.582677	0.549744	Reporter Selective
ARE998	0.523189	0.0312	168	3186	3354	135	33	2331	855	0.0119	0.0298	0.0655	0.25	0.511905	0.506089	Reporter Selective
ARE998	0.523189	0.0312	136	3218	3354	102	34	1988	1230	0.0147	0.0515	0.102941	0.279412	0.566176	0.55052	Reporter Selective
ARE998	0.523189	0.0312	203	3151	3354	125	78	1881	1270	0	0.0394	0.0936	0.231527	0.477833	0.484594	Reporter Selective
ARE998	0.523189	0.0312	157	3197	3354	94	63	1728	1469	0	0.0255	0.0764	0.22293	0.535032	0.498547	Reporter Selective
ARE998	0.523189	0.0312	156	3198	3354	87	69	1478	1720	0.0192	0.0705	0.115385	0.275641	0.576923	0.536225	Reporter Selective
ARE998	0.523189	0.0312	153	3201	3354	133	20	2520	681	0.0131	0.0392	0.0588	0.228758	0.48366	0.50267	Reporter Selective
ARE998	0.523189	0.0312	143	3211	3354	142	1	3095	116	0.00699	0.042	0.0559	0.251748	0.48951	0.479233	Reporter Selective
ARE998	0.523189	0.0312	181	3173	3354	110	71	1435	1738	0.0221	0.0884	0.165746	0.342541	0.635359	0.574732	Reporter Selective
ARE998	0.523189	0.0312	152	3202	3354	88	64	1359	1843	0.0132	0.0395	0.0658	0.296053	0.605263	0.549535	Reporter Selective
ARE998	0.525367	0.0372	198	3156	3354	71	127	840	2316	0.0101	0.0404	0.106061	0.318182	0.530303	0.508584	Reporter Active
ARE998	0.525367	0.0372	208	3146	3354	146	62	1948	1198	0.00962	0.0769	0.125	0.288462	0.528846	0.533752	Reporter Active
ARE998	0.525367	0.0372	200	3154	3354	118	82	1697	1457	0.01	0.07	0.11	0.25	0.54	0.516555	Reporter Active
ARE998	0.525367	0.0372	180	3174	3354	102	78	1662	1512	0.0111	0.0333	0.111111	0.227778	0.533333	0.501162	Reporter Active
ARE998	0.525367	0.0372	201	3153	3354	191	10	2906	247	0	0.0149	0.0647	0.223881	0.482587	0.486197	Reporter Active
ARE998	0.525367	0.0372	192	3162	3354	154	38	2399	763	0.0208	0.0365	0.0677	0.197917	0.484375	0.485187	Reporter Active
ARE998	0.525367	0.0372	188	3166	3354	80	108	806	2360	0.0106	0.101064	0.180851	0.398936	0.617021	0.605239	Reporter Active
ARE998	0.525367	0.0372	201	3153	3354	163	38	2178	975	0.0199	0.0896	0.124378	0.288557	0.59204	0.574613	Reporter Active
ARE998	0.525367	0.0372	189	3165	3354	140	49	2215	950	0.0106	0.0265	0.0794	0.248677	0.47619	0.500469	Reporter Active
ARE998	0.525367	0.0372	209	3145	3354	163	46	2219	926	0.0144	0.0622	0.133971	0.282297	0.545455	0.541907	Reporter Active
ARN311	0.514912	0.0302	124	5033	5157	86	38	3110	1923	0	0.0484	0.104839	0.290323	0.532258	0.527858	Reporter Selective
ARN311	0.514912	0.0302	126	5031	5157	98	28	3543	1488	0.0317	0.0635	0.111111	0.246032	0.539683	0.521713	Reporter Selective
ARN311	0.514912	0.0302	134	5023	5157	66	68	2111	2912	0.00746	0.0299	0.104478	0.246269	0.552239	0.520975	Reporter Selective
ARN311	0.514912	0.0302	151	5006	5157	61	90	1925	3081	0.00662	0.0199	0.0795	0.231788	0.503311	0.479318	Reporter Selective
ARN311	0.514912	0.0302	138	5019	5157	111	27	3854	1165	0.00725	0.0217	0.0652	0.188406	0.456522	0.466832	Reporter Selective
ARN311	0.514912	0.0302	151	5006	5157	137	14	4157	849	0.0199	0.0331	0.125828	0.271523	0.523179	0.52409	Reporter Selective
ARN311	0.514912	0.0302	134	5023	5157	71	63	2147	2876	0	0.0597	0.11194	0.298507	0.567164	0.530264	Reporter Selective
ARN311	0.514912	0.0302	125	5032	5157	64	61	1658	3374	0.032	0.08	0.152	0.336	0.624	0.579172	Reporter Selective
ARN311	0.514912	0.0302	128	5029	5157	105	23	3850	1179	0.00781	0.0313	0.101563	0.265625	0.515625	0.513245	Reporter Selective
ARN311	0.514912	0.0302	134	5023	5157	96	38	3504	1519	0.0149	0.0299	0.0746	0.238806	0.477612	0.485653	Reporter Selective
ARN311	0.528024	0.0217	395	4762	5157	222	173	2387	2375	0.00759	0.0253	0.0861	0.24557	0.55443	0.519421	Reporter Active
ARN311	0.528024	0.0217	374	4783	5157	53	321	432	4351	0.0241	0.0802	0.141711	0.26738	0.529412	0.521687	Reporter Active
ARN311	0.528024	0.0217	418	4739	5157	294	124	2937	1802	0.00478	0.055	0.102871	0.253589	0.559809	0.532008	Reporter Active
ARN311	0.528024	0.0217	382	4775	5157	166	216	1748	3027	0.00524	0.055	0.0969	0.256545	0.541885	0.52273	Reporter Active
ARN311	0.528024	0.0217	407	4750	5157	142	265	1505	3245	0.00491	0.0491	0.108108	0.250614	0.496314	0.498604	Reporter Active
ARN311	0.528024	0.0217	424	4733	5157	238	186	2129	2604	0.00236	0.0448	0.108491	0.330189	0.591981	0.556086	Reporter Active
ARN311	0.528024	0.0217	410	4747	5157	278	132	2798	1949	0.00976	0.0634	0.102439	0.273171	0.57561	0.546914	Reporter Active
ARN311	0.528024	0.0217	411	4746	5157	292	119	3302	1444	0.00487	0.0268	0.0681	0.199513	0.501217	0.486745	Reporter Active
ARN311	0.528024	0.0217	407	4750	5157	320	87	3305	1445	0	0.0663	0.132678	0.292383	0.567568	0.551497	Reporter Active
ARN311	0.528024	0.0217	403	4754	5157	325	78	3425	1329	0.0174	0.062	0.124069	0.305211	0.555831	0.544553	Reporter Active
AROA258	0.53702	0.031	112	5045	5157	86	26	3330	1715	0	0.0446	0.116071	0.258929	0.544643	0.531992	Reporter Selective
AROA258	0.53702	0.031	114	5043	5157	55	59	2045	2998	0	0.0175	0.0789	0.245614	0.54386	0.499767	Reporter Selective
AROA258	0.53702	0.031	104	5053	5157	91	13	3738	1315	0	0.0769	0.115385	0.259615	0.528846	0.552722	Reporter Selective
AROA258	0.53702	0.031	107	5050	5157	84	23	3151	1899	0.028	0.0841	0.158879	0.299065	0.598131	0.589518	Reporter Selective
AROA258	0.53702	0.031	89	5068	5157	80	9	4198	870	0.0449	0.0449	0.123596	0.235955	0.47191	0.503973	Reporter Selective
AROA258	0.53702	0.031	94	5063	5157	68	26	3044	2019	0	0.0745	0.148936	0.319149	0.585106	0.575002	Reporter Selective
AROA258	0.53702	0.031	80	5077	5157	77	3	4463	614	0	0.025	0.0625	0.2125	0.575	0.516151	Reporter Selective
AROA258	0.53702	0.031	97	5060	5157	75	22	3260	1800	0	0.0309	0.0928	0.319588	0.56701	0.552592	Reporter Selective
AROA258	0.53702	0.031	96	5061	5157	55	41	2402	2659	0	0.0104	0.0417	0.166667	0.583333	0.495336	Reporter Selective
AROA258	0.53702	0.031	93	5064	5157	67	26	3049	2015	0	0.0323	0.107527	0.354839	0.569892	0.553152	Reporter Selective
AROA258	0.53139	0.0221	483	4674	5157	380	103	3478	1196	0.0124	0.0414	0.089	0.248447	0.513458	0.513283	Reporter Active
AROA258	0.53139	0.0221	482	4675	5157	359	123	3303	1372	0.0145	0.0498	0.0871	0.228216	0.5	0.501237	Reporter Active
AROA258	0.53139	0.0221	462	4695	5157	29	433	123	4572	0.0281	0.0736	0.11039	0.235931	0.502165	0.509965	Reporter Active
AROA258	0.53139	0.0221	517	4640	5157	260	257	1907	2733	0.0155	0.0677	0.121857	0.307544	0.566731	0.549614	Reporter Active
AROA258	0.53139	0.0221	508	4649	5157	368	140	3014	1635	0.0118	0.0551	0.0984	0.26378	0.53937	0.529839	Reporter Active
AROA258	0.53139	0.0221	494	4663	5157	307	187	2440	2223	0.0121	0.0486	0.109312	0.273279	0.576923	0.547057	Reporter Active
AROA258	0.53139	0.0221	519	4638	5157	425	94	3514	1124	0.0154	0.0636	0.119461	0.28131	0.529865	0.532713	Reporter Active
AROA258	0.53139	0.0221	466	4691	5157	361	105	3025	1666	0.0129	0.0751	0.124464	0.330472	0.603004	0.581266	Reporter Active
AROA258	0.53139	0.0221	536	4621	5157	331	205	2606	2015	0.0149	0.056	0.0933	0.276119	0.539179	0.520318	Reporter Active
AROA258	0.53139	0.0221	473	4684	5157	214	259	1765	2919	0.00846	0.0275	0.0803	0.285412	0.556025	0.528608	Reporter Active
BG1125	0.545787	0.031	153	3201	3354	113	40	1974	1227	0	0.0261	0.0719	0.281046	0.568627	0.53803	Reporter Selective
BG1125	0.545787	0.031	160	3194	3354	114	46	2046	1148	0	0.0313	0.0813	0.25625	0.5375	0.520159	Reporter Selective
BG1125	0.545787	0.031	174	3180	3354	98	76	1543	1637	0.0115	0.0345	0.092	0.287356	0.563218	0.527478	Reporter Selective
BG1125	0.545787	0.031	143	3211	3354	136	7	2756	455	0	0.028	0.0909	0.230769	0.524476	0.520253	Reporter Selective
BG1125	0.545787	0.031	157	3197	3354	118	39	1993	1204	0.0127	0.0637	0.0955	0.318471	0.579618	0.568417	Reporter Selective
BG1125	0.545787	0.031	184	3170	3354	117	67	1432	1738	0.0109	0.0924	0.157609	0.353261	0.657609	0.593699	Reporter Selective
BG1125	0.545787	0.031	154	3200	3354	93	61	1403	1797	0.0195	0.0974	0.181818	0.376623	0.623377	0.594018	Reporter Selective
BG1125	0.545787	0.031	162	3192	3354	53	109	922	2270	0.00617	0.0679	0.0988	0.271605	0.530864	0.503831	Reporter Selective
BG1125	0.545787	0.031	151	3203	3354	70	81	1246	1957	0	0.0331	0.0662	0.271523	0.529801	0.523474	Reporter Selective
BG1125	0.545787	0.031	140	3214	3354	67	73	1022	2192	0	0.0286	0.0571	0.342857	0.585714	0.568508	Reporter Selective
BG1125	0.525235	0.0132	334	3020	3354	280	54	2330	690	0.00599	0.0479	0.0958	0.266467	0.538922	0.53056	Reporter Active
BG1125	0.525235	0.0132	354	3000	3354	254	100	1915	1085	0.0113	0.048	0.0876	0.265537	0.531073	0.529915	Reporter Active
BG1125	0.525235	0.0132	341	3013	3354	185	156	1481	1532	0	0.0381	0.0968	0.260997	0.542522	0.511677	Reporter Active
BG1125	0.525235	0.0132	334	3020	3354	283	51	2423	597	0.012	0.0419	0.0868	0.236527	0.502994	0.502611	Reporter Active
BG1125	0.525235	0.0132	364	2990	3354	271	93	2049	941	0.00824	0.0549	0.118132	0.225275	0.521978	0.517288	Reporter Active
BG1125	0.525235	0.0132	342	3012	3354	225	117	1646	1366	0.0205	0.0643	0.114035	0.254386	0.576023	0.54797	Reporter Active
BG1125	0.525235	0.0132	334	3020	3354	213	121	1696	1324	0.012	0.0389	0.0958	0.281437	0.556886	0.532286	Reporter Active
BG1125	0.525235	0.0132	353	3001	3354	133	220	897	2104	0.0142	0.0283	0.107649	0.303116	0.546742	0.542024	Reporter Active
BG1125	0.525235	0.0132	294	3060	3354	179	115	1713	1347	0.0136	0.0476	0.102041	0.272109	0.52381	0.519328	Reporter Active
BG1125	0.525235	0.0132	342	3012	3354	269	73	2121	891	0.00877	0.0439	0.111111	0.260234	0.497076	0.518689	Reporter Active
BG1N143	0.526267	0.012	162	4995	5157	93	69	2518	2477	0	0.0494	0.104938	0.253086	0.555556	0.523477	Reporter Selective
BG1N143	0.526267	0.012	138	5019	5157	65	73	1877	3142	0	0.058	0.087	0.318841	0.550725	0.5405	Reporter Selective
BG1N143	0.526267	0.012	159	4998	5157	114	45	3197	1801	0.0126	0.0566	0.113208	0.257862	0.522013	0.520004	Reporter Selective
BG1N143	0.526267	0.012	160	4997	5157	128	32	3627	1370	0	0.0688	0.125	0.2625	0.50625	0.524071	Reporter Selective
BG1N143	0.526267	0.012	176	4981	5157	106	70	2618	2363	0.017	0.0625	0.102273	0.227273	0.568182	0.522395	Reporter Selective
BG1N143	0.526267	0.012	167	4990	5157	65	102	1602	3388	0	0.0479	0.11976	0.251497	0.497006	0.512464	Reporter Selective
BG1N143	0.526267	0.012	148	5009	5157	29	119	675	4334	0	0.0608	0.141892	0.263514	0.527027	0.516613	Reporter Selective
BG1N143	0.526267	0.012	168	4989	5157	139	29	3919	1070	0	0.0595	0.130952	0.238095	0.511905	0.515702	Reporter Selective
BG1N143	0.526267	0.012	155	5002	5157	96	59	2673	2329	0.00645	0.0645	0.116129	0.290323	0.567742	0.53471	Reporter Selective
BG1N143	0.526267	0.012	150	5007	5157	88	62	2394	2613	0	0.06	0.173333	0.32	0.593333	0.552738	Reporter Selective
BG1N143	0.52655	0.0219	276	4881	5157	172	104	2543	2338	0.0109	0.0688	0.137681	0.286232	0.583333	0.550762	Reporter Active
BG1N143	0.52655	0.0219	265	4892	5157	96	169	1304	3588	0	0.0792	0.14717	0.324528	0.550943	0.546791	Reporter Active
BG1N143	0.52655	0.0219	288	4869	5157	124	164	1912	2957	0.00694	0.0208	0.0556	0.236111	0.513889	0.500507	Reporter Active
BG1N143	0.52655	0.0219	274	4883	5157	225	49	3881	1002	0.0182	0.062	0.109489	0.248175	0.492701	0.503649	Reporter Active
BG1N143	0.52655	0.0219	263	4894	5157	191	72	3437	1457	0	0.0418	0.0837	0.212928	0.498099	0.492454	Reporter Active
BG1N143	0.52655	0.0219	280	4877	5157	136	144	1866	3011	0.0214	0.0679	0.0964	0.271429	0.575	0.551009	Reporter Active
BG1N143	0.52655	0.0219	271	4886	5157	166	105	2499	2387	0.0111	0.0517	0.143911	0.261993	0.583026	0.550706	Reporter Active
BG1N143	0.52655	0.0219	260	4897	5157	59	201	844	4053	0.0154	0.0769	0.130769	0.284615	0.503846	0.515414	Reporter Active
BG1N143	0.52655	0.0219	282	4875	5157	219	63	3298	1577	0	0.0319	0.0745	0.269504	0.570922	0.535667	Reporter Active
BG1N143	0.52655	0.0219	305	4852	5157	252	53	3673	1179	0.0131	0.0426	0.108197	0.265574	0.488525	0.518538	Reporter Active
CAR541	0.535293	0.0751	15	3339	3354	13	2	2115	1224	0	0	0.0667	0.266667	0.466667	0.556853	Reporter Selective
CAR541	0.535293	0.0751	29	3325	3354	15	14	859	2466	0	0.206897	0.241379	0.482759	0.62069	0.653648	Reporter Selective
CAR541	0.535293	0.0751	26	3328	3354	14	12	1436	1892	0	0.0385	0.0769	0.269231	0.538462	0.527598	Reporter Selective
CAR541	0.535293	0.0751	19	3335	3354	16	3	1962	1373	0	0.263158	0.263158	0.368421	0.631579	0.63797	Reporter Selective
CAR541	0.535293	0.0751	29	3325	3354	15	14	1403	1922	0	0	0.0345	0.241379	0.517241	0.492621	Reporter Selective
CAR541	0.535293	0.0751	23	3331	3354	7	16	283	3048	0	0.173913	0.304348	0.347826	0.608696	0.581859	Reporter Selective
CAR541	0.535293	0.0751	25	3329	3354	24	1	2952	377	0	0.04	0.04	0.2	0.32	0.413662	Reporter Selective
CAR541	0.535293	0.0751	29	3325	3354	27	2	3089	236	0	0	0.069	0.137931	0.448276	0.427949	Reporter Selective
CAR541	0.535293	0.0751	25	3329	3354	12	13	1108	2221	0	0	0	0.24	0.56	0.509198	Reporter Selective
CAR541	0.535293	0.0751	26	3328	3354	8	18	520	2808	0	0.0385	0.192308	0.346154	0.538462	0.551567	Reporter Selective
CAR541	0.529981	0.0219	197	3157	3354	133	64	1711	1446	0.0406	0.106599	0.147208	0.299492	0.609137	0.563542	Reporter Active
CAR541	0.529981	0.0219	200	3154	3354	159	41	2301	853	0.01	0.03	0.065	0.275	0.535	0.517681	Reporter Active
CAR541	0.529981	0.0219	205	3149	3354	153	52	2216	933	0.00976	0.0537	0.0878	0.22439	0.512195	0.497553	Reporter Active
CAR541	0.529981	0.0219	220	3134	3354	183	37	2286	848	0.0182	0.0455	0.104545	0.259091	0.563636	0.542039	Reporter Active
CAR541	0.529981	0.0219	218	3136	3354	140	78	1654	1482	0.00917	0.0459	0.0963	0.270642	0.591743	0.547643	Reporter Active
CAR541	0.529981	0.0219	200	3154	3354	184	16	2817	337	0	0.045	0.07	0.245	0.485	0.492012	Reporter Active
CAR541	0.529981	0.0219	221	3133	3354	88	133	1024	2109	0	0.0679	0.131222	0.294118	0.533937	0.537789	Reporter Active
CAR541	0.529981	0.0219	217	3137	3354	120	97	1522	1615	0	0.0415	0.0922	0.248848	0.557604	0.51872	Reporter Active
CAR541	0.529981	0.0219	215	3139	3354	100	115	1272	1867	0.014	0.0419	0.106977	0.297674	0.553488	0.533438	Reporter Active
CAR541	0.529981	0.0219	215	3139	3354	89	126	937	2202	0.0093	0.0279	0.102326	0.325581	0.590698	0.549399	Reporter Active
CAR611	0.515177	0.02	344	3010	3354	313	31	2449	561	0.0145	0.0465	0.101744	0.273256	0.561047	0.545306	Reporter Selective
CAR611	0.515177	0.02	326	3028	3354	282	44	2523	505	0.0123	0.046	0.092	0.239264	0.5	0.498269	Reporter Selective
CAR611	0.515177	0.02	302	3052	3354	246	56	2238	814	0.0132	0.0629	0.0927	0.268212	0.549669	0.537354	Reporter Selective
CAR611	0.515177	0.02	314	3040	3354	299	15	2760	280	0.00955	0.0223	0.0764	0.254777	0.515924	0.503597	Reporter Selective
CAR611	0.515177	0.02	323	3031	3354	195	128	1694	1337	0.00619	0.0248	0.0743	0.210526	0.517028	0.496734	Reporter Selective
CAR611	0.515177	0.02	310	3044	3354	72	238	535	2509	0.00968	0.071	0.141935	0.287097	0.503226	0.516962	Reporter Selective
CAR611	0.515177	0.02	312	3042	3354	159	153	1320	1722	0.00962	0.0737	0.125	0.282051	0.544872	0.537272	Reporter Selective
CAR611	0.515177	0.02	303	3051	3354	145	158	1388	1663	0.0099	0.0363	0.0726	0.211221	0.50495	0.479781	Reporter Selective
CAR611	0.515177	0.02	334	3020	3354	185	149	1425	1595	0.012	0.0419	0.0868	0.257485	0.55988	0.525059	Reporter Selective
CAR611	0.515177	0.02	338	3016	3354	273	65	2240	776	0	0.0266	0.071	0.218935	0.535503	0.511434	Reporter Selective
CAR611	0.52518	0.0185	374	2980	3354	350	24	2720	260	0	0.0481	0.0829	0.227273	0.470588	0.481652	Reporter Active
CAR611	0.52518	0.0185	422	2932	3354	62	360	265	2667	0.0142	0.0735	0.146919	0.277251	0.518957	0.521384	Reporter Active
CAR611	0.52518	0.0185	437	2917	3354	227	210	1378	1539	0.00458	0.0435	0.0984	0.270023	0.530892	0.520498	Reporter Active
CAR611	0.52518	0.0185	397	2957	3354	214	183	1286	1671	0.00252	0.0554	0.115869	0.284635	0.579345	0.549822	Reporter Active
CAR611	0.52518	0.0185	392	2962	3354	172	220	1119	1843	0.0102	0.0714	0.137755	0.288265	0.535714	0.533845	Reporter Active
CAR611	0.52518	0.0185	390	2964	3354	183	207	1167	1797	0.00256	0.041	0.110256	0.294872	0.546154	0.535746	Reporter Active
CAR611	0.52518	0.0185	420	2934	3354	173	247	993	1941	0.00714	0.0548	0.107143	0.295238	0.521429	0.525446	Reporter Active
CAR611	0.52518	0.0185	403	2951	3354	177	226	1180	1771	0.00496	0.0347	0.101737	0.253102	0.508685	0.507125	Reporter Active
CAR611	0.52518	0.0185	381	2973	3354	131	250	798	2175	0.0157	0.0735	0.12336	0.304462	0.524934	0.541126	Reporter Active
CAR611	0.52518	0.0185	378	2976	3354	210	168	1335	1641	0.00794	0.0265	0.0741	0.269841	0.574074	0.535158	Reporter Active
ELG372	0.538377	0.0378	63	5094	5157	34	29	2609	2485	0	0	0.0159	0.206349	0.507937	0.46181	Reporter Selective
ELG372	0.538377	0.0378	64	5093	5157	52	12	3429	1664	0	0.0156	0.0938	0.25	0.59375	0.560291	Reporter Selective
ELG372	0.538377	0.0378	66	5091	5157	36	30	2115	2976	0	0.0303	0.0909	0.318182	0.575758	0.549648	Reporter Selective
ELG372	0.538377	0.0378	62	5095	5157	47	15	3354	1741	0	0.0645	0.0806	0.322581	0.532258	0.540644	Reporter Selective
ELG372	0.538377	0.0378	66	5091	5157	37	29	1835	3256	0	0	0.106061	0.348485	0.651515	0.585201	Reporter Selective
ELG372	0.538377	0.0378	78	5079	5157	63	15	3532	1547	0	0.0385	0.0897	0.217949	0.576923	0.526668	Reporter Selective
ELG372	0.538377	0.0378	64	5093	5157	48	16	2990	2103	0.0313	0.0313	0.0469	0.234375	0.578125	0.549081	Reporter Selective
ELG372	0.538377	0.0378	80	5077	5157	55	25	3108	1969	0	0	0.0125	0.15	0.525	0.477935	Reporter Selective
ELG372	0.538377	0.0378	67	5090	5157	43	24	2428	2662	0.0299	0.0746	0.119403	0.253731	0.656716	0.57521	Reporter Selective
ELG372	0.538377	0.0378	64	5093	5157	30	34	1734	3359	0.0156	0.0625	0.15625	0.34375	0.546875	0.557281	Reporter Selective
ELG372	0.547123	0.0259	115	5042	5157	84	31	2782	2260	0.0174	0.0783	0.191304	0.330435	0.652174	0.589097	Reporter Active
ELG372	0.547123	0.0259	114	5043	5157	88	26	3396	1647	0.0175	0.0439	0.105263	0.298246	0.578947	0.549579	Reporter Active
ELG372	0.547123	0.0259	100	5057	5157	83	17	3446	1611	0.03	0.07	0.13	0.28	0.6	0.565824	Reporter Active
ELG372	0.547123	0.0259	112	5045	5157	55	57	1812	3233	0.0179	0.0714	0.125	0.321429	0.571429	0.556	Reporter Active
ELG372	0.547123	0.0259	123	5034	5157	54	69	1646	3388	0.0244	0.0894	0.138211	0.325203	0.560976	0.548835	Reporter Active
ELG372	0.547123	0.0259	110	5047	5157	77	33	2562	2485	0	0.00909	0.0545	0.263636	0.663636	0.567678	Reporter Active
ELG372	0.547123	0.0259	120	5037	5157	52	68	1610	3427	0.025	0.0833	0.183333	0.316667	0.558333	0.541983	Reporter Active
ELG372	0.547123	0.0259	126	5031	5157	114	12	4287	744	0	0.0556	0.0952	0.214286	0.484127	0.487291	Reporter Active
ELG372	0.547123	0.0259	123	5034	5157	65	58	2149	2885	0	0.0163	0.0813	0.260163	0.577236	0.537566	Reporter Active
ELG372	0.547123	0.0259	113	5044	5157	33	80	1110	3934	0.0177	0.0265	0.0973	0.300885	0.548673	0.527373	Reporter Active
ERN433	0.532536	0.0318	90	5067	5157	12	78	312	4755	0	0.111111	0.133333	0.288889	0.477778	0.493511	Reporter Selective
ERN433	0.532536	0.0318	99	5058	5157	89	10	3988	1070	0.0101	0.0606	0.111111	0.222222	0.575758	0.545908	Reporter Selective
ERN433	0.532536	0.0318	110	5047	5157	106	4	4230	817	0.0182	0.1	0.154545	0.245455	0.527273	0.547567	Reporter Selective
ERN433	0.532536	0.0318	97	5060	5157	64	33	2947	2113	0.0103	0.0515	0.103093	0.28866	0.515464	0.525535	Reporter Selective
ERN433	0.532536	0.0318	103	5054	5157	58	45	2227	2827	0.00971	0.0291	0.126214	0.271845	0.592233	0.541989	Reporter Selective
ERN433	0.532536	0.0318	96	5061	5157	67	29	2640	2421	0.0417	0.0729	0.125	0.333333	0.614583	0.581349	Reporter Selective
ERN433	0.532536	0.0318	130	5027	5157	85	45	3117	1910	0.00769	0.0615	0.107692	0.238462	0.484615	0.501888	Reporter Selective
ERN433	0.532536	0.0318	116	5041	5157	56	60	2021	3020	0.00862	0.0345	0.0948	0.241379	0.543103	0.512819	Reporter Selective
ERN433	0.532536	0.0318	110	5047	5157	100	10	4386	661	0.00909	0.0273	0.0818	0.263636	0.490909	0.491165	Reporter Selective
ERN433	0.532536	0.0318	114	5043	5157	55	59	1673	3370	0.0263	0.0789	0.114035	0.350877	0.631579	0.583625	Reporter Selective
ERN433	0.536436	0.0236	238	4919	5157	194	44	3526	1393	0.0126	0.0504	0.10084	0.285714	0.558824	0.551671	Reporter Active
ERN433	0.536436	0.0236	253	4904	5157	77	176	1118	3786	0	0.0751	0.130435	0.312253	0.521739	0.528763	Reporter Active
ERN433	0.536436	0.0236	226	4931	5157	122	104	2254	2677	0.00442	0.0221	0.0708	0.287611	0.557522	0.535405	Reporter Active
ERN433	0.536436	0.0236	218	4939	5157	122	96	2423	2516	0.0183	0.0459	0.100917	0.288991	0.559633	0.523383	Reporter Active
ERN433	0.536436	0.0236	231	4926	5157	106	125	1802	3124	0.00866	0.0606	0.12987	0.320346	0.5671	0.550236	Reporter Active
ERN433	0.536436	0.0236	220	4937	5157	107	113	1962	2975	0.00909	0.0409	0.109091	0.3	0.55	0.543918	Reporter Active
ERN433	0.536436	0.0236	229	4928	5157	98	131	1648	3280	0.00873	0.0655	0.104803	0.270742	0.554585	0.537672	Reporter Active
ERN433	0.536436	0.0236	252	4905	5157	179	73	2795	2110	0	0.0873	0.186508	0.345238	0.615079	0.583191	Reporter Active
ERN433	0.536436	0.0236	197	4960	5157	149	48	3421	1539	0	0.0203	0.0508	0.192893	0.477157	0.486081	Reporter Active
ERN433	0.536436	0.0236	213	4944	5157	131	82	2675	2269	0	0.0469	0.0986	0.248826	0.568075	0.524038	Reporter Active
ERR845	0.553375	0.184592	5	58	63	4	1	23	35	0	0	0	0	0	0.586207	Reporter Active
ERR845	0.553375	0.184592	4	59	63	4	0	28	31	0	0	0	0	0	0.669492	Reporter Active
ERR845	0.553375	0.184592	4	59	63	3	1	19	40	0	0	0	0	0	0.555085	Reporter Active
ERR845	0.553375	0.184592	4	59	63	3	1	19	40	0	0	0	0	0	0.555085	Reporter Active
ERR845	0.553375	0.184592	3	60	63	3	0	54	6	0	0	0	0	0	0.238889	Reporter Active
ERR845	0.553375	0.184592	2	61	63	2	0	15	46	0	0	0	0	0	0.868852	Reporter Active
ERR845	0.553375	0.184592	4	59	63	4	0	35	24	0	0	0	0	0	0.631356	Reporter Active
ERR845	0.553375	0.184592	4	59	63	4	0	57	2	0	0	0	0	0	0.322034	Reporter Active
ESRE160	0.520974	0.127926	7	3347	3354	6	1	1149	2198	0	0.285714	0.285714	0.571429	0.857143	0.771138	Reporter Selective
ESRE160	0.520974	0.127926	9	3345	3354	9	0	3288	57	0	0	0	0.111111	0.333333	0.388806	Reporter Selective
ESRE160	0.520974	0.127926	7	3347	3354	7	0	2736	611	0	0	0	0	0.142857	0.406419	Reporter Selective
ESRE160	0.520974	0.127926	10	3344	3354	8	2	1335	2009	0	0.1	0.2	0.5	0.8	0.674701	Reporter Selective
ESRE160	0.520974	0.127926	8	3346	3354	6	2	2275	1071	0	0	0	0	0.125	0.342088	Reporter Selective
ESRE160	0.520974	0.127926	9	3345	3354	6	3	1618	1727	0	0	0	0.222222	0.666667	0.520512	Reporter Selective
ESRE160	0.520974	0.127926	10	3344	3354	5	5	951	2393	0	0	0	0.3	0.6	0.560197	Reporter Selective
ESRE160	0.520974	0.127926	14	3340	3354	12	2	2536	804	0	0	0	0.142857	0.428571	0.449829	Reporter Selective
ESRE160	0.520974	0.127926	8	3346	3354	6	2	1714	1632	0	0	0.125	0.125	0.625	0.489801	Reporter Selective
ESRE160	0.520974	0.127926	12	3342	3354	9	3	1509	1833	0	0	0	0.25	0.75	0.606249	Reporter Selective
ESRE160	0.540719	0.0678	13	3341	3354	13	0	2614	727	0	0	0.153846	0.307692	0.615385	0.576635	Reporter Active
ESRE160	0.540719	0.0678	9	3345	3354	5	4	1269	2076	0	0	0	0.222222	0.555556	0.467962	Reporter Active
ESRE160	0.540719	0.0678	4	3350	3354	1	3	115	3235	0	0.25	0.25	0.25	0.5	0.488955	Reporter Active
ESRE160	0.540719	0.0678	4	3350	3354	4	0	2445	905	0	0	0	0	0.25	0.460522	Reporter Active
ESRE160	0.540719	0.0678	9	3345	3354	6	3	1097	2248	0	0	0.111111	0.555556	0.777778	0.689852	Reporter Active
ESRE160	0.540719	0.0678	12	3342	3354	9	3	1385	1957	0	0	0.166667	0.333333	0.75	0.612657	Reporter Active
ESRE160	0.540719	0.0678	12	3342	3354	12	0	2674	668	0	0.0833	0.0833	0.333333	0.583333	0.553237	Reporter Active
ESRE160	0.540719	0.0678	4	3350	3354	4	0	2309	1041	0	0	0	0.25	0.5	0.53403	Reporter Active
ESRE160	0.540719	0.0678	9	3345	3354	4	5	919	2426	0	0	0.111111	0.333333	0.444444	0.490184	Reporter Active
ESRE160	0.540719	0.0678	15	3339	3354	14	1	2647	692	0	0.0667	0.0667	0.333333	0.533333	0.533154	Reporter Active
FXRA481	0.487019	0.17394	6	3348	3354	3	3	1247	2101	0	0	0	0.166667	0.5	0.441955	Reporter Selective
FXRA481	0.487019	0.17394	6	3348	3354	5	1	288	3060	0	0.333333	0.833333	0.833333	1	0.874552	Reporter Selective
FXRA481	0.487019	0.17394	7	3347	3354	7	0	2789	558	0	0	0.142857	0.142857	0.428571	0.469973	Reporter Selective
FXRA481	0.487019	0.17394	4	3350	3354	4	0	3008	342	0	0	0	0	0.25	0.275448	Reporter Selective
FXRA481	0.487019	0.17394	2	3352	3354	2	0	2756	596	0	0	0	0	0	0.226581	Reporter Selective
FXRA481	0.487019	0.17394	4	3350	3354	4	0	2004	1346	0	0	0	0.5	0.5	0.632761	Reporter Selective
FXRA481	0.487019	0.17394	7	3347	3354	5	2	1884	1463	0	0	0.142857	0.285714	0.571429	0.508174	Reporter Selective
FXRA481	0.487019	0.17394	4	3350	3354	4	0	2877	473	0	0	0	0	0.25	0.381194	Reporter Selective
FXRA481	0.487019	0.17394	8	3346	3354	5	3	1285	2061	0	0	0	0.125	0.625	0.551143	Reporter Selective
FXRA481	0.487019	0.17394	3	3351	3354	2	1	973	2378	0	0	0	0.333333	0.666667	0.508405	Reporter Selective
FXRA481	0.53644	0.118188	11	3343	3354	6	5	705	2638	0	0	0.272727	0.545455	0.818182	0.67729	Reporter Active
FXRA481	0.53644	0.118188	19	3335	3354	18	1	2418	917	0	0	0	0.210526	0.578947	0.532897	Reporter Active
FXRA481	0.53644	0.118188	7	3347	3354	6	1	2084	1263	0	0.142857	0.142857	0.285714	0.571429	0.568868	Reporter Active
FXRA481	0.53644	0.118188	12	3342	3354	12	0	2815	527	0	0	0	0.0833	0.25	0.438186	Reporter Active
FXRA481	0.53644	0.118188	10	3344	3354	9	1	2427	917	0	0	0	0	0.4	0.459151	Reporter Active
FXRA481	0.53644	0.118188	6	3348	3354	4	2	643	2705	0	0.166667	0.5	0.666667	0.666667	0.652678	Reporter Active
FXRA481	0.53644	0.118188	9	3345	3354	5	4	1171	2174	0	0	0	0.333333	0.555556	0.55343	Reporter Active
FXRA481	0.53644	0.118188	11	3343	3354	11	0	3260	83	0	0	0	0.0909	0.363636	0.376173	Reporter Active
FXRA481	0.53644	0.118188	13	3341	3354	13	0	3131	210	0	0	0	0.153846	0.307692	0.375199	Reporter Active
FXRA481	0.53644	0.118188	3	3351	3354	3	0	1523	1828	0	0	0.333333	0.333333	1	0.730528	Reporter Active
FXRN812	0.52325	0.120312	10	3344	3354	9	1	2209	1135	0	0.1	0.1	0.3	0.5	0.568571	Reporter Selective
FXRN812	0.52325	0.120312	10	3344	3354	7	3	1371	1973	0	0	0.1	0.2	0.7	0.542464	Reporter Selective
FXRN812	0.52325	0.120312	14	3340	3354	9	5	1449	1891	0.142857	0.142857	0.142857	0.214286	0.642857	0.540098	Reporter Selective
FXRN812	0.52325	0.120312	11	3343	3354	8	3	1321	2022	0	0	0	0.0909	0.727273	0.565823	Reporter Selective
FXRN812	0.52325	0.120312	20	3334	3354	4	16	157	3177	0	0.2	0.2	0.35	0.55	0.557558	Reporter Selective
FXRN812	0.52325	0.120312	12	3342	3354	8	4	968	2374	0	0.0833	0.166667	0.583333	0.75	0.655396	Reporter Selective
FXRN812	0.52325	0.120312	23	3331	3354	18	5	1999	1332	0	0	0.087	0.304348	0.608696	0.562006	Reporter Selective
FXRN812	0.52325	0.120312	9	3345	3354	7	2	1220	2125	0	0.111111	0.222222	0.333333	0.777778	0.650058	Reporter Selective
FXRN812	0.52325	0.120312	21	3333	3354	21	0	3333	0	0	0	0	0.0476	0.333333	0.290143	Reporter Selective
FXRN812	0.52325	0.120312	9	3345	3354	9	0	3228	117	0	0	0	0	0.111111	0.300382	Reporter Selective
FXRN812	0.507754	0.0519	45	3309	3354	3	42	81	3228	0.0444	0.0667	0.0889	0.177778	0.422222	0.438656	Reporter Active
FXRN812	0.507754	0.0519	43	3311	3354	37	6	2591	720	0	0.0233	0.0465	0.186047	0.511628	0.487466	Reporter Active
FXRN812	0.507754	0.0519	34	3320	3354	28	6	2244	1076	0	0	0.117647	0.264706	0.588235	0.559789	Reporter Active
FXRN812	0.507754	0.0519	38	3316	3354	15	23	1126	2190	0	0	0.0526	0.263158	0.5	0.498714	Reporter Active
FXRN812	0.507754	0.0519	32	3322	3354	30	2	2829	493	0.0625	0.0938	0.0938	0.25	0.40625	0.491609	Reporter Active
FXRN812	0.507754	0.0519	35	3319	3354	32	3	2509	810	0	0.0571	0.0571	0.171429	0.4	0.491095	Reporter Active
FXRN812	0.507754	0.0519	39	3315	3354	28	11	2000	1315	0	0.0256	0.128205	0.230769	0.564103	0.51699	Reporter Active
FXRN812	0.507754	0.0519	36	3318	3354	23	13	1406	1912	0	0	0.0833	0.388889	0.666667	0.599315	Reporter Active
FXRN812	0.507754	0.0519	49	3305	3354	21	28	668	2637	0	0.0816	0.204082	0.428571	0.55102	0.566828	Reporter Active
FXRN812	0.507754	0.0519	48	3306	3354	48	0	3306	0	0	0	0	0.1875	0.4375	0.427083	Reporter Active
GRN257	0.533987	0.0247	86	5071	5157	63	23	2982	2089	0	0.0349	0.104651	0.313953	0.569767	0.550206	Reporter Selective
GRN257	0.533987	0.0247	105	5052	5157	56	49	2443	2609	0.0286	0.0762	0.12381	0.247619	0.533333	0.511931	Reporter Selective
GRN257	0.533987	0.0247	95	5062	5157	85	10	4210	852	0.0211	0.0211	0.0421	0.221053	0.463158	0.483882	Reporter Selective
GRN257	0.533987	0.0247	105	5052	5157	94	11	3957	1095	0	0.0476	0.104762	0.238095	0.561905	0.539004	Reporter Selective
GRN257	0.533987	0.0247	91	5066	5157	75	16	3886	1180	0.022	0.044	0.0879	0.274725	0.538462	0.519416	Reporter Selective
GRN257	0.533987	0.0247	97	5060	5157	58	39	2623	2437	0	0.0309	0.0722	0.226804	0.546392	0.519429	Reporter Selective
GRN257	0.533987	0.0247	114	5043	5157	82	32	3172	1871	0	0.0351	0.105263	0.263158	0.570175	0.536441	Reporter Selective
GRN257	0.533987	0.0247	103	5054	5157	46	57	1541	3513	0.0194	0.0485	0.106796	0.349515	0.572816	0.565706	Reporter Selective
GRN257	0.533987	0.0247	88	5069	5157	76	12	3622	1447	0	0.0227	0.0455	0.227273	0.590909	0.544361	Reporter Selective
GRN257	0.533987	0.0247	95	5062	5157	85	10	3874	1188	0.0526	0.0947	0.178947	0.368421	0.505263	0.569498	Reporter Selective
GRN257	0.520139	0.0325	205	4952	5157	84	121	1776	3176	0	0.0585	0.126829	0.253659	0.512195	0.510518	Reporter Active
GRN257	0.520139	0.0325	208	4949	5157	125	83	2168	2781	0.0337	0.0673	0.129808	0.341346	0.629808	0.57994	Reporter Active
GRN257	0.520139	0.0325	207	4950	5157	78	129	1660	3290	0.00966	0.0435	0.0918	0.270531	0.497585	0.509435	Reporter Active
GRN257	0.520139	0.0325	207	4950	5157	86	121	1647	3303	0.0145	0.0725	0.135266	0.299517	0.550725	0.541742	Reporter Active
GRN257	0.520139	0.0325	191	4966	5157	147	44	3477	1489	0.00524	0.0366	0.0681	0.219895	0.502618	0.505476	Reporter Active
GRN257	0.520139	0.0325	190	4967	5157	141	49	3357	1610	0.0316	0.0632	0.121053	0.284211	0.521053	0.522088	Reporter Active
GRN257	0.520139	0.0325	228	4929	5157	123	105	1982	2947	0.0263	0.0965	0.131579	0.311404	0.596491	0.570434	Reporter Active
GRN257	0.520139	0.0325	191	4966	5157	180	11	4586	380	0	0.0419	0.0576	0.219895	0.471204	0.48114	Reporter Active
GRN257	0.520139	0.0325	216	4941	5157	188	28	4100	841	0.00926	0.0463	0.0833	0.208333	0.453704	0.479235	Reporter Active
GRN257	0.520139	0.0325	199	4958	5157	117	82	2673	2285	0	0.0653	0.105528	0.21608	0.537688	0.501377	Reporter Active
H2AX604	0.503876	0.0871	19	3335	3354	9	10	919	2416	0	0	0.0526	0.315789	0.578947	0.540645	Reporter Selective
H2AX604	0.503876	0.0871	14	3340	3354	13	1	1993	1347	0.142857	0.142857	0.142857	0.285714	0.642857	0.602716	Reporter Selective
H2AX604	0.503876	0.0871	18	3336	3354	18	0	2512	824	0	0	0	0.277778	0.555556	0.546879	Reporter Selective
H2AX604	0.503876	0.0871	16	3338	3354	16	0	2841	497	0.125	0.125	0.125	0.25	0.375	0.486369	Reporter Selective
H2AX604	0.503876	0.0871	16	3338	3354	13	3	2152	1186	0	0.0625	0.1875	0.3125	0.5625	0.568772	Reporter Selective
H2AX604	0.503876	0.0871	16	3338	3354	16	0	3147	191	0	0	0	0.0625	0.3125	0.374008	Reporter Selective
H2AX604	0.503876	0.0871	20	3334	3354	17	3	2475	859	0	0	0.05	0.15	0.55	0.486143	Reporter Selective
H2AX604	0.503876	0.0871	12	3342	3354	7	5	1560	1782	0	0	0	0.0833	0.583333	0.475339	Reporter Selective
H2AX604	0.503876	0.0871	16	3338	3354	1	15	150	3188	0	0.0625	0.0625	0.125	0.4375	0.338975	Reporter Selective
H2AX604	0.503876	0.0871	8	3346	3354	5	3	809	2537	0	0	0.125	0.625	0.625	0.618911	Reporter Selective
H2AX604	0.514573	0.0505	79	3275	3354	27	52	901	2374	0	0.0633	0.113924	0.303797	0.468354	0.484456	Reporter Active
H2AX604	0.514573	0.0505	70	3284	3354	60	10	2552	732	0	0.0143	0.114286	0.228571	0.471429	0.504037	Reporter Active
H2AX604	0.514573	0.0505	73	3281	3354	71	2	2949	332	0.0274	0.0548	0.0959	0.246575	0.465753	0.499271	Reporter Active
H2AX604	0.514573	0.0505	68	3286	3354	4	64	67	3219	0.0294	0.0735	0.117647	0.220588	0.397059	0.455301	Reporter Active
H2AX604	0.514573	0.0505	68	3286	3354	68	0	3120	166	0	0	0.0147	0.102941	0.382353	0.449357	Reporter Active
H2AX604	0.514573	0.0505	67	3287	3354	29	38	981	2306	0	0.0746	0.104478	0.358209	0.537313	0.558046	Reporter Active
H2AX604	0.514573	0.0505	82	3272	3354	41	41	1117	2155	0	0.0488	0.134146	0.317073	0.573171	0.562977	Reporter Active
H2AX604	0.514573	0.0505	77	3277	3354	49	28	1369	1908	0.013	0.0909	0.168831	0.38961	0.688312	0.618003	Reporter Active
H2AX604	0.514573	0.0505	79	3275	3354	65	14	2392	883	0.0253	0.0506	0.0506	0.151899	0.481013	0.480043	Reporter Active
H2AX604	0.514573	0.0505	63	3291	3354	38	25	1600	1691	0	0.0952	0.126984	0.285714	0.603175	0.534237	Reporter Active
HIF170	0.609609	0.214762	3	3351	3354	3	0	2007	1344	0	0	0	0	0.666667	0.546901	Reporter Selective
HIF170	0.609609	0.214762	3	3351	3354	2	1	1188	2163	0	0	0	0.333333	0.666667	0.499055	Reporter Selective
HIF170	0.609609	0.214762	6	3348	3354	6	0	2288	1060	0	0	0.333333	0.5	0.5	0.626145	Reporter Selective
HIF170	0.609609	0.214762	3	3351	3354	3	0	2441	910	0	0	0	0	0.666667	0.505023	Reporter Selective
HIF170	0.609609	0.214762	3	3351	3354	3	0	848	2503	0	0	0	0.666667	1	0.795782	Reporter Selective
HIF170	0.609609	0.214762	4	3350	3354	4	0	1096	2254	0	0	0.25	0.5	1	0.809179	Reporter Selective
HIF170	0.609609	0.214762	4	3350	3354	4	0	1096	2254	0	0	0.25	0.5	1	0.809179	Reporter Selective
HIF170	0.609609	0.214762	2	3352	3354	2	0	315	3037	0	0	1	1	1	0.911844	Reporter Selective
HIF170	0.609609	0.214762	4	3350	3354	4	0	3278	72	0	0	0	0	0	0.169776	Reporter Selective
HIF170	0.609609	0.214762	4	3350	3354	4	0	2687	663	0	0	0	0	0.5	0.423209	Reporter Selective
HIF170	0.549461	0.121462	4	3350	3354	4	0	2111	1239	0	0	0.25	0.25	0.5	0.585299	Reporter Active
HIF170	0.549461	0.121462	6	3348	3354	5	1	1709	1639	0	0	0	0.166667	0.5	0.567752	Reporter Active
HIF170	0.549461	0.121462	9	3345	3354	9	0	2143	1202	0	0	0.111111	0.222222	0.777778	0.62189	Reporter Active
HIF170	0.549461	0.121462	9	3345	3354	8	1	1612	1733	0	0	0.111111	0.444444	0.888889	0.647733	Reporter Active
HIF170	0.549461	0.121462	6	3348	3354	4	2	627	2721	0	0.166667	0.5	0.666667	0.666667	0.690611	Reporter Active
HIF170	0.549461	0.121462	3	3351	3354	2	1	411	2940	0	0	0	0.666667	0.666667	0.694619	Reporter Active
HIF170	0.549461	0.121462	10	3344	3354	9	1	2768	576	0	0	0	0	0.4	0.377063	Reporter Active
HIF170	0.549461	0.121462	8	3346	3354	8	0	2899	447	0	0	0	0.125	0.25	0.397639	Reporter Active
HIF170	0.549461	0.121462	4	3350	3354	4	0	2561	789	0	0	0	0	0	0.356567	Reporter Active
HIF170	0.549461	0.121462	8	3346	3354	8	0	2396	950	0	0	0	0.25	0.5	0.555439	Reporter Active
HSE273	0.543195	0.0629	16	3338	3354	10	6	896	2442	0	0.0625	0.375	0.5625	0.625	0.662167	Reporter Selective
HSE273	0.543195	0.0629	22	3332	3354	21	1	2917	415	0	0.0455	0.0455	0.227273	0.363636	0.449212	Reporter Selective
HSE273	0.543195	0.0629	12	3342	3354	6	6	915	2427	0	0	0.166667	0.333333	0.583333	0.544036	Reporter Selective
HSE273	0.543195	0.0629	13	3341	3354	12	1	1913	1428	0	0.0769	0.0769	0.384615	0.615385	0.609053	Reporter Selective
HSE273	0.543195	0.0629	15	3339	3354	7	8	643	2696	0	0	0.0667	0.466667	0.466667	0.512629	Reporter Selective
HSE273	0.543195	0.0629	14	3340	3354	3	11	216	3124	0	0.142857	0.214286	0.285714	0.5	0.496536	Reporter Selective
HSE273	0.543195	0.0629	21	3333	3354	17	4	1861	1472	0	0.0476	0.0952	0.380952	0.714286	0.612318	Reporter Selective
HSE273	0.543195	0.0629	22	3332	3354	13	9	1062	2270	0	0.0909	0.181818	0.318182	0.590909	0.545796	Reporter Selective
HSE273	0.543195	0.0629	13	3341	3354	2	11	178	3163	0	0.0769	0.153846	0.230769	0.461538	0.482237	Reporter Selective
HSE273	0.543195	0.0629	17	3337	3354	10	7	1266	2071	0	0.0588	0.0588	0.294118	0.588235	0.517971	Reporter Selective
HSE273	0.465686	0.0594	22	3332	3354	15	7	1768	1564	0	0	0	0.136364	0.636364	0.490614	Reporter Active
HSE273	0.465686	0.0594	23	3331	3354	17	6	2147	1184	0	0	0.0435	0.173913	0.521739	0.474828	Reporter Active
HSE273	0.465686	0.0594	18	3336	3354	13	5	1413	1923	0	0.0556	0.111111	0.333333	0.722222	0.605582	Reporter Active
HSE273	0.465686	0.0594	26	3328	3354	14	12	1760	1568	0	0	0.0385	0.0769	0.423077	0.428208	Reporter Active
HSE273	0.465686	0.0594	30	3324	3354	7	23	524	2800	0	0	0.0667	0.266667	0.4	0.474619	Reporter Active
HSE273	0.465686	0.0594	24	3330	3354	17	7	2179	1151	0	0	0	0.125	0.5	0.444682	Reporter Active
HSE273	0.465686	0.0594	33	3321	3354	32	1	2934	387	0	0	0	0.181818	0.454545	0.451571	Reporter Active
HSE273	0.465686	0.0594	24	3330	3354	16	8	1784	1546	0	0	0	0.208333	0.583333	0.505293	Reporter Active
HSE273	0.465686	0.0594	21	3333	3354	15	6	2296	1037	0	0	0	0.0952	0.428571	0.398026	Reporter Active
HSE273	0.465686	0.0594	26	3328	3354	26	0	3223	105	0	0	0.0385	0.0769	0.384615	0.383437	Reporter Active
MDA770	0.541863	0.0118	338	3016	3354	232	106	1711	1305	0.00296	0.0592	0.0976	0.248521	0.597633	0.546686	Reporter Selective
MDA770	0.541863	0.0118	331	3023	3354	202	129	1643	1380	0.0151	0.0604	0.10574	0.256798	0.537764	0.515297	Reporter Selective
MDA770	0.541863	0.0118	346	3008	3354	249	97	1955	1053	0.0173	0.078	0.147399	0.300578	0.526012	0.543125	Reporter Selective
MDA770	0.541863	0.0118	397	2957	3354	178	219	1031	1926	0.0101	0.0655	0.125945	0.324937	0.564232	0.549509	Reporter Selective
MDA770	0.541863	0.0118	345	3009	3354	198	147	1499	1510	0.0087	0.0551	0.104348	0.249275	0.55942	0.535331	Reporter Selective
MDA770	0.541863	0.0118	318	3036	3354	168	150	1355	1681	0.0157	0.0692	0.132075	0.305031	0.559748	0.548027	Reporter Selective
MDA770	0.541863	0.0118	296	3058	3354	253	43	2366	692	0	0.0473	0.121622	0.300676	0.516892	0.5392	Reporter Selective
MDA770	0.541863	0.0118	329	3025	3354	185	144	1299	1726	0	0.0578	0.103343	0.322188	0.604863	0.562496	Reporter Selective
MDA770	0.541863	0.0118	325	3029	3354	142	183	1077	1952	0.00615	0.0554	0.135385	0.298462	0.553846	0.545845	Reporter Selective
MDA770	0.541863	0.0118	358	2996	3354	260	98	1955	1041	0.0223	0.0587	0.0978	0.268156	0.530726	0.533115	Reporter Selective
MDA770	0.545587	0.00837	684	2670	3354	267	417	809	1861	0.0132	0.0585	0.106725	0.296784	0.562865	0.551063	Reporter Active
MDA770	0.545587	0.00837	669	2685	3354	366	303	1180	1505	0.0164	0.0658	0.104634	0.286996	0.573991	0.543831	Reporter Active
MDA770	0.545587	0.00837	646	2708	3354	232	414	821	1887	0.0124	0.0635	0.125387	0.275542	0.520124	0.535675	Reporter Active
MDA770	0.545587	0.00837	692	2662	3354	352	340	1104	1558	0.00145	0.0535	0.108382	0.297688	0.553468	0.551685	Reporter Active
MDA770	0.545587	0.00837	637	2717	3354	293	344	1038	1679	0.00785	0.0549	0.117739	0.298273	0.549451	0.53765	Reporter Active
MDA770	0.545587	0.00837	665	2689	3354	452	213	1617	1072	0.012	0.0511	0.103759	0.275188	0.556391	0.53837	Reporter Active
MDA770	0.545587	0.00837	648	2706	3354	441	207	1561	1145	0.0108	0.0293	0.0756	0.268519	0.552469	0.542551	Reporter Active
MDA770	0.545587	0.00837	680	2674	3354	399	281	1275	1399	0.0162	0.0676	0.135294	0.301471	0.586765	0.557322	Reporter Active
MDA770	0.545587	0.00837	675	2679	3354	380	295	1210	1469	0.00593	0.0726	0.143704	0.312593	0.577778	0.559994	Reporter Active
MDA770	0.545587	0.00837	683	2671	3354	519	164	1795	876	0	0.0278	0.0747	0.250366	0.556369	0.537728	Reporter Active
MDAN828	0.509942	0.0384	57	5100	5157	18	39	1105	3995	0	0.0702	0.122807	0.333333	0.473684	0.505157	Reporter Selective
MDAN828	0.509942	0.0384	61	5096	5157	17	44	990	4106	0	0.0328	0.0656	0.295082	0.540984	0.52541	Reporter Selective
MDAN828	0.509942	0.0384	62	5095	5157	43	19	3072	2023	0	0.0645	0.129032	0.258065	0.548387	0.532777	Reporter Selective
MDAN828	0.509942	0.0384	55	5102	5157	15	40	956	4146	0	0.0364	0.0727	0.309091	0.436364	0.465411	Reporter Selective
MDAN828	0.509942	0.0384	82	5075	5157	66	16	3798	1277	0	0.0244	0.0488	0.280488	0.5	0.511056	Reporter Selective
MDAN828	0.509942	0.0384	55	5102	5157	14	41	1202	3900	0	0	0.109091	0.254545	0.436364	0.462425	Reporter Selective
MDAN828	0.509942	0.0384	52	5105	5157	28	24	1741	3364	0	0.115385	0.153846	0.346154	0.596154	0.600746	Reporter Selective
MDAN828	0.509942	0.0384	55	5102	5157	34	21	2702	2400	0	0.0364	0.109091	0.309091	0.563636	0.521692	Reporter Selective
MDAN828	0.509942	0.0384	71	5086	5157	6	65	198	4888	0	0.0845	0.112676	0.239437	0.478873	0.50026	Reporter Selective
MDAN828	0.509942	0.0384	72	5085	5157	61	11	4087	998	0	0.0139	0.0278	0.194444	0.5	0.474489	Reporter Selective
MDAN828	0.533077	0.015	443	4714	5157	276	167	2479	2235	0.00903	0.0542	0.126411	0.300226	0.577878	0.556179	Reporter Active
MDAN828	0.533077	0.015	495	4662	5157	350	145	2974	1688	0.00404	0.0384	0.0949	0.268687	0.547475	0.535113	Reporter Active
MDAN828	0.533077	0.015	467	4690	5157	271	196	2518	2172	0.015	0.0535	0.0878	0.256959	0.531049	0.513687	Reporter Active
MDAN828	0.533077	0.015	464	4693	5157	218	246	1774	2919	0.00862	0.0496	0.112069	0.295259	0.553879	0.552691	Reporter Active
MDAN828	0.533077	0.015	455	4702	5157	219	236	1898	2804	0.00879	0.0549	0.0879	0.285714	0.56044	0.536721	Reporter Active
MDAN828	0.533077	0.015	442	4715	5157	282	160	2630	2085	0.00679	0.0588	0.10181	0.280543	0.540724	0.542022	Reporter Active
MDAN828	0.533077	0.015	443	4714	5157	356	87	3559	1155	0.00451	0.0384	0.0971	0.24605	0.507901	0.507622	Reporter Active
MDAN828	0.533077	0.015	447	4710	5157	330	117	3256	1454	0.0179	0.0604	0.107383	0.266219	0.532438	0.523564	Reporter Active
MDAN828	0.533077	0.015	445	4712	5157	203	242	1820	2892	0.027	0.0607	0.116854	0.285393	0.548315	0.53889	Reporter Active
MDAN828	0.533077	0.015	444	4713	5157	211	233	1915	2798	0.0113	0.0586	0.112613	0.272523	0.547297	0.524284	Reporter Active
MMP205	0.526934	0.0192	453	4704	5157	200	253	1830	2874	0.00883	0.0552	0.110375	0.269316	0.523179	0.518545	Reporter Selective
MMP205	0.526934	0.0192	457	4700	5157	304	153	2594	2106	0.0241	0.081	0.150985	0.323851	0.597374	0.568102	Reporter Selective
MMP205	0.526934	0.0192	460	4697	5157	196	264	1711	2986	0.0174	0.0522	0.106522	0.273913	0.53913	0.530989	Reporter Selective
MMP205	0.526934	0.0192	417	4740	5157	229	188	2425	2315	0	0.0456	0.105516	0.254197	0.527578	0.510812	Reporter Selective
MMP205	0.526934	0.0192	482	4675	5157	194	288	1667	3008	0.0083	0.0373	0.0809	0.251037	0.524896	0.511929	Reporter Selective
MMP205	0.526934	0.0192	449	4708	5157	82	367	583	4125	0	0.0713	0.129176	0.276169	0.547884	0.532349	Reporter Selective
MMP205	0.526934	0.0192	472	4685	5157	187	285	1775	2910	0.0169	0.0466	0.0911	0.254237	0.491525	0.497355	Reporter Selective
MMP205	0.526934	0.0192	490	4667	5157	274	216	2194	2473	0.0102	0.0673	0.112245	0.302041	0.567347	0.545869	Reporter Selective
MMP205	0.526934	0.0192	435	4722	5157	147	288	1263	3459	0.0115	0.0598	0.114943	0.312644	0.544828	0.535413	Reporter Selective
MMP205	0.526934	0.0192	446	4711	5157	183	263	1706	3005	0.0112	0.0448	0.0807	0.280269	0.515695	0.517975	Reporter Selective
MMP205	0.536768	0.00877	979	4178	5157	571	408	2088	2090	0.0143	0.0776	0.129724	0.288049	0.560776	0.548638	Reporter Active
MMP205	0.536768	0.00877	928	4229	5157	415	513	1498	2731	0.00862	0.0528	0.104526	0.295259	0.570043	0.551052	Reporter Active
MMP205	0.536768	0.00877	973	4184	5157	437	536	1629	2555	0.0164	0.0596	0.120247	0.281603	0.524152	0.524938	Reporter Active
MMP205	0.536768	0.00877	1019	4138	5157	589	430	2138	2000	0.0128	0.053	0.105005	0.263984	0.54367	0.533186	Reporter Active
MMP205	0.536768	0.00877	975	4182	5157	590	385	2252	1930	0.0123	0.0523	0.117949	0.283077	0.548718	0.540528	Reporter Active
MMP205	0.536768	0.00877	945	4212	5157	715	230	2955	1257	0.00847	0.0571	0.11746	0.262434	0.520635	0.526753	Reporter Active
MMP205	0.536768	0.00877	938	4219	5157	781	157	3182	1037	0.00959	0.0533	0.0991	0.25693	0.545842	0.538519	Reporter Active
MMP205	0.536768	0.00877	970	4187	5157	470	500	1714	2473	0.00722	0.0464	0.104124	0.285567	0.55567	0.541192	Reporter Active
MMP205	0.536768	0.00877	955	4202	5157	471	484	1831	2371	0.0168	0.0597	0.12356	0.280628	0.537173	0.537629	Reporter Active
MMP205	0.536768	0.00877	986	4171	5157	459	527	1739	2432	0.0152	0.0558	0.108519	0.261663	0.530426	0.525241	Reporter Active
P53581	0.527089	0.0288	127	5030	5157	67	60	2153	2877	0	0.0236	0.11811	0.314961	0.574803	0.549375	Reporter Selective
P53581	0.527089	0.0288	120	5037	5157	4	116	54	4983	0.0167	0.0417	0.1	0.175	0.45	0.465573	Reporter Selective
P53581	0.527089	0.0288	109	5048	5157	66	43	2510	2538	0.0275	0.0826	0.155963	0.311927	0.605505	0.544294	Reporter Selective
P53581	0.527089	0.0288	118	5039	5157	88	30	3279	1760	0.00847	0.0593	0.0763	0.220339	0.559322	0.525841	Reporter Selective
P53581	0.527089	0.0288	112	5045	5157	56	56	2037	3008	0.0268	0.0714	0.151786	0.276786	0.535714	0.534578	Reporter Selective
P53581	0.527089	0.0288	111	5046	5157	24	87	651	4395	0.00901	0.0901	0.171171	0.297297	0.522523	0.530735	Reporter Selective
P53581	0.527089	0.0288	114	5043	5157	72	42	2536	2507	0.0263	0.0702	0.149123	0.359649	0.614035	0.561071	Reporter Selective
P53581	0.527089	0.0288	129	5028	5157	123	6	4548	480	0.031	0.0388	0.0775	0.209302	0.48062	0.480503	Reporter Selective
P53581	0.527089	0.0288	137	5020	5157	97	40	3060	1960	0.0146	0.0803	0.145985	0.291971	0.554745	0.535787	Reporter Selective
P53581	0.527089	0.0288	113	5044	5157	81	32	3168	1876	0.0177	0.0796	0.115044	0.256637	0.557522	0.543137	Reporter Selective
P53581	0.532914	0.0233	308	4849	5157	187	121	2590	2259	0.00325	0.0519	0.12987	0.301948	0.564935	0.537552	Reporter Active
P53581	0.532914	0.0233	311	4846	5157	210	101	2936	1910	0.0193	0.0579	0.106109	0.270096	0.530547	0.529107	Reporter Active
P53581	0.532914	0.0233	321	4836	5157	183	138	2096	2740	0.00935	0.0841	0.161994	0.320872	0.619938	0.578167	Reporter Active
P53581	0.532914	0.0233	317	4840	5157	41	276	405	4435	0.0189	0.0757	0.132492	0.255521	0.501577	0.504858	Reporter Active
P53581	0.532914	0.0233	347	4810	5157	167	180	1816	2994	0.00865	0.0461	0.0865	0.293948	0.567723	0.541715	Reporter Active
P53581	0.532914	0.0233	318	4839	5157	189	129	2490	2349	0.00314	0.0566	0.103774	0.27673	0.566038	0.534726	Reporter Active
P53581	0.532914	0.0233	286	4871	5157	218	68	3206	1665	0.0105	0.0979	0.157343	0.311189	0.583916	0.567089	Reporter Active
P53581	0.532914	0.0233	284	4873	5157	120	164	1774	3099	0.0106	0.0528	0.0986	0.271127	0.514085	0.512078	Reporter Active
P53581	0.532914	0.0233	282	4875	5157	40	242	464	4411	0.0106	0.0745	0.141844	0.269504	0.510638	0.514176	Reporter Active
P53581	0.532914	0.0233	308	4849	5157	203	105	2994	1855	0	0.0325	0.0844	0.266234	0.49026	0.509667	Reporter Active
PGC756	0.725349	0.0435	3	60	63	3	0	23	37	0	0	0	0	0	0.666667	Reporter Selective
PGC756	0.725349	0.0435	2	61	63	2	0	15	46	0	0	0	0	0	0.770492	Reporter Selective
PGC756	0.725349	0.0435	3	60	63	2	1	9	51	0	0	0	0	0	0.738889	Reporter Selective
PGC756	0.49354	0.239401	2	61	63	2	0	19	42	0	0	0	0	0	0.811475	Reporter Active
PGC756	0.49354	0.239401	2	61	63	2	0	15	46	0	0	0	0	0	0.827869	Reporter Active
PGC756	0.49354	0.239401	2	61	63	2	0	59	2	0	0	0	0	0	0.0574	Reporter Active
PGC756	0.49354	0.239401	2	61	63	2	0	23	38	0	0	0	0	0	0.647541	Reporter Active
PGC756	0.49354	0.239401	3	60	63	3	0	32	28	0	0	0	0	0	0.55	Reporter Active
PGC756	0.49354	0.239401	4	59	63	4	0	49	10	0	0	0	0	0	0.470339	Reporter Active
PGC756	0.49354	0.239401	3	60	63	3	0	52	8	0	0	0	0	0	0.205556	Reporter Active
PGC756	0.49354	0.239401	2	61	63	2	0	43	18	0	0	0	0	0	0.401639	Reporter Active
PGC756	0.49354	0.239401	5	58	63	5	0	31	27	0	0	0	0	0	0.641379	Reporter Active
PGC756	0.49354	0.239401	3	60	63	3	0	49	11	0	0	0	0	0	0.322222	Reporter Active
PPARDA851	0.588879	0.127057	10	3344	3354	8	2	1780	1564	0	0	0.1	0.4	0.7	0.622249	Reporter Selective
PPARDA851	0.588879	0.127057	7	3347	3354	5	2	915	2432	0	0	0.285714	0.571429	0.714286	0.653805	Reporter Selective
PPARDA851	0.588879	0.127057	12	3342	3354	12	0	3272	70	0	0	0	0.0833	0.25	0.332286	Reporter Selective
PPARDA851	0.588879	0.127057	4	3350	3354	4	0	1577	1773	0	0.25	0.25	0.5	1	0.74597	Reporter Selective
PPARDA851	0.588879	0.127057	7	3347	3354	5	2	1138	2209	0	0	0	0.285714	0.714286	0.623159	Reporter Selective
PPARDA851	0.588879	0.127057	8	3346	3354	7	1	1012	2334	0	0.125	0.25	0.75	0.875	0.76244	Reporter Selective
PPARDA851	0.588879	0.127057	4	3350	3354	3	1	946	2404	0	0	0	0.5	0.75	0.604478	Reporter Selective
PPARDA851	0.588879	0.127057	9	3345	3354	9	0	2724	621	0	0	0	0.111111	0.444444	0.445541	Reporter Selective
PPARDA851	0.588879	0.127057	5	3349	3354	4	1	1358	1991	0	0	0	0.2	0.8	0.621499	Reporter Selective
PPARDA851	0.588879	0.127057	11	3343	3354	8	3	2078	1265	0	0	0	0.272727	0.545455	0.477361	Reporter Selective
PPARDA851	0.488309	0.102956	21	3333	3354	13	8	1479	1854	0	0	0.0952	0.238095	0.619048	0.547369	Reporter Active
PPARDA851	0.488309	0.102956	15	3339	3354	8	7	1247	2092	0	0	0	0.2	0.533333	0.457243	Reporter Active
PPARDA851	0.488309	0.102956	17	3337	3354	3	14	339	2998	0	0	0.117647	0.235294	0.352941	0.423117	Reporter Active
PPARDA851	0.488309	0.102956	11	3343	3354	7	4	838	2505	0	0.0909	0.181818	0.545455	0.727273	0.69154	Reporter Active
PPARDA851	0.488309	0.102956	10	3344	3354	9	1	1759	1585	0	0.1	0.2	0.2	0.8	0.648594	Reporter Active
PPARDA851	0.488309	0.102956	18	3336	3354	2	16	31	3305	0.111111	0.111111	0.111111	0.166667	0.388889	0.410205	Reporter Active
PPARDA851	0.488309	0.102956	14	3340	3354	14	0	3129	211	0	0	0.0714	0.0714	0.357143	0.41991	Reporter Active
PPARDA851	0.488309	0.102956	18	3336	3354	18	0	3086	250	0	0	0.0556	0.0556	0.222222	0.361444	Reporter Active
PPARDA851	0.488309	0.102956	18	3336	3354	13	5	2160	1176	0	0	0	0.0556	0.444444	0.430006	Reporter Active
PPARDA851	0.488309	0.102956	17	3337	3354	17	0	2781	556	0	0	0	0.176471	0.470588	0.493663	Reporter Active
PPARDN875	0.525132	0.127737	4	3350	3354	4	0	3350	0	0	0	0	0	0	0.258358	Reporter Selective
PPARDN875	0.525132	0.127737	11	3343	3354	9	2	1582	1761	0	0	0.181818	0.363636	0.818182	0.612351	Reporter Selective
PPARDN875	0.525132	0.127737	7	3347	3354	4	3	1167	2180	0	0.142857	0.142857	0.285714	0.571429	0.55649	Reporter Selective
PPARDN875	0.525132	0.127737	8	3346	3354	8	0	2340	1006	0	0	0.125	0.125	0.625	0.580357	Reporter Selective
PPARDN875	0.525132	0.127737	3	3351	3354	2	1	1348	2003	0	0	0	0.333333	0.666667	0.548493	Reporter Selective
PPARDN875	0.525132	0.127737	6	3348	3354	6	0	2036	1312	0	0	0	0.5	0.666667	0.67732	Reporter Selective
PPARDN875	0.525132	0.127737	5	3349	3354	3	2	1752	1597	0	0	0	0	0.4	0.417199	Reporter Selective
PPARDN875	0.525132	0.127737	5	3349	3354	5	0	2436	913	0	0	0	0	0.2	0.401075	Reporter Selective
PPARDN875	0.525132	0.127737	5	3349	3354	5	0	2436	913	0	0	0	0.2	0.4	0.503792	Reporter Selective
PPARDN875	0.525132	0.127737	6	3348	3354	5	1	1418	1930	0	0.166667	0.166667	0.5	0.833333	0.695888	Reporter Selective
PPARDN875	0.530039	0.0617	59	3295	3354	53	6	2636	659	0	0	0.0678	0.20339	0.491525	0.485615	Reporter Active
PPARDN875	0.530039	0.0617	53	3301	3354	29	24	1350	1951	0	0.0189	0.0755	0.283019	0.584906	0.543666	Reporter Active
PPARDN875	0.530039	0.0617	57	3297	3354	50	7	2632	665	0	0.0351	0.0351	0.122807	0.421053	0.44669	Reporter Active
PPARDN875	0.530039	0.0617	58	3296	3354	26	32	1113	2183	0	0.0345	0.103448	0.275862	0.551724	0.527954	Reporter Active
PPARDN875	0.530039	0.0617	50	3304	3354	33	17	1721	1583	0	0.06	0.1	0.28	0.58	0.57273	Reporter Active
PPARDN875	0.530039	0.0617	44	3310	3354	16	28	697	2613	0.0455	0.0682	0.181818	0.363636	0.522727	0.555507	Reporter Active
PPARDN875	0.530039	0.0617	45	3309	3354	15	30	779	2530	0	0.0222	0.111111	0.333333	0.555556	0.524348	Reporter Active
PPARDN875	0.530039	0.0617	51	3303	3354	37	14	1552	1751	0.0588	0.0784	0.117647	0.294118	0.745098	0.604489	Reporter Active
PPARDN875	0.530039	0.0617	59	3295	3354	57	2	3048	247	0	0.0339	0.0508	0.152542	0.389831	0.41805	Reporter Active
PPARDN875	0.530039	0.0617	59	3295	3354	50	9	2085	1210	0	0.101695	0.186441	0.372881	0.677966	0.621337	Reporter Active
PPARGN135	0.573816	0.0565	28	3326	3354	16	12	1071	2255	0	0	0.107143	0.392857	0.714286	0.597693	Reporter Selective
PPARGN135	0.573816	0.0565	24	3330	3354	18	6	2027	1303	0	0.125	0.125	0.333333	0.583333	0.569194	Reporter Selective
PPARGN135	0.573816	0.0565	33	3321	3354	32	1	2709	612	0	0.0303	0.0606	0.242424	0.575758	0.553174	Reporter Selective
PPARGN135	0.573816	0.0565	32	3322	3354	32	0	2894	428	0	0.0938	0.125	0.3125	0.5625	0.565407	Reporter Selective
PPARGN135	0.573816	0.0565	25	3329	3354	23	2	2700	629	0	0	0.04	0.16	0.44	0.478174	Reporter Selective
PPARGN135	0.573816	0.0565	27	3327	3354	24	3	1773	1554	0	0.037	0.0741	0.333333	0.703704	0.65136	Reporter Selective
PPARGN135	0.573816	0.0565	23	3331	3354	18	5	2047	1284	0	0.0435	0.0435	0.173913	0.478261	0.501051	Reporter Selective
PPARGN135	0.573816	0.0565	24	3330	3354	19	5	1731	1599	0.0833	0.0833	0.208333	0.375	0.75	0.651677	Reporter Selective
PPARGN135	0.573816	0.0565	22	3332	3354	17	5	1714	1618	0	0.0909	0.136364	0.409091	0.727273	0.630088	Reporter Selective
PPARGN135	0.573816	0.0565	22	3332	3354	20	2	2421	911	0	0.0455	0.136364	0.227273	0.5	0.540339	Reporter Selective
PPARGN135	0.516007	0.0433	56	3298	3354	12	44	517	2781	0	0.0357	0.0714	0.25	0.535714	0.496957	Reporter Active
PPARGN135	0.516007	0.0433	55	3299	3354	43	12	2383	916	0	0.0727	0.127273	0.272727	0.490909	0.508926	Reporter Active
PPARGN135	0.516007	0.0433	64	3290	3354	24	40	716	2574	0.0313	0.140625	0.171875	0.375	0.609375	0.5856	Reporter Active
PPARGN135	0.516007	0.0433	64	3290	3354	39	25	1783	1507	0	0.0313	0.0938	0.25	0.53125	0.492107	Reporter Active
PPARGN135	0.516007	0.0433	57	3297	3354	36	21	1850	1447	0	0.0877	0.122807	0.280702	0.526316	0.510411	Reporter Active
PPARGN135	0.516007	0.0433	58	3296	3354	58	0	3188	108	0.0172	0.0172	0.069	0.189655	0.482759	0.46116	Reporter Active
PPARGN135	0.516007	0.0433	49	3305	3354	26	23	1389	1916	0	0.0612	0.142857	0.244898	0.591837	0.54918	Reporter Active
PPARGN135	0.516007	0.0433	54	3300	3354	54	0	3044	256	0	0.037	0.0741	0.203704	0.407407	0.487295	Reporter Active
PPARGN135	0.516007	0.0433	73	3281	3354	26	47	1087	2194	0	0.0274	0.0959	0.219178	0.493151	0.473786	Reporter Active
PPARGN135	0.516007	0.0433	63	3291	3354	51	12	1966	1325	0.0159	0.0794	0.126984	0.349206	0.634921	0.594647	Reporter Active
RAR822	0.524263	0.0441	78	3276	3354	72	6	2923	353	0	0.0128	0.0385	0.166667	0.384615	0.439052	Reporter Selective
RAR822	0.524263	0.0441	78	3276	3354	56	22	1915	1361	0.0128	0.102564	0.128205	0.24359	0.564103	0.540544	Reporter Selective
RAR822	0.524263	0.0441	62	3292	3354	50	12	2588	704	0	0.0161	0.0806	0.209677	0.419355	0.46029	Reporter Selective
RAR822	0.524263	0.0441	69	3285	3354	67	2	2932	353	0	0.029	0.058	0.231884	0.507246	0.499164	Reporter Selective
RAR822	0.524263	0.0441	71	3283	3354	23	48	597	2686	0.0282	0.0563	0.112676	0.352113	0.605634	0.54972	Reporter Selective
RAR822	0.524263	0.0441	67	3287	3354	27	40	985	2302	0	0.0149	0.0597	0.313433	0.58209	0.537055	Reporter Selective
RAR822	0.524263	0.0441	59	3295	3354	48	11	1968	1327	0	0.0678	0.152542	0.322034	0.644068	0.596399	Reporter Selective
RAR822	0.524263	0.0441	74	3280	3354	60	14	2396	884	0	0.0405	0.121622	0.310811	0.527027	0.526252	Reporter Selective
RAR822	0.524263	0.0441	68	3286	3354	43	25	1511	1775	0	0.0294	0.0882	0.235294	0.647059	0.554653	Reporter Selective
RAR822	0.524263	0.0441	58	3296	3354	52	6	2594	702	0	0.0517	0.103448	0.241379	0.586207	0.539499	Reporter Selective
RAR822	0.534799	0.0241	288	3066	3354	227	61	2274	792	0.0174	0.0625	0.0938	0.25	0.517361	0.513686	Reporter Active
RAR822	0.534799	0.0241	289	3065	3354	194	95	1853	1212	0.0208	0.0623	0.128028	0.276817	0.550173	0.535535	Reporter Active
RAR822	0.534799	0.0241	286	3068	3354	159	127	1249	1819	0.00699	0.0385	0.132867	0.353147	0.594406	0.568229	Reporter Active
RAR822	0.534799	0.0241	241	3113	3354	186	55	1929	1184	0	0.0249	0.083	0.3361	0.618257	0.577971	Reporter Active
RAR822	0.534799	0.0241	262	3092	3354	201	61	2290	802	0.00763	0.0344	0.0763	0.251908	0.473282	0.489653	Reporter Active
RAR822	0.534799	0.0241	265	3089	3354	215	50	2244	845	0	0.0377	0.10566	0.256604	0.535849	0.526338	Reporter Active
RAR822	0.534799	0.0241	301	3053	3354	184	117	1513	1540	0.00664	0.0399	0.0897	0.262458	0.601329	0.537146	Reporter Active
RAR822	0.534799	0.0241	264	3090	3354	229	35	2439	651	0.0114	0.0644	0.128788	0.25	0.515152	0.520527	Reporter Active
RAR822	0.534799	0.0241	265	3089	3354	202	63	2136	953	0.0226	0.0642	0.120755	0.286792	0.528302	0.539224	Reporter Active
RAR822	0.534799	0.0241	299	3055	3354	212	87	1905	1150	0.01	0.0435	0.100334	0.297659	0.561873	0.539685	Reporter Active
RORG546	0.539607	0.0457	101	3253	3354	12	89	124	3129	0.0297	0.118812	0.138614	0.267327	0.524752	0.508892	Reporter Selective
RORG546	0.539607	0.0457	91	3263	3354	38	53	1079	2184	0	0.011	0.0989	0.296703	0.527473	0.540004	Reporter Selective
RORG546	0.539607	0.0457	80	3274	3354	51	29	1660	1614	0	0.0125	0.0625	0.2875	0.6125	0.550271	Reporter Selective
RORG546	0.539607	0.0457	82	3272	3354	56	26	1482	1790	0.0122	0.134146	0.182927	0.353659	0.682927	0.612194	Reporter Selective
RORG546	0.539607	0.0457	97	3257	3354	54	43	1311	1946	0.0412	0.0825	0.154639	0.298969	0.628866	0.583311	Reporter Selective
RORG546	0.539607	0.0457	84	3270	3354	9	75	267	3003	0	0.0476	0.107143	0.202381	0.392857	0.442358	Reporter Selective
RORG546	0.539607	0.0457	120	3234	3354	68	52	1684	1550	0	0.0417	0.1	0.216667	0.516667	0.501917	Reporter Selective
RORG546	0.539607	0.0457	76	3278	3354	38	38	1280	1998	0	0.0658	0.131579	0.263158	0.552632	0.538145	Reporter Selective
RORG546	0.539607	0.0457	84	3270	3354	75	9	2522	748	0	0.0595	0.107143	0.238095	0.559524	0.537232	Reporter Selective
RORG546	0.539607	0.0457	86	3268	3354	63	23	1943	1325	0	0.0465	0.116279	0.348837	0.593023	0.58174	Reporter Selective
RORG546	0.533398	0.0201	450	2904	3354	317	133	1957	947	0.02	0.0489	0.102222	0.251111	0.508889	0.505697	Reporter Active
RORG546	0.533398	0.0201	353	3001	3354	241	112	1748	1253	0.0113	0.0595	0.104816	0.288952	0.558074	0.548884	Reporter Active
RORG546	0.533398	0.0201	398	2956	3354	190	208	1131	1825	0.0126	0.0427	0.113065	0.288945	0.570352	0.543847	Reporter Active
RORG546	0.533398	0.0201	414	2940	3354	237	177	1369	1571	0.00966	0.0628	0.118357	0.304348	0.57971	0.554165	Reporter Active
RORG546	0.533398	0.0201	400	2954	3354	198	202	1206	1748	0.0125	0.0725	0.12	0.2925	0.565	0.551649	Reporter Active
RORG546	0.533398	0.0201	390	2964	3354	147	243	914	2050	0.0128	0.0538	0.1	0.292308	0.533333	0.528755	Reporter Active
RORG546	0.533398	0.0201	432	2922	3354	147	285	784	2138	0.0116	0.0556	0.122685	0.300926	0.523148	0.531483	Reporter Active
RORG546	0.533398	0.0201	430	2924	3354	294	136	1908	1016	0.0116	0.0512	0.106977	0.24186	0.504651	0.507443	Reporter Active
RORG546	0.533398	0.0201	413	2941	3354	256	157	1695	1246	0.00484	0.0339	0.0944	0.263923	0.520581	0.504139	Reporter Active
RORG546	0.533398	0.0201	430	2924	3354	285	145	1605	1319	0.0093	0.0535	0.116279	0.293023	0.593023	0.557914	Reporter Active
RXR315	0.512414	0.0546	46	3308	3354	16	30	757	2551	0	0.0217	0.108696	0.347826	0.565217	0.530637	Reporter Selective
RXR315	0.512414	0.0546	74	3280	3354	61	13	2323	957	0	0.0946	0.135135	0.243243	0.567568	0.554524	Reporter Selective
RXR315	0.512414	0.0546	56	3298	3354	45	11	2467	831	0	0.0179	0.0357	0.214286	0.5	0.483805	Reporter Selective
RXR315	0.512414	0.0546	55	3299	3354	47	8	2529	770	0.0364	0.109091	0.127273	0.236364	0.436364	0.507978	Reporter Selective
RXR315	0.512414	0.0546	45	3309	3354	38	7	2538	771	0	0	0	0.222222	0.444444	0.460018	Reporter Selective
RXR315	0.512414	0.0546	53	3301	3354	37	16	1638	1663	0.0377	0.207547	0.245283	0.415094	0.698113	0.633822	Reporter Selective
RXR315	0.512414	0.0546	57	3297	3354	36	21	2003	1294	0	0	0.0702	0.157895	0.45614	0.462941	Reporter Selective
RXR315	0.512414	0.0546	33	3321	3354	21	12	1868	1453	0	0.0606	0.0606	0.0909	0.424242	0.437291	Reporter Selective
RXR315	0.512414	0.0546	66	3288	3354	60	6	2637	651	0.0303	0.0606	0.0758	0.19697	0.515152	0.505788	Reporter Selective
RXR315	0.512414	0.0546	65	3289	3354	29	36	1033	2256	0.0154	0.0923	0.2	0.323077	0.569231	0.547335	Reporter Selective
RXR315	0.53835	0.0485	70	3284	3354	39	31	1471	1813	0.0143	0.0571	0.142857	0.285714	0.585714	0.541796	Reporter Active
RXR315	0.53835	0.0485	47	3307	3354	24	23	954	2353	0.0213	0.106383	0.191489	0.382979	0.638298	0.58177	Reporter Active
RXR315	0.53835	0.0485	73	3281	3354	58	15	1925	1356	0	0.136986	0.219178	0.383562	0.630137	0.627168	Reporter Active
RXR315	0.53835	0.0485	54	3300	3354	33	21	1682	1618	0	0.0185	0.0556	0.277778	0.574074	0.530118	Reporter Active
RXR315	0.53835	0.0485	43	3311	3354	9	34	218	3093	0.0233	0.162791	0.209302	0.302326	0.44186	0.500404	Reporter Active
RXR315	0.53835	0.0485	53	3301	3354	31	22	1534	1767	0	0.0377	0.0755	0.264151	0.584906	0.527193	Reporter Active
RXR315	0.53835	0.0485	51	3303	3354	34	17	1708	1595	0	0.098	0.176471	0.352941	0.607843	0.58129	Reporter Active
RXR315	0.53835	0.0485	54	3300	3354	51	3	2805	495	0	0	0.0556	0.277778	0.537037	0.518664	Reporter Active
RXR315	0.53835	0.0485	71	3283	3354	70	1	3170	113	0	0.0141	0.0282	0.169014	0.366197	0.439237	Reporter Active
RXR315	0.53835	0.0485	78	3276	3354	71	7	2688	588	0	0.0513	0.102564	0.282051	0.512821	0.535863	Reporter Active
TRN186	0.54479	0.0343	82	5075	5157	19	63	864	4211	0.0244	0.0366	0.109756	0.268293	0.487805	0.502542	Reporter Selective
TRN186	0.54479	0.0343	89	5068	5157	41	48	1921	3147	0	0.0562	0.123596	0.269663	0.539326	0.52486	Reporter Selective
TRN186	0.54479	0.0343	98	5059	5157	59	39	2595	2464	0	0.051	0.112245	0.234694	0.561224	0.51523	Reporter Selective
TRN186	0.54479	0.0343	85	5072	5157	47	38	1600	3472	0.0118	0.176471	0.211765	0.447059	0.611765	0.596869	Reporter Selective
TRN186	0.54479	0.0343	73	5084	5157	43	30	1944	3140	0	0.0137	0.0685	0.383562	0.671233	0.60829	Reporter Selective
TRN186	0.54479	0.0343	67	5090	5157	24	43	1062	4028	0	0.0896	0.149254	0.38806	0.537313	0.526021	Reporter Selective
TRN186	0.54479	0.0343	75	5082	5157	43	32	2498	2584	0	0	0.106667	0.28	0.573333	0.521637	Reporter Selective
TRN186	0.54479	0.0343	83	5074	5157	53	30	2511	2563	0	0	0.0241	0.228916	0.638554	0.527302	Reporter Selective
TRN186	0.54479	0.0343	91	5066	5157	32	59	1231	3835	0	0.0769	0.131868	0.351648	0.571429	0.553906	Reporter Selective
TRN186	0.54479	0.0343	77	5080	5157	69	8	3951	1129	0	0.0519	0.103896	0.337662	0.571429	0.571239	Reporter Selective
TRN186	0.540918	0.01	1122	4035	5157	703	419	2225	1810	0.00802	0.0357	0.0909	0.266488	0.550802	0.536484	Reporter Active
TRN186	0.540918	0.01	1085	4072	5157	548	537	1734	2338	0.0101	0.0442	0.094	0.288479	0.5447	0.53926	Reporter Active
TRN186	0.540918	0.01	1087	4070	5157	622	465	1965	2105	0.0147	0.0515	0.111316	0.294388	0.566697	0.550386	Reporter Active
TRN186	0.540918	0.01	1092	4065	5157	650	442	2151	1914	0.0119	0.0476	0.104396	0.268315	0.542125	0.532947	Reporter Active
TRN186	0.540918	0.01	1108	4049	5157	795	313	2524	1525	0.0108	0.0605	0.120939	0.298736	0.564079	0.555585	Reporter Active
TRN186	0.540918	0.01	1096	4061	5157	250	846	695	3366	0.00821	0.052	0.118613	0.285584	0.516423	0.528591	Reporter Active
TRN186	0.540918	0.01	1136	4021	5157	635	501	1841	2180	0.0114	0.0502	0.111796	0.307218	0.575704	0.556049	Reporter Active
TRN186	0.540918	0.01	1134	4023	5157	606	528	1786	2237	0.00882	0.0556	0.108466	0.291887	0.563492	0.545075	Reporter Active
TRN186	0.540918	0.01	1086	4071	5157	872	214	3023	1048	0.00921	0.0488	0.105893	0.277164	0.536832	0.538374	Reporter Active
TRN186	0.540918	0.01	1138	4019	5157	696	442	2242	1777	0.0105	0.051	0.0931	0.275923	0.521968	0.526425	Reporter Active
VDRA122	0.603843	0.15917	7	3347	3354	7	0	2596	751	0	0	0	0.142857	0.428571	0.496052	Reporter Selective
VDRA122	0.603843	0.15917	2	3352	3354	2	0	618	2734	0	0	0.5	1	1	0.86605	Reporter Selective
VDRA122	0.603843	0.15917	2	3352	3354	2	0	2109	1243	0	0	0	0	0	0.400209	Reporter Selective
VDRA122	0.603843	0.15917	4	3350	3354	4	0	1526	1824	0	0	0	0.25	1	0.676045	Reporter Selective
VDRA122	0.603843	0.15917	5	3349	3354	4	1	1334	2015	0	0	0.2	0.2	0.8	0.611944	Reporter Selective
VDRA122	0.603843	0.15917	2	3352	3354	2	0	1001	2351	0	0	0	0.5	1	0.774016	Reporter Selective
VDRA122	0.603843	0.15917	3	3351	3354	3	0	2934	417	0	0	0	0	0.333333	0.340396	Reporter Selective
VDRA122	0.603843	0.15917	4	3350	3354	4	0	1834	1516	0	0	0	0	0.75	0.617612	Reporter Selective
VDRA122	0.603843	0.15917	7	3347	3354	6	1	1531	1816	0	0	0.142857	0.571429	0.857143	0.652269	Reporter Selective
VDRA122	0.507166	0.0818	12	3342	3354	6	6	944	2398	0	0.0833	0.0833	0.333333	0.666667	0.563585	Reporter Active
VDRA122	0.507166	0.0818	6	3348	3354	5	1	1671	1677	0	0	0	0.166667	0.833333	0.579749	Reporter Active
VDRA122	0.507166	0.0818	9	3345	3354	7	2	1694	1651	0	0	0	0.222222	0.666667	0.554061	Reporter Active
VDRA122	0.507166	0.0818	4	3350	3354	4	0	1648	1702	0	0	0	0	1	0.552239	Reporter Active
VDRA122	0.507166	0.0818	9	3345	3354	9	0	3216	129	0	0	0	0.111111	0.333333	0.336688	Reporter Active
VDRA122	0.507166	0.0818	5	3349	3354	4	1	2051	1298	0	0	0	0.2	0.6	0.483428	Reporter Active
VDRA122	0.507166	0.0818	6	3348	3354	5	1	1536	1812	0	0	0	0.333333	0.833333	0.593638	Reporter Active
VDRA122	0.507166	0.0818	13	3341	3354	9	4	2177	1164	0	0	0	0.153846	0.538462	0.405291	Reporter Active
VDRA122	0.507166	0.0818	8	3346	3354	3	5	393	2953	0	0.25	0.25	0.375	0.5	0.495816	Reporter Active
VDRN244	0.529254	0.0818	24	3330	3354	19	5	1456	1874	0	0	0.166667	0.416667	0.791667	0.661474	Reporter Active
VDRN244	0.529254	0.0818	35	3319	3354	28	7	2074	1245	0	0	0.0286	0.142857	0.485714	0.485843	Reporter Active
VDRN244	0.529254	0.0818	43	3311	3354	19	24	1286	2025	0	0.0233	0.093	0.255814	0.488372	0.49437	Reporter Active
VDRN244	0.529254	0.0818	40	3314	3354	20	20	1455	1859	0	0	0.1	0.275	0.525	0.490993	Reporter Active
VDRN244	0.529254	0.0818	34	3320	3354	34	0	3225	95	0	0	0	0.0882	0.382353	0.391168	Reporter Active
VDRN244	0.529254	0.0818	34	3320	3354	21	13	1600	1720	0.0588	0.117647	0.205882	0.294118	0.617647	0.521013	Reporter Active
VDRN244	0.529254	0.0818	22	3332	3354	21	1	2423	909	0	0	0	0.318182	0.636364	0.570746	Reporter Active
VDRN244	0.529254	0.0818	29	3325	3354	20	9	1973	1352	0	0	0.137931	0.172414	0.586207	0.507161	Reporter Active
VDRN244	0.529254	0.0818	21	3333	3354	14	7	1124	2209	0	0.285714	0.285714	0.52381	0.761905	0.678054	Reporter Active
VDRN244	0.529254	0.0818	36	3318	3354	3	33	128	3190	0.0278	0.0833	0.0833	0.222222	0.472222	0.49172	Reporter Active
