# Supplementary material for: Improving the Utility of the Tox21 Dataset by Deep Metadata Annotations and Constructing Reusable Benchmarked Chemical Reference Signatures
Source: Molecules. 2019 Apr 23;24(8):1604. doi: 10.3390/molecules24081604 (PMC6515292; doi:10.3390/molecules24081604)
Supplement: Supplementary file 1 [file molecules-24-01604-s001.zip › Supplemental Table 2 - Number of CIDs remaining per assay pairing following purity filtration.xlsx]

## Sheet: Sheet1
Tox21 Reporter Assay ID*	Number of CIDs
P53581	5157
ELG372	5157
MMP205	5157
GRN257	5157
ARN311	5157
MDAN828	5157
TRN186	5157
ERN433	5157
BG1N143	5157
AROA258	5157
AHR848	5157
NFKB358	3354
ESRE160	3354
RORG546	3354
AP1247	3354
RXR315	3354
RAR822	3354
CAR541	3354
CAR611	3354
H2AX604	3354
HIF170	3354
MDA770	3354
BG1125	3354
PPARGN135	3354
ARE998	3354
HSE273	3354
PPARDA851	3354
PPARDN875	3354
FXRN812	3354
FXRA481	3354
VDRA122	3354
VDRN244	3354
ERR845	63
PGC756	63
*Number of compounds tested in reporter assays are identical to those tested in the corresponding toxicity assay
