# Supplementary material for: Improving the Utility of the Tox21 Dataset by Deep Metadata Annotations and Constructing Reusable Benchmarked Chemical Reference Signatures
Source: Molecules. 2019 Apr 23;24(8):1604. doi: 10.3390/molecules24081604 (PMC6515292; doi:10.3390/molecules24081604)
Supplement: Supplementary file 1 [file molecules-24-01604-s001.zip › Supplemental Table 1 - Tox21 assay annotations.xlsx]

## Sheet: Sheet 1
Assay Title	Reporter Gene Assay AID	Reporter Gene Assay Tox21 ID	Toxicity Assay AID	Toxicity Assay Tox21 ID	Reporter Gene Assay	Cell Line Cell	Cell Line Cell CLO ID	Cell Line Cell Cellosaurus ID	Experimental Cell Line Cell CLO ID	Experimental Cell Line	Assay Organism	Organism Taxon ID	Target	Target	Target Mode of Action	Assay Kit	Physical Detection Method	Detection Instrument	Gene Identity	Uniprot Identity
qHTS assay to identify small molecule antagonists of the estrogen receptor alpha (ER-alpha) signaling pathway using the BG1 cell line in the presence of 0.1 nM 17-beta-estradiol	1259244	BG1125	1259241	BG1566	luciferase induction	BG1	CLO_0037345	CVCL_6570	CLO_0037347	BG1-Luc-4E2	Homo sapiens	9606	hormone antagonist	ER-alpha	antagonist	ONE-Glo Luciferase Assay System	chemiluminescence	ViewLux CCD-based plate reader	ERN	P03372
qHTS assay to identify small molecule antagonists of the estrogen receptor alpha (ER-alpha) signaling pathway using the BG1 cell line	743080	BG1N143	743081	BG1V992	luciferase induction	BG1	CLO_0037345	CVCL_6570	CLO_0037347	BG1-Luc-4E2	Homo sapiens	9606	hormone antagonist	ER-alpha	antagonist	ONE-Glo Luciferase Assay System	chemiluminescence	ViewLux CCD-based plate reader	ERN	P03372
qHTS assay to identify small molecule agonists of H2AX	1224845	H2AX604	1224847	H2AX721	immunofluorescent labeling	CHO	CLO_0002421	CVCL_0213	CLO_0002462	CHO-K1	Cricetulus griseus	10029	DNA repair	H2AX	agonist	HTRF Phospho-H2A.X (S139)	FRET	EnVision Multilabel Reader	H2AX	G3I968
qHTS assay to identify small molecule antagonists of the retinoid-related orphan receptor gamma (ROR-gamma) signaling pathway	1159521	RORG546	1159520	RORG807	luciferase induction	CHO	CLO_0002421	CVCL_0213	CLO_0037348	Tet-on ROR gamma CHO	Cricetulus griseus	10029	hormone antagonist	RORg	antagonist	ONE-Glo Luciferase Assay System	chemiluminescence	ViewLux CCD-based plate reader	ROR	P51450
qHTS assay to identify small molecule antagonists of the thyroid receptor (TR) signaling pathway	743065	TRN186	743064	TRV455	luciferase induction	GH3	CLO_0003482	CVCL_0273	CLO_0037349	GH3.TRE-Luc	Rattus norvegicus	10116	thyroid hormone antagonist	TR	antagonist	ONE-Glo Luciferase Assay System	chemiluminescence	ViewLux CCD-based plate reader	Thrb	P18113
qHTS assay for small molecule agonists of the p53 signaling pathway	651631	P53581	651633	P53429	beta lactamase induction	HCT 116	CLO_0003665	CVCL_0291	CLO_0037350	p53RE-bla HCT-116 cell line	Homo sapiens	9606	DNA repair	P53	agonist	LiveBLAzer FRET - B/G Loading Kit	FRET	Envision plate reader (PerkinElmer, Shelton, CT)	p53	P04637
qHTS assay to identify small molecule antagonists of the androgen receptor (AR) signaling pathway	743035	ARN311	743033	ARV616	beta lactamase induction	HEK293	CLO_0001230	CVCL_0045	CLO_0037351	AR-UAS-bla-HEK293	Homo sapiens	9606	androgen antagonist	AR	antagonist	LiveBLAzer FRET - B/G Loading Kit	FRET	EnVision Multilabel Reader	AR	P10275
qHTS assay to identify small molecule antagonists of the estrogen receptor alpha (ER-alpha) signaling pathway	743069	ERN433	743074	ERV270	beta lactamase induction	HEK293	CLO_0001230	CVCL_0045	CLO_0037352	ER-alpha-UAS-bla HEK293	Homo sapiens	9606	hormone antagonist	ER-alpha	antagonist	LiveBLAzer FRET - B/G Loading Kit	FRET	EnVision Multilabel Reader	ERN	P03372
qHTS assay for small molecules that induce genotoxicity in human embryonic kidney cells expressing luciferase-tagged ATAD5	651632	ELG372	651634	ELG617	luciferase induction	HEK293T	CLO_0050894	CVCL_0063	CLO_0050894	HEK293T	Homo sapiens	9606	DNA repair	ATAD5	agonist	Amplite	chemiluminescence	ViewLux CCD-based plate reader	ATAD5	Q96QE3
qHTS assay to identify small molecule agonists of the farnesoid-X-receptor (FXR) signaling pathway	743220	FXRA481	743218	FXRV164	beta lactamase induction	HEK293T	CLO_0050894	CVCL_0063	CLO_0037353	FXR-UAS-bla HEK 293T	Homo sapiens	9606	hormone agonist	FXR	agonist	LiveBLAzer FRET - B/G Loading Kit	FRET	EnVision Multilabel Reader	FXR	Q96RI1
qHTS assay to identify small molecule antagonists of the farnesoid-X-receptor (FXR) signaling pathway	743217	FXRN812	743221	FXRV189	beta lactamase induction	HEK293T	CLO_0050894	CVCL_0063	CLO_0037353	FXR-UAS-bla HEK 293T	Homo sapiens	9606	hormone antagonist	FXR	antagonist	LiveBLAzer FRET - B/G Loading Kit	FRET	EnVision Multilabel Reader	FXR	Q96RI1
qHTS assay to identify small molecule agonists of the RXR signaling pathway	1159527	RXR315	1159529	RXR192	beta lactamase induction	HEK293T	CLO_0050894	CVCL_0063	CLO_0037354	RXR-alpha HEK 293T	Homo sapiens	9606	retinoid X receptor agonist	RXR	agonist	LiveBLAzer FRET - B/G Loading Kit	FRET	EnVision Multilabel Reader	RXRA	P19793
qHTS assay to identify small molecule agonists of the vitamin D receptor (VDR) signaling pathway	743222	VDRA122	743224	VDRV930	beta lactamase induction	HEK293T	CLO_0050894	CVCL_0063	CLO_0037355	VDR-UAS-bla HEK 293T	Homo sapiens	9606	hormone agonist	VDR	agonist	LiveBLAzer FRET - B/G Loading Kit	FRET	EnVision Multilabel Reader	VDR	P11473
qHTS assay to identify small molecule antagonists of the vitamin D receptor (VDR) signaling pathway	743223	VDRN244	743225	VDRV271	beta lactamase induction	HEK293T	CLO_0050894	CVCL_0063	CLO_0037355	VDR-UAS-bla HEK 293T	Homo sapiens	9606	hormone antagonist	VDR	antagonist	LiveBLAzer FRET - B/G Loading Kit	FRET	EnVision Multilabel Reader	VDR	P11473
qHTS assay to identify small molecule agonists of the endoplasmic reticulum stress response signaling pathway	1159516	ESRE160	1159517	ESRE694	beta lactamase induction	HeLa	CLO_0003684	CVCL_0030	CLO_0037356	ESRE-bla HeLa	Homo sapiens	9606	endoplasmic reticulum	ESRE	agonist	LiveBLAzer FRET - B/G Loading Kit	FRET	EnVision Multilabel Reader	ATF6	P18850
qHTS assay to identify small molecule antagonists of the glucocorticoid receptor (GR) signaling pathway	720692	GRN257	720693	GRV193	beta lactamase induction	HeLa	CLO_0003684	CVCL_0030	CLO_0037357	GR-bla HeLa	Homo sapiens	9606	glucocorticoid receptor antagonist	GR	antagonist	LiveBLAzer FRET - B/G Loading Kit	FRET	EnVision Multilabel Reader	NR3C1	P04150
qHTS assay for small molecule activators of the heat shock response signaling pathway	743210	HSE273	743209	HSE724	beta lactamase induction	HeLa	CLO_0003684	CVCL_0030	CLO_0037358	HSE-Bla HeLa	Homo sapiens	9606	pathway analysis by method	HSE	agonist	EnVision Multilabel Reader	chemiluminescence	Envision plate reader (PerkinElmer, Shelton, CT)	HSPB1	P04792
qHTS assay to identify small molecule that activate the aryl hydrocarbon receptor (AhR) signaling pathway	743085	AHR848	743086	AHR684	luciferase induction	Hep-G2	CLO_0003704	CVCL_0027	CLO_0037359	HepG2-AhR-luc	Homo sapiens	9606	cellular component	AHR	activation	ONE-Glo Luciferase Assay System	chemiluminescence	ViewLux CCD-based plate reader	AHR	P35869
qHTS assay for small molecule agonists of the antioxidant response element (ARE) signaling pathway	743202	ARE998	743203	ARE579	beta lactamase induction	Hep-G2	CLO_0003704	CVCL_0027	CLO_0037360	ARE-bla HepG2	Homo sapiens	9606	pathway analysis by method	ARE	agonist	LiveBLAzer FRET - B/G Loading Kit	FRET	Envision plate reader (PerkinElmer, Shelton, CT)	ARE	Q16236
qHTS assay to identify small molecule antagonists of the constitutive androstane receptor (CAR) signaling pathway	1224838	CAR541	1224837	CAR404	luciferase induction	Hep-G2	CLO_0003704	CVCL_0027	CLO_0037361	HepG2-CYP2B6-hCAR	Homo sapiens	9606	drug metabolic process	CAR	antagonist	ONE-Glo Luciferase Assay System	chemiluminescence	ViewLux CCD-based plate reader	CAR	Q14994
qHTS assay to identify small molecule agonists of the constitutive androstane receptor (CAR) signaling pathway	1224839	CAR611	1224836	CAR224	luciferase induction	Hep-G2	CLO_0003704	CVCL_0027	CLO_0037361	HepG2-CYP2B6-hCAR	Homo sapiens	9606	drug metabolic process	CAR	agonist	ONE-Glo Luciferase Assay System	chemiluminescence	ViewLux CCD-based plate reader	CAR	Q14994
qHTS assay for small molecule disruptors of the mitochondrial membrane potential	720635	MMP205	720634	MMP852	dye binding method	Hep-G2	CLO_0003704	CVCL_0027	CLO_0003704	HepG2	Homo sapiens	9606	Mitochondrial Membrane	MMP205	permeabilization	2X Mito-MPS dye	fluorescence intensity	Envision plate reader (PerkinElmer, Shelton, CT)
qHTS assay to identify aromatase inhibitors	743083	AROA258	743084	AROV112	luciferase induction	MCF-7	CLO_0007606	CVCL_0031	CLO_0037362	MCF-7 aro ERE	Homo sapiens	9606	aromatase inhibitor	ERE	inhibition	CellTiter-Fluor Cell Viability Assay Kit	fluorescence intensity	ViewLux CCD-based plate reader	ERE	P11511
qHTS assay to identify small molecule antagonists of the androgen receptor (AR) signaling pathway using the MDA cell line in the presence of 0.5 nM R1881	1259243	MDA770	1259242	MDA375	beta lactamase induction	MDA-kb2	CLO_0007630	CVCL_6421	CLO_0037363	MDA-kb2 AR-luc	Homo sapiens	9606	androgen antagonist	AR	antagonist	LiveBLAzer FRET - B/G Loading Kit	FRET	EnVision Multilabel Reader	AR	P10275
qHTS assay to identify small molecule antagonists of the androgen receptor (AR) signaling pathway using the MDA cell line	743042	MDAN828	743041	MDAV150	beta lactamase induction	MDA-kb2	CLO_0007630	CVCL_6421	CLO_0037363	MDA-kb2 AR-luc	Homo sapiens	9606	androgen antagonist	AR	antagonist	LiveBLAzer FRET - B/G Loading Kit	FRET	EnVision Multilabel Reader	AR	P10275
qHTS assay to identify small molecule agonists of the AP-1 signaling pathway	1159526	AP1247	1159525	AP1639	beta lactamase induction	ME-180	CLO_0007657	CVCL_1401	CLO_0037364	AP-1-bla ME-180	Homo sapiens	9606	vascular endothelial growth factor receptor agonist	AP-1	agonist	LiveBLAzer FRET - B/G Loading Kit	FRET	EnVision Multilabel Reader	AP1	P05412
qHTS assay to identify small molecule agonists of the hypoxia (HIF-1) signaling pathway	1224846	HIF170	1224844	HIF512	beta lactamase induction	ME-180	CLO_0007657	CVCL_1401	CLO_0037365	HRE-bla ME-180	Homo sapiens	9606	not applicable	HIF	agonist	LiveBLAzer FRET - B/G Loading Kit	FRET	EnVision Multilabel Reader	HIF1	Q16665
qHTS assay to identify small molecule agonists of the NFkB signaling pathway	1159509	NFKB358	1159515	NFKB729	beta lactamase induction	ME-180	CLO_0007657	CVCL_1401	CLO_0037366	NFkB-bla ME-180	Homo sapiens	9606	NF-KappaB Agonist	NFKB	agonist	LiveBLAzer FRET - B/G Loading Kit	FRET	EnVision Multilabel Reader	NFkB	P19838
qHTS assay to identify small molecule antagonists of the estrogen related receptor (ERR) signaling pathway	1224819	ERR845	1224818	ERR513	luciferase induction		CLO_0037367		CLO_0037367	ERR	Homo sapiens	9606	not applicable	ERR513	antagonist		fluorescence intensity	ViewLux CCD-based plate reader	ESRRA	P11474
qHTS assay to identify small molecule antagonists of the estrogen related receptor signaling pathway with the pleiotropic PPARgamma coactivator (PGC)	1224821	PGC756	1224822	PGC981	luciferase induction		CLO_0037368		CLO_0037368	PGC/ERR	Homo sapiens	9606	not applicable	PGC981	antagonist		fluorescence intensity	ViewLux CCD-based plate reader	ESRRA	P11474
qHTS assay to identify small molecule agonists of the peroxisome proliferator-activated receptor delta (PPARd) signaling pathway	743212	PPARDA851	743211	PPARDV813	beta lactamase induction	HEK293H	CLO_0037346	CVCL_6643	CLO_0037369	PPAR delta UAS-bla HEK293H	Homo sapiens	9606	PPARbeta/delta agonist	PPARD	agonist	LiveBLAzer FRET - B/G Loading Kit	FRET	EnVision Multilabel Reader	PPARd	Q03181
qHTS assay to identify small molecule antagonists of the peroxisome proliferator-activated receptor delta (PPARd) signaling pathway	743215	PPARDN875	743213	PPARDV688	beta lactamase induction	HEK293H	CLO_0037346	CVCL_6643	CLO_0037369	PPAR delta UAS-bla HEK293H	Homo sapiens	9606	PPARbeta/delta antagonist	PPARd	antagonist	LiveBLAzer FRET - B/G Loading Kit	FRET	EnVision Multilabel Reader	PPARd	Q03181
qHTS assay to identify small molecule antagonists of the peroxisome proliferator-activated receptor gamma (PPARg) signaling pathway	743191	PPARGN135	743194	PPARGV841	beta lactamase induction	HEK293H	CLO_0037346	CVCL_6643	CLO_0037370	GeneBLAzer PPAR gamma UAS-bla HEK293H	Homo sapiens	9606	PPARbeta/delta antagonist	PPARg	antagonist	LiveBLAzer FRET - B/G Loading Kit	FRET	EnVision Multilabel Reader	PPARg	P37231
qHTS assay to identify small molecule antagonists of the retinoid acid receptor (RAR) signaling pathway	1159552	RAR822	1159551	RAR458	luciferase induction	C3H10T1/2	CLO_0002120	CVCL_0190	CLO_0037371	C3RL4	Mus musculus	10090	retinoic acid receptor antagonist	RAR	antagonist	Amplite Luciferase reagent	chemiluminescence	ViewLux CCD-based plate reader	RAR	P10276

## Sheet: Old
Supplementary Table 1 - Tox21 Assay Annotations Based On BAO Vocabulary
Assay Title	Reporter Gene Assay Tox21 ID	Bioassay Type	Bioassay Type	Assay Screening Campaign Stage	Compound Toxicity Assay	Assay Format	Assay Format BAO Identifier	Reporter Gene Assay	Assay Supporting Method	Cell Line Cell	Cell Line Cell CLO ID	Cell Line Cell Cellosaurus ID	Experimental Cell Line Cell CLO ID	Cell Line	Assay Organism	Organism Taxon ID	Target	Target	Target Relationship	Assay Kit	Physical Detection Method	Detection Instrument	Protein Identity	Gene Identity	Uniprot Identity
qHTS assay to identify small molecule antagonists of the estrogen receptor alpha (ER-alpha) signaling pathway using the BG1 cell line in the presence of 0.1 nM 17-beta-estradiol	BG1125	functional	luciferase enzyme activity assay	confirmatory assay	BG1566	cell based format	BAO_0000219	luciferase induction	fluorescent labeling method	BG1	CLO_0037345	CVCL_6570	CLO_0037347	BG1-Luc-4E2	Homo sapiens	9606	hormone antagonist	ER-alpha	antagonist	ONE-Glo Luciferase Assay System	fluorescence intensity	ViewLux CCD-based plate reader		ERN	P03372
qHTS assay to identify small molecule antagonists of the estrogen receptor alpha (ER-alpha) signaling pathway using the BG1 cell line	BG1N143	functional	luciferase enzyme activity assay	confirmatory assay	BG1V992	cell based format	BAO_0000219	luciferase induction	fluorescent labeling method	BG1	CLO_0037345	CVCL_6570	CLO_0037347	BG1-Luc-4E2	Homo sapiens	9606	hormone antagonist	ER-alpha	antagonist	ONE-Glo Luciferase Assay System	fluorescence intensity	ViewLux CCD-based plate reader		ERN	P03372
qHTS assay to identify small molecule agonists of H2AX	H2AX604	functional	genotoxicity assay	confirmatory assay	H2AX721	cell based format	BAO_0000219	immunofluorescent labeling	fluorescent labeling method	CHO	CLO_0002421	CVCL_0213	CLO_0002462	CHO-K1	Cricetulus griseus	10029	DNA repair	H2AX	agonist	HTRF Phospho-H2A.X (S139)	fluorescence intensity	EnVision Multilabel Reader		H2AX	G3I968
qHTS assay to identify small molecule antagonists of the retinoid-related orphan receptor gamma (ROR-gamma) signaling pathway	RORG546	functional	luciferase enzyme activity assay	confirmatory assay	RORG807	cell based format	BAO_0000219	luciferase induction	fluorescent labeling method	CHO	CLO_0002421	CVCL_0213	CLO_0037348	Tet-on ROR gamma CHO	Cricetulus griseus	10029	hormone antagonist	RORg	antagonist	ONE-Glo Luciferase Assay System	fluorescence intensity	ViewLux CCD-based plate reader		ROR	P51450
qHTS assay to identify small molecule antagonists of the thyroid receptor (TR) signaling pathway	TRN186	functional	luciferase enzyme activity assay	confirmatory assay	TRV455	cell based format	BAO_0000219	luciferase induction	fluorescent labeling method	GH3	CLO_0003482	CVCL_0273	CLO_0037349	GH3.TRE-Luc	Rattus norvegicus	10116	thyroid hormone antagonist	TR	antagonist	ONE-Glo Luciferase Assay System	fluorescence intensity	ViewLux CCD-based plate reader	TR		P18113
qHTS assay for small molecule agonists of the p53 signaling pathway	P53581	functional	cell viability assay	confirmatory assay	P53429	cell based format	BAO_0000219	beta lactamase induction	fluorescent labeling method	HCT 116	CLO_0003665	CVCL_0291	CLO_0037350	p53RE-bla HCT-116 cell line	Homo sapiens	9606	DNA repair	P53	agonist	LiveBLAzer FRET - B/G Loading Kit	fluorescence intensity	Envision plate reader (PerkinElmer, Shelton, CT)		p53	P04637
qHTS assay to identify small molecule antagonists of the androgen receptor (AR) signaling pathway	ARN311	functional	cell viability assay	confirmatory assay	ARV616	cell based format	BAO_0000219	beta lactamase induction	fluorescent labeling method	HEK293	CLO_0001230	CVCL_0045	CLO_0037351	AR-UAS-bla-HEK293	Homo sapiens	9606	androgen antagonist	AR	antagonist	LiveBLAzer FRET - B/G Loading Kit	fluorescence intensity	EnVision Multilabel Reader	AR		P10275
qHTS assay to identify small molecule antagonists of the estrogen receptor alpha (ER-alpha) signaling pathway	ERN433	functional	cell viability assay	confirmatory assay	ERV270	cell based format	BAO_0000219	beta lactamase induction	fluorescent labeling method	HEK293	CLO_0001230	CVCL_0045	CLO_0037352	ER-alpha-UAS-bla HEK293	Homo sapiens	9606	hormone antagonist	ER-alpha	antagonist	LiveBLAzer FRET - B/G Loading Kit	fluorescence intensity	EnVision Multilabel Reader		ERN	P03372
qHTS assay for small molecules that induce genotoxicity in human embryonic kidney cells expressing luciferase-tagged ATAD5	ELG372	functional	genotoxicity assay	confirmatory assay	ELG617	cell based format	BAO_0000219	luciferase induction	chemiluminescent labeling method	HEK293T	CLO_0050894	CVCL_0063	CLO_0050894	HEK293T	Homo sapiens	9606	DNA repair	ATAD5	agonist	Amplite	fluorescence intensity	ViewLux CCD-based plate reader		ATAD5	Q96QE3
qHTS assay to identify small molecule agonists of the farnesoid-X-receptor (FXR) signaling pathway	FXRA481	functional	cell viability assay	confirmatory assay	FXRV164	cell based format	BAO_0000219	beta lactamase induction	fluorescent labeling method	HEK293T	CLO_0050894	CVCL_0063	CLO_0037353	FXR-UAS-bla HEK 293T	Homo sapiens	9606	hormone agonist	FXR	agonist	LiveBLAzer FRET - B/G Loading Kit	fluorescence intensity	EnVision Multilabel Reader		FXR	Q96RI1
qHTS assay to identify small molecule antagonists of the farnesoid-X-receptor (FXR) signaling pathway	FXRN812	functional	cell viability assay	confirmatory assay	FXRV189	cell based format	BAO_0000219	beta lactamase induction	fluorescent labeling method	HEK293T	CLO_0050894	CVCL_0063	CLO_0037353	FXR-UAS-bla HEK 293T	Homo sapiens	9606	hormone antagonist	FXR	antagonist	LiveBLAzer FRET - B/G Loading Kit	fluorescence intensity	EnVision Multilabel Reader		FXR	Q96RI1
qHTS assay to identify small molecule agonists of the RXR signaling pathway	RXR315	functional	cell viability assay	confirmatory assay	RXR192	cell based format	BAO_0000219	beta lactamase induction	fluorescent labeling method	HEK293T	CLO_0050894	CVCL_0063	CLO_0037354	RXR-alpha HEK 293T	Homo sapiens	9606	retinoid X receptor agonist	RXR	agonist	LiveBLAzer FRET - B/G Loading Kit	fluorescence intensity	EnVision Multilabel Reader	RXR		P19793
qHTS assay to identify small molecule agonists of the vitamin D receptor (VDR) signaling pathway	VDRA122	functional	cell viability assay	confirmatory assay	VDRV930	cell based format	BAO_0000219	beta lactamase induction	fluorescent labeling method	HEK293T	CLO_0050894	CVCL_0063	CLO_0037355	VDR-UAS-bla HEK 293T	Homo sapiens	9606	hormone agonist	VDR	agonist	LiveBLAzer FRET - B/G Loading Kit	fluorescence intensity	EnVision Multilabel Reader		VDR	P11473
qHTS assay to identify small molecule antagonists of the vitamin D receptor (VDR) signaling pathway	VDRN244	functional	cell viability assay	confirmatory assay	VDRV271	cell based format	BAO_0000219	beta lactamase induction	fluorescent labeling method	HEK293T	CLO_0050894	CVCL_0063	CLO_0037355	VDR-UAS-bla HEK 293T	Homo sapiens	9606	hormone antagonist	VDR	antagonist	LiveBLAzer FRET - B/G Loading Kit	fluorescence intensity	EnVision Multilabel Reader		VDR	P11473
qHTS assay to identify small molecule agonists of the endoplasmic reticulum stress response signaling pathway	ESRE160	functional	cell viability assay	confirmatory assay	ESRE694	cell based format	BAO_0000219	beta lactamase induction	fluorescent labeling method	HeLa	CLO_0003684	CVCL_0030	CLO_0037356	ESRE-bla HeLa	Homo sapiens	9606	endoplasmic reticulum	ESRE	agonist	LiveBLAzer FRET - B/G Loading Kit	fluorescence intensity	EnVision Multilabel Reader			P18850
qHTS assay to identify small molecule antagonists of the glucocorticoid receptor (GR) signaling pathway	GRN257	functional	cell viability assay	confirmatory assay	GRV193	cell based format	BAO_0000219	beta lactamase induction	fluorescent labeling method	HeLa	CLO_0003684	CVCL_0030	CLO_0037357	GR-bla HeLa	Homo sapiens	9606	glucocorticoid receptor antagonist	GR	antagonist	LiveBLAzer FRET - B/G Loading Kit	fluorescence intensity	EnVision Multilabel Reader	GR		P04150
qHTS assay for small molecule activators of the heat shock response signaling pathway	HSE273	functional	cell viability assay	confirmatory assay	HSE724	cell based format	BAO_0000219	beta lactamase induction	fluorescent labeling method	HeLa	CLO_0003684	CVCL_0030	CLO_0037358	HSE-Bla HeLa	Homo sapiens	9606	pathway analysis by method	HSE	agonist	EnVision Multilabel Reader	fluorescence intensity	Envision plate reader (PerkinElmer, Shelton, CT)			P04792
qHTS assay to identify small molecule that activate the aryl hydrocarbon receptor (AhR) signaling pathway	AHR848	functional	cell viability assay	confirmatory assay	AHR684	cell based format	BAO_0000219	luciferase induction	fluorescent labeling method	Hep-G2	CLO_0003704	CVCL_0027	CLO_0037359	HepG2-AhR-luc	Homo sapiens	9606	cellular component	AHR	activation	ONE-Glo Luciferase Assay System	fluorescence intensity	ViewLux CCD-based plate reader		AHR	P35869
qHTS assay for small molecule agonists of the antioxidant response element (ARE) signaling pathway	ARE998	functional	cell viability assay	confirmatory assay	ARE579	cell based format	BAO_0000219	beta lactamase induction	fluorescent labeling method	Hep-G2	CLO_0003704	CVCL_0027	CLO_0037360	ARE-bla HepG2	Homo sapiens	9606	pathway analysis by method	ARE	agonist	LiveBLAzer FRET - B/G Loading Kit	fluorescence intensity	Envision plate reader (PerkinElmer, Shelton, CT)		ARE	Q16236
qHTS assay to identify small molecule antagonists of the constitutive androstane receptor (CAR) signaling pathway	CAR541	functional	luciferase enzyme activity assay	confirmatory assay	CAR404	cell based format	BAO_0000219	luciferase induction	fluorescent labeling method	Hep-G2	CLO_0003704	CVCL_0027	CLO_0037361	HepG2-CYP2B6-hCAR	Homo sapiens	9606	drug metabolic process	CAR	antagonist	ONE-Glo Luciferase Assay System	fluorescence intensity	ViewLux CCD-based plate reader		CAR	Q14994
qHTS assay to identify small molecule agonists of the constitutive androstane receptor (CAR) signaling pathway	CAR611	functional	luciferase enzyme activity assay	confirmatory assay	CAR224	cell based format	BAO_0000219	luciferase induction	fluorescent labeling method	Hep-G2	CLO_0003704	CVCL_0027	CLO_0037361	HepG2-CYP2B6-hCAR	Homo sapiens	9606	drug metabolic process	CAR	agonist	ONE-Glo Luciferase Assay System	fluorescence intensity	ViewLux CCD-based plate reader		CAR	Q14994
qHTS assay for small molecule disruptors of the mitochondrial membrane potential	MMP205	functional	mitochondrial membrane potential assay	confirmatory assay	MMP852	cell based format	BAO_0000219	dye binding method	fluorescent labeling method	Hep-G2	CLO_0003704	CVCL_0027	CLO_0003704	HepG2	Homo sapiens	9606	Mitochondrial Membrane	MMP205	permeabilization	2X Mito-MPS dye	fluorescence intensity	Envision plate reader (PerkinElmer, Shelton, CT)
qHTS assay to identify aromatase inhibitors	AROA258	functional	cytotoxicity assay	confirmatory assay	AROV112	cell based format	BAO_0000219	luciferase induction	fluorescent labeling method	MCF-7	CLO_0007606	CVCL_0031	CLO_0037362	MCF-7 aro ERE	Homo sapiens	9606	aromatase inhibitor	ERE	inhibition	CellTiter-Fluor Cell Viability Assay Kit	fluorescence intensity	ViewLux CCD-based plate reader		ERE	P11511
qHTS assay to identify small molecule antagonists of the androgen receptor (AR) signaling pathway using the MDA cell line in the presence of 0.5 nM R1881	MDA770	functional	cell viability assay	confirmatory assay	MDA375	cell based format	BAO_0000219	beta lactamase induction	fluorescent labeling method	MDA-kb2	CLO_0007630	CVCL_6421	CLO_0037363	MDA-kb2 AR-luc	Homo sapiens	9606	androgen antagonist	AR	antagonist	LiveBLAzer FRET - B/G Loading Kit	fluorescence intensity	EnVision Multilabel Reader	AR		P10275
qHTS assay to identify small molecule antagonists of the androgen receptor (AR) signaling pathway using the MDA cell line	MDAN828	functional	cell viability assay	confirmatory assay	MDAV150	cell based format	BAO_0000219	beta lactamase induction	fluorescent labeling method	MDA-kb2	CLO_0007630	CVCL_6421	CLO_0037363	MDA-kb2 AR-luc	Homo sapiens	9606	androgen antagonist	AR	antagonist	LiveBLAzer FRET - B/G Loading Kit	fluorescence intensity	EnVision Multilabel Reader	AR		P10275
qHTS assay to identify small molecule agonists of the AP-1 signaling pathway	AP1247	functional	cell viability assay	confirmatory assay	AP1639	cell based format	BAO_0000219	beta lactamase induction	fluorescent labeling method	ME-180	CLO_0007657	CVCL_1401	CLO_0037364	AP-1-bla ME-180	Homo sapiens	9606	vascular endothelial growth factor receptor agonist	AP-1	agonist	LiveBLAzer FRET - B/G Loading Kit	fluorescence intensity	EnVision Multilabel Reader		AP1	P05412
qHTS assay to identify small molecule agonists of the hypoxia (HIF-1) signaling pathway	HIF170	functional	cell viability assay	confirmatory assay	HIF512	cell based format	BAO_0000219	beta lactamase induction	fluorescent labeling method	ME-180	CLO_0007657	CVCL_1401	CLO_0037365	HRE-bla ME-180	Homo sapiens	9606	not applicable	HIF	agonist	LiveBLAzer FRET - B/G Loading Kit	fluorescence intensity	EnVision Multilabel Reader		HIF1	Q16665
qHTS assay to identify small molecule agonists of the NFkB signaling pathway	NFKB358	functional	cell viability assay	confirmatory assay	NFKB729	cell based format	BAO_0000219	beta lactamase induction	fluorescent labeling method	ME-180	CLO_0007657	CVCL_1401	CLO_0037366	NFkB-bla ME-180	Homo sapiens	9606	NF-KappaB Agonist	NFKB	agonist	LiveBLAzer FRET - B/G Loading Kit	fluorescence intensity	EnVision Multilabel Reader		NFkB	P19838
qHTS assay to identify small molecule antagonists of the estrogen related receptor (ERR) signaling pathway	ERR845	functional	cell viability assay	confirmatory assay	ERR513	cell based format	BAO_0000219	luciferase induction	fluorescent labeling method		CLO_0037367		CLO_0037367	ERR	Homo sapiens	9606	not applicable	ERR513	antagonist		fluorescence intensity	ViewLux CCD-based plate reader			P11474
qHTS assay to identify small molecule antagonists of the estrogen related receptor signaling pathway with the pleiotropic PPARgamma coactivator (PGC)	PGC756	functional	cell viability assay	confirmatory assay	PGC981	cell based format	BAO_0000219	luciferase induction	fluorescent labeling method		CLO_0037368		CLO_0037368	PGC/ERR	Homo sapiens	9606	not applicable	PGC981	antagonist		fluorescence intensity	ViewLux CCD-based plate reader			P11474
qHTS assay to identify small molecule agonists of the peroxisome proliferator-activated receptor delta (PPARd) signaling pathway	PPARDA851	functional	cell viability assay	confirmatory assay	PPARDV813	cell based format	BAO_0000219	beta lactamase induction	fluorescent labeling method	HEK293H	CLO_0037346	CVCL_6643	CLO_0037369	PPAR delta UAS-bla HEK293H	Homo sapiens	9606	PPARbeta/delta agonist	PPARD	agonist	LiveBLAzer FRET - B/G Loading Kit	fluorescence intensity	EnVision Multilabel Reader		PPARd	Q03181
qHTS assay to identify small molecule antagonists of the peroxisome proliferator-activated receptor delta (PPARd) signaling pathway	PPARDN875	functional	cell viability assay	confirmatory assay	PPARDV688	cell based format	BAO_0000219	beta lactamase induction	fluorescent labeling method	HEK293H	CLO_0037346	CVCL_6643	CLO_0037369	PPAR delta UAS-bla HEK293H	Homo sapiens	9606	PPARbeta/delta antagonist	PPARd	antagonist	LiveBLAzer FRET - B/G Loading Kit	fluorescence intensity	EnVision Multilabel Reader		PPARd	Q03181
qHTS assay to identify small molecule antagonists of the peroxisome proliferator-activated receptor gamma (PPARg) signaling pathway	PPARGN135	functional	cell viability assay	confirmatory assay	PPARGV841	cell based format	BAO_0000219	beta lactamase induction	fluorescent labeling method	HEK293H	CLO_0037346	CVCL_6643	CLO_0037370	GeneBLAzer PPAR gamma UAS-bla HEK293H	Homo sapiens	9606	PPARbeta/delta antagonist	PPARg	antagonist	LiveBLAzer FRET - B/G Loading Kit	fluorescence intensity	EnVision Multilabel Reader		PPARg	P37231
qHTS assay to identify small molecule antagonists of the retinoid acid receptor (RAR) signaling pathway	RAR822	functional	luciferase enzyme activity assay	confirmatory assay	RAR458	cell based format	BAO_0000219	luciferase induction	fluorescent labeling method	C3H10T1/2	CLO_0002120	CVCL_0190	CLO_0037371	C3RL4	mus musculus	10090	retinoic acid receptor antagonist	RAR	antagonist	Amplite Luciferase reagent	fluorescence intensity	ViewLux CCD-based plate reader		RAR	P10276
