# Supplementary material for: Improving the Utility of the Tox21 Dataset by Deep Metadata Annotations and Constructing Reusable Benchmarked Chemical Reference Signatures
Source: Molecules. 2019 Apr 23;24(8):1604. doi: 10.3390/molecules24081604 (PMC6515292; doi:10.3390/molecules24081604)
Supplement: Supplementary file 1 [file molecules-24-01604-s001.zip › Supplemental Table 3 - CID aggregated pAC50 values for reporter gene assays and corresponding toxicity assays.xlsx]

## Sheet: Sheet2
PUBCHEM_CID	Reporter Gene Assay pAC50 Value	Reporter Gene Assay Tox21 ID	Reporter Gene Assay Activity	Toxicity Assay pAC50 Value	Toxicity Assay Tox21 ID2	Toxicity Assay Activity
17931	0	NFKB358	Inactive	4.5713	NFKB729	Inactive
17931	0	ESRE160	Inactive	7.5213	ESRE694	Inactive
17931	5.2251	RORG546	Inactive	5.6251	RORG807	Inactive
17931	0	AP1247	Inactive	0	AP1639	Inactive
17931	0	RXR315	Inconclusive	5.2213	RXR192	Inactive
17931	4.6001	RAR822	Inactive	7.5751	RAR458	Inactive
17931	4.4751	CAR541	Inactive	6.4751	CAR404	Inactive
17931	4.54177	CAR611	Inconclusive	0	CAR224	Inactive
17931	0	H2AX604	Inconclusive	5.4581	H2AX721	Inactive
17931	0	HIF170	Inactive	4.6713	HIF512	Inactive
17931	4.94177	MDA770	Active High	0	MDA375	Inactive
17931	4.80843	BG1125	Inconclusive	0	BG1566	Inactive
17931	0	P53581	Inactive	0	P53429	Inactive
17931	4.7001	ELG372	Inconclusive	0	ELG617	Inactive
17931	0	MMP205	Inconclusive	0	MMP852	Inactive
17931	0	GRN257	Active High	0	GRV193	Inactive
17931	0	ARN311	Inconclusive	0	ARV616	Inactive
17931	4.9001	MDAN828	Inactive	4.4751	MDAV150	Inconclusive
17931	4.5001	TRN186	Inconclusive	4.5251	TRV455	Inactive
17931	0	ERN433	Inconclusive	0	ERV270	Inactive
17931	4.85843	BG1N143	Active High	0	BG1V992	Inactive
17931	4.99177	AROA258	Inactive	0	AROV112	Inactive
17931	0	AHR848	Inactive	0	AHR684	Inactive
17931	0	PPARGN135	Inactive	0	PPARGV841	Inactive
17931	0	ARE998	Inactive	0	ARE579	Inactive
17931	0	HSE273	Inactive	0	HSE724	Inactive
17931	0	PPARDA851	Inactive	0	PPARDV813	Inactive
17931	0	PPARDN875	Inactive	4.9251	PPARDV688	Inconclusive
17931	0	FXRN812	Inactive	0	FXRV189	Inactive
17931	0	FXRA481	Inactive	0	FXRV164	Inactive
17931	0	VDRA122	Inactive	5.5251	VDRV930	Inactive
17931	0	VDRN244	Inactive	5.4463	VDRV271	Inactive
3045407	0	NFKB358	Inactive	4.5463	NFKB729	Inactive
3045407	0	ESRE160	Inactive	6.0213	ESRE694	Inactive
3045407	4.5251	RORG546	Inactive	6.3751	RORG807	Inactive
3045407	0	AP1247	Inactive	5.5713	AP1639	Inactive
3045407	0	RXR315	Inconclusive	5.7213	RXR192	Inactive
3045407	0	RAR822	Inactive	5.0251	RAR458	Inactive
3045407	7.6751	CAR541	Inactive	5.4751	CAR404	Inactive
3045407	4.5251	CAR611	Inactive	4.94177	CAR224	Inactive
3045407	0	H2AX604	Inactive	5.7331	H2AX721	Inactive
3045407	0	HIF170	Inactive	0	HIF512	Inactive
3045407	4.9751	MDA770	Inactive	0	MDA375	Inactive
3045407	4.3251	BG1125	Inactive	0	BG1566	Inactive
3045407	0	P53581	Inactive	0	P53429	Inactive
3045407	0	ELG372	Inactive	0	ELG617	Inactive
3045407	0	MMP205	Inconclusive	0	MMP852	Inactive
3045407	0	GRN257	Inconclusive	0	GRV193	Inactive
3045407	0	ARN311	Inconclusive	7.3713	ARV616	Inconclusive
3045407	0	MDAN828	Inactive	0	MDAV150	Inactive
3045407	4.60843	TRN186	Active High	4.8751	TRV455	Inactive
3045407	0	ERN433	Inconclusive	0	ERV270	Inactive
3045407	0	BG1N143	Inactive	0	BG1V992	Inactive
3045407	0	AROA258	Inactive	0	AROV112	Inactive
3045407	4.5751	AHR848	Inconclusive	0	AHR684	Inactive
3045407	0	PPARGN135	Inactive	0	PPARGV841	Inactive
3045407	0	ARE998	Inactive	0	ARE579	Inactive
3045407	0	HSE273	Inconclusive	0	HSE724	Inactive
3045407	0	PPARDA851	Inconclusive	5.6751	PPARDV813	Inactive
3045407	0	PPARDN875	Inactive	4.72383	PPARDV688	Inconclusive
3045407	0	FXRN812	Inactive	0	FXRV189	Inactive
3045407	0	FXRA481	Inactive	4.5501	FXRV164	Inconclusive
3045407	0	VDRA122	Inconclusive	6.3251	VDRV930	Inactive
3045407	0	VDRN244	Inconclusive	0	VDRV271	Inactive
14708	0	NFKB358	Inconclusive	4.7713	NFKB729	Inconclusive
14708	0	ESRE160	Inactive	4.6713	ESRE694	Inconclusive
14708	5.10843	RORG546	Active High	4.75843	RORG807	Inconclusive
14708	0	AP1247	Inconclusive	4.60463	AP1639	Inconclusive
14708	0	RXR315	Inconclusive	4.73797	RXR192	Active High
14708	4.60843	RAR822	Inconclusive	5.29177	RAR458	Inactive
14708	5.55843	CAR541	Inconclusive	4.55843	CAR404	Inactive
14708	0	CAR611	Inactive	4.4751	CAR224	Inactive
14708	0	H2AX604	Inactive	4.34143	H2AX721	Active High
14708	0	HIF170	Inactive	4.5713	HIF512	Active High
14708	4.6251	MDA770	Active High	4.4751	MDA375	Inactive
14708	4.5251	BG1125	Inconclusive	5.2251	BG1566	Inactive
14708	0	P53581	Inconclusive	4.64177	P53429	Active High
14708	4.6251	ELG372	Inactive	4.5251	ELG617	Inconclusive
14708	0	MMP205	Inconclusive	4.8251	MMP852	Inconclusive
14708	0	GRN257	Active High	4.6213	GRV193	Inactive
14708	0	ARN311	Inconclusive	5.4713	ARV616	Inconclusive
14708	4.50843	MDAN828	Active High	0	MDAV150	Inactive
14708	4.69177	TRN186	Active High	4.5251	TRV455	Active High
14708	0	ERN433	Inconclusive	0	ERV270	Inactive
14708	4.49177	BG1N143	Active High	0	BG1V992	Inactive
14708	6.00843	AROA258	Inconclusive	0	AROV112	Inactive
14708	0	AHR848	Inactive	4.4751	AHR684	Inactive
14708	0	PPARGN135	Inconclusive	4.5251	PPARGV841	Inactive
14708	0	ARE998	Active High	0	ARE579	Inactive
14708	0	HSE273	Inactive	0	HSE724	Inactive
14708	0	PPARDA851	Inactive	4.59177	PPARDV813	Inconclusive
14708	0	PPARDN875	Inactive	0	PPARDV688	Inactive
14708	0	FXRN812	Inactive	0	FXRV189	Inactive
14708	0	FXRA481	Inactive	4.4751	FXRV164	Inactive
14708	0	VDRA122	Inactive	4.5251	VDRV930	Inactive
14708	0	VDRN244	Inactive	4.83797	VDRV271	Inactive
54158	0	NFKB358	Inactive	0	NFKB729	Inactive
54158	0	ESRE160	Inactive	0	ESRE694	Inactive
54158	6.9751	RORG546	Inactive	4.5251	RORG807	Inactive
54158	0	AP1247	Inactive	0	AP1639	Inactive
54158	0	RXR315	Inactive	7.2213	RXR192	Inactive
54158	0	RAR822	Inactive	0	RAR458	Inactive
54158	5.5751	CAR541	Inconclusive	5.1251	CAR404	Inactive
54158	4.4251	CAR611	Inactive	0	CAR224	Inactive
54158	0	H2AX604	Inactive	4.2081	H2AX721	Inactive
54158	0	HIF170	Inactive	0	HIF512	Inactive
54158	5.6251	MDA770	Inactive	0	MDA375	Inactive
54158	5.4751	BG1125	Inactive	0	BG1566	Inactive
54158	0	P53581	Inactive	0	P53429	Inactive
54158	0	ELG372	Inactive	0	ELG617	Inactive
54158	0	MMP205	Inactive	4.9251	MMP852	Inactive
54158	0	GRN257	Inconclusive	6.6213	GRV193	Inactive
54158	0	ARN311	Inactive	0	ARV616	Inactive
54158	0	MDAN828	Inactive	0	MDAV150	Inactive
54158	0	TRN186	Inactive	4.8751	TRV455	Inactive
54158	0	ERN433	Inactive	0	ERV270	Inactive
54158	0	BG1N143	Inactive	0	BG1V992	Inactive
54158	0	AROA258	Inactive	0	AROV112	Inactive
54158	0	AHR848	Inactive	0	AHR684	Inactive
54158	0	PPARGN135	Inactive	0	PPARGV841	Inactive
54158	0	ARE998	Inactive	0	ARE579	Inactive
54158	0	HSE273	Inactive	0	HSE724	Inactive
54158	0	PPARDA851	Inactive	0	PPARDV813	Inactive
54158	0	PPARDN875	Inactive	7.0713	PPARDV688	Inactive
54158	0	FXRN812	Inactive	0	FXRV189	Inactive
54158	0	FXRA481	Inactive	5.2751	FXRV164	Inactive
54158	0	VDRA122	Inactive	5.1751	VDRV930	Inactive
54158	0	VDRN244	Inconclusive	6.3213	VDRV271	Inactive
92140	0	NFKB358	Inconclusive	4.7213	NFKB729	Inactive
92140	0	ESRE160	Inconclusive	5.7213	ESRE694	Inconclusive
92140	4.4751	RORG546	Inconclusive	5.4251	RORG807	Inactive
92140	0	AP1247	Inconclusive	7.2963	AP1639	Inactive
92140	0	RXR315	Inconclusive	5.1963	RXR192	Inactive
92140	6.15843	RAR822	Inactive	6.7751	RAR458	Inactive
92140	4.55843	CAR541	Active High	4.75843	CAR404	Inconclusive
92140	4.59177	CAR611	Inactive	4.7751	CAR224	Inconclusive
92140	0	H2AX604	Inconclusive	0	H2AX721	Inactive
92140	0	HIF170	Inconclusive	4.5963	HIF512	Inconclusive
92140	4.75843	MDA770	Active High	0	MDA375	Inactive
92140	4.59177	BG1125	Active High	4.7751	BG1566	Inconclusive
92140	0	P53581	Inconclusive	0	P53429	Inactive
92140	4.6251	ELG372	Inactive	4.89177	ELG617	Inactive
92140	0	MMP205	Active High	0	MMP852	Inactive
92140	0	GRN257	Inconclusive	5.1713	GRV193	Inconclusive
92140	0	ARN311	Inactive	0	ARV616	Inactive
92140	4.64177	MDAN828	Active High	4.99177	MDAV150	Inconclusive
92140	4.59177	TRN186	Active High	4.94177	TRV455	Inconclusive
92140	0	ERN433	Inconclusive	0	ERV270	Inactive
92140	4.54177	BG1N143	Active High	4.7251	BG1V992	Inconclusive
92140	0	AROA258	Inactive	0	AROV112	Inactive
92140	0	AHR848	Inactive	5.5001	AHR684	Inconclusive
92140	0	PPARGN135	Inconclusive	0	PPARGV841	Inactive
92140	0	ARE998	Inconclusive	4.5251	ARE579	Active High
92140	0	HSE273	Inconclusive	0	HSE724	Inactive
92140	0	PPARDA851	Inconclusive	5.1251	PPARDV813	Inactive
92140	0	PPARDN875	Inconclusive	4.9001	PPARDV688	Inconclusive
92140	0	FXRN812	Inconclusive	0	FXRV189	Inactive
92140	0	FXRA481	Inconclusive	7.0251	FXRV164	Inactive
92140	0	VDRA122	Inconclusive	6.8501	VDRV930	Inactive
92140	0	VDRN244	Inconclusive	4.8463	VDRV271	Inactive
6505	0	NFKB358	Inactive	6.27047	NFKB729	Inactive
6505	0	ESRE160	Inactive	3.5217	ESRE694	Inactive
6505	4.95757	RORG546	Inactive	6.00757	RORG807	Inactive
6505	0	AP1247	Inactive	6.69547	AP1639	Inactive
6505	0	RXR315	Inactive	5.12324	RXR192	Inactive
6505	6.27146	RAR822	Inactive	1.96963	RAR458	Inactive
6505	2.88253	CAR541	Inactive	5.3159	CAR404	Inactive
6505	4.59923	CAR611	Active High	3.63253	CAR224	Inactive
6505	0	H2AX604	Inactive	4.27664	H2AX721	Inconclusive
6505	0	HIF170	Inactive	6.85102	HIF512	Inactive
6505	4.73257	MDA770	Inconclusive	1.4363	MDA375	Inactive
6505	3.153	BG1125	Inactive	0	BG1566	Inactive
6505	0	P53581	Inactive	0	P53429	Inactive
6505	0	ELG372	Inactive	1.62503	ELG617	Inactive
6505	0	MMP205	Inconclusive	3.0492	MMP852	Inconclusive
6505	0	GRN257	Inconclusive	4.5921	GRV193	Inactive
6505	0	ARN311	Inconclusive	1.585	ARV616	Inactive
6505	1.50297	MDAN828	Inactive	2.85297	MDAV150	Inactive
6505	4.5409	TRN186	Inconclusive	3.71967	TRV455	Inactive
6505	0	ERN433	Inactive	1.46833	ERV270	Inactive
6505	0	BG1N143	Inactive	0	BG1V992	Inactive
6505	3.1742	AROA258	Inactive	1.65297	AROV112	Inactive
6505	2.95753	AHR848	Inactive	0	AHR684	Inactive
6505	0	PPARGN135	Inactive	4.24337	PPARGV841	Inactive
6505	0	ARE998	Inactive	0	ARE579	Inactive
6505	0	HSE273	Inactive	1.77503	HSE724	Inactive
6505	0	PPARDA851	Inactive	4.13837	PPARDV813	Inactive
6505	0	PPARDN875	Inactive	2.9967	PPARDV688	Inactive
6505	0	FXRN812	Inactive	1.60167	FXRV189	Inactive
6505	0	FXRA481	Inactive	1.87503	FXRV164	Inactive
6505	0	VDRA122	Inactive	5.68007	VDRV930	Inactive
6505	0	VDRN244	Inactive	4.8288	VDRV271	Inactive
11956149	0	NFKB358	Inactive	4.1362	NFKB729	Inactive
11956149	0	ESRE160	Inactive	4.5362	ESRE694	Inactive
11956149	5.4901	RORG546	Inactive	6.8401	RORG807	Inactive
11956149	0	AP1247	Inactive	8.3362	AP1639	Inactive
11956149	0	RXR315	Inactive	6.05287	RXR192	Inactive
11956149	6.3901	RAR822	Inactive	0	RAR458	Inactive
11956149	4.12343	CAR541	Inactive	0	CAR404	Inactive
11956149	7.7651	CAR611	Inactive	0	CAR224	Inactive
11956149	0	H2AX604	Inactive	0	H2AX721	Inactive
11956149	0	HIF170	Inconclusive	0	HIF512	Inactive
11956149	5.5151	MDA770	Inactive	0	MDA375	Inactive
11956149	4.3901	BG1125	Inactive	4.5901	BG1566	Inactive
11956149	0	P53581	Inactive	0	P53429	Inactive
11956149	0	ELG372	Inactive	0	ELG617	Inactive
11956149	0	MMP205	Inactive	0	MMP852	Inactive
11956149	0	GRN257	Inactive	0	GRV193	Inactive
11956149	0	ARN311	Inactive	0	ARV616	Inactive
11956149	0	MDAN828	Inactive	0	MDAV150	Inactive
11956149	0	TRN186	Inactive	0	TRV455	Inactive
11956149	0	ERN433	Inactive	4.8862	ERV270	Inconclusive
11956149	0	BG1N143	Inactive	0	BG1V992	Inactive
11956149	0	AROA258	Inactive	0	AROV112	Inactive
11956149	4.0401	AHR848	Inconclusive	0	AHR684	Inactive
11956149	0	PPARGN135	Inactive	5.4899	PPARGV841	Inactive
11956149	0	ARE998	Inconclusive	0	ARE579	Inactive
11956149	0	HSE273	Inactive	0	HSE724	Inactive
11956149	0	PPARDA851	Inactive	0	PPARDV813	Inactive
11956149	0	PPARDN875	Inactive	0	PPARDV688	Inactive
11956149	0	FXRN812	Inactive	5.0899	FXRV189	Inactive
11956149	0	FXRA481	Inactive	5.4899	FXRV164	Inactive
11956149	0	VDRA122	Inactive	6.7649	VDRV930	Inactive
11956149	0	VDRN244	Inactive	7.4362	VDRV271	Inactive
3058503	0	NFKB358	Inactive	6.7195	NFKB729	Inactive
3058503	0	ESRE160	Inactive	0	ESRE694	Inactive
3058503	0	RORG546	Inactive	7.4235	RORG807	Inactive
3058503	0	AP1247	Inactive	0	AP1639	Inactive
3058503	0	RXR315	Inactive	4.3695	RXR192	Inactive
3058503	4.3235	RAR822	Inactive	0	RAR458	Inactive
3058503	4.1735	CAR541	Inactive	4.1985	CAR404	Inactive
3058503	0	CAR611	Inactive	9.0235	CAR224	Inactive
3058503	0	H2AX604	Inactive	4.0063	H2AX721	Inactive
3058503	0	HIF170	Inconclusive	4.3195	HIF512	Inactive
3058503	5.1235	MDA770	Inactive	0	MDA375	Inactive
3058503	6.0735	BG1125	Inactive	4.4735	BG1566	Inactive
3058503	0	P53581	Inactive	0	P53429	Inactive
3058503	0	ELG372	Inactive	0	ELG617	Inactive
3058503	0	MMP205	Inactive	0	MMP852	Inactive
3058503	0	GRN257	Inactive	0	GRV193	Inactive
3058503	0	ARN311	Inactive	0	ARV616	Inactive
3058503	0	MDAN828	Inactive	0	MDAV150	Inactive
3058503	0	TRN186	Inactive	0	TRV455	Inactive
3058503	0	ERN433	Inactive	4.6695	ERV270	Inconclusive
3058503	0	BG1N143	Inactive	4.5735	BG1V992	Inconclusive
3058503	4.2985	AROA258	Inactive	0	AROV112	Inactive
3058503	0	AHR848	Inactive	0	AHR684	Inactive
3058503	0	PPARGN135	Inconclusive	5.7733	PPARGV841	Inactive
3058503	0	ARE998	Inactive	0	ARE579	Inactive
3058503	0	HSE273	Inactive	5.7483	HSE724	Inconclusive
3058503	0	PPARDA851	Inactive	0	PPARDV813	Inactive
3058503	0	PPARDN875	Inactive	0	PPARDV688	Inactive
3058503	0	FXRN812	Inconclusive	0	FXRV189	Inactive
3058503	0	FXRA481	Inactive	0	FXRV164	Inactive
3058503	0	VDRA122	Inactive	5.9733	VDRV930	Inactive
3058503	0	VDRN244	Inactive	5.2945	VDRV271	Inactive
71580	0	NFKB358	Inactive	6.4235	NFKB729	Inactive
71580	0	ESRE160	Inactive	7.7735	ESRE694	Inactive
71580	6.7273	RORG546	Inactive	6.4773	RORG807	Inactive
71580	0	AP1247	Inactive	0	AP1639	Inactive
71580	0	RXR315	Inactive	5.04017	RXR192	Inactive
71580	5.4523	RAR822	Inactive	7.0273	RAR458	Inactive
71580	4.19397	CAR541	Inactive	4.2523	CAR404	Inactive
71580	4.5773	CAR611	Inactive	0	CAR224	Inactive
71580	0	H2AX604	Inactive	3.9601	H2AX721	Inactive
71580	0	HIF170	Inactive	0	HIF512	Inactive
71580	0	MDA770	Inactive	0	MDA375	Inactive
71580	0	BG1125	Inactive	6.0273	BG1566	Inactive
71580	0	P53581	Inconclusive	0	P53429	Inactive
71580	0	ELG372	Inactive	0	ELG617	Inactive
71580	0	MMP205	Inactive	0	MMP852	Inactive
71580	0	GRN257	Inactive	0	GRV193	Inactive
71580	0	ARN311	Inactive	0	ARV616	Inactive
71580	0	MDAN828	Inactive	0	MDAV150	Inactive
71580	0	TRN186	Inactive	4.0773	TRV455	Inactive
71580	0	ERN433	Inactive	0	ERV270	Inactive
71580	0	BG1N143	Inactive	0	BG1V992	Inactive
71580	4.0773	AROA258	Inconclusive	0	AROV112	Inactive
71580	0	AHR848	Inactive	0	AHR684	Inactive
71580	0	PPARGN135	Inactive	0	PPARGV841	Inactive
71580	0	ARE998	Inactive	0	ARE579	Inactive
71580	0	HSE273	Inactive	0	HSE724	Inactive
71580	0	PPARDA851	Inactive	6.1772	PPARDV813	Inactive
71580	0	PPARDN875	Inactive	5.6735	PPARDV688	Inactive
71580	0	FXRN812	Inactive	0	FXRV189	Inactive
71580	0	FXRA481	Inactive	0	FXRV164	Inactive
71580	0	VDRA122	Inconclusive	8.0272	VDRV930	Inactive
71580	0	VDRN244	Inactive	0	VDRV271	Inactive
60196310	0	NFKB358	Inactive	5.8763	NFKB729	Inactive
60196310	0	ESRE160	Inactive	4.8263	ESRE694	Inactive
60196310	0	RORG546	Inactive	6.0799	RORG807	Inactive
60196310	0	AP1247	Inactive	0	AP1639	Inactive
60196310	0	RXR315	Inactive	0	RXR192	Inactive
60196310	5.3799	RAR822	Inactive	0	RAR458	Inactive
60196310	4.2549	CAR541	Inactive	0	CAR404	Inactive
60196310	0	CAR611	Inactive	0	CAR224	Inactive
60196310	0	H2AX604	Inactive	0	H2AX721	Inactive
60196310	0	HIF170	Inactive	6.9763	HIF512	Inactive
60196310	4.5049	MDA770	Inactive	0	MDA375	Inactive
60196310	5.9799	BG1125	Inactive	4.5799	BG1566	Inactive
60196310	0	P53581	Inactive	0	P53429	Inactive
60196310	0	ELG372	Inactive	0	ELG617	Inactive
60196310	0	MMP205	Inactive	0	MMP852	Inactive
60196310	0	GRN257	Inconclusive	0	GRV193	Inactive
60196310	0	ARN311	Inactive	0	ARV616	Inactive
60196310	4.4799	MDAN828	Inactive	4.0799	MDAV150	Inconclusive
60196310	0	TRN186	Inactive	0	TRV455	Inactive
60196310	0	ERN433	Inactive	4.1263	ERV270	Inconclusive
60196310	0	BG1N143	Inactive	4.1299	BG1V992	Inconclusive
60196310	0	AROA258	Inactive	0	AROV112	Inactive
60196310	0	AHR848	Inactive	0	AHR684	Inactive
60196310	0	PPARGN135	Inactive	0	PPARGV841	Inactive
60196310	0	ARE998	Inactive	0	ARE579	Inactive
60196310	0	HSE273	Inactive	6.1548	HSE724	Inactive
60196310	0	PPARDA851	Inconclusive	4.0798	PPARDV813	Inactive
60196310	0	PPARDN875	Inactive	8.8263	PPARDV688	Inactive
60196310	0	FXRN812	Inactive	5.1798	FXRV189	Inactive
60196310	0	FXRA481	Inactive	5.0798	FXRV164	Inactive
60196310	0	VDRA122	Inactive	4.4298	VDRV930	Inactive
60196310	0	VDRN244	Inactive	0	VDRV271	Inactive
60196312	0	NFKB358	Inactive	7.7809	NFKB729	Inactive
60196312	0	ESRE160	Inactive	0	ESRE694	Inactive
60196312	4.4346	RORG546	Inactive	6.0846	RORG807	Inactive
60196312	0	AP1247	Inactive	0	AP1639	Inactive
60196312	0	RXR315	Inactive	5.2809	RXR192	Inactive
60196312	4.6346	RAR822	Inactive	0	RAR458	Inactive
60196312	4.0096	CAR541	Inactive	3.9346	CAR404	Inactive
60196312	0	CAR611	Inactive	4.0096	CAR224	Inactive
60196312	0	H2AX604	Inactive	4.7	H2AX721	Inactive
60196312	0	HIF170	Inactive	0	HIF512	Inactive
60196312	4.1346	MDA770	Inactive	0	MDA375	Inactive
60196312	4.1096	BG1125	Inactive	3.95127	BG1566	Inactive
60196312	0	P53581	Inconclusive	0	P53429	Inactive
60196312	0	ELG372	Inactive	0	ELG617	Inactive
60196312	0	MMP205	Inactive	0	MMP852	Inactive
60196312	0	GRN257	Inactive	0	GRV193	Inactive
60196312	0	ARN311	Inactive	0	ARV616	Inactive
60196312	0	MDAN828	Inactive	0	MDAV150	Inactive
60196312	3.7346	TRN186	Inconclusive	0	TRV455	Inactive
60196312	0	ERN433	Inactive	3.8309	ERV270	Inconclusive
60196312	0	BG1N143	Inactive	3.8346	BG1V992	Inconclusive
60196312	0	AROA258	Inactive	0	AROV112	Inactive
60196312	6.0346	AHR848	Inactive	0	AHR684	Inactive
60196312	0	PPARGN135	Inactive	0	PPARGV841	Inactive
60196312	0	ARE998	Inactive	0	ARE579	Inactive
60196312	0	HSE273	Inactive	0	HSE724	Inactive
60196312	0	PPARDA851	Inactive	0	PPARDV813	Inactive
60196312	0	PPARDN875	Inactive	4.8309	PPARDV688	Inactive
60196312	0	FXRN812	Inactive	0	FXRV189	Inactive
60196312	0	FXRA481	Inactive	0	FXRV164	Inactive
60196312	0	VDRA122	Inactive	3.6846	VDRV930	Inactive
60196312	0	VDRN244	Inconclusive	5.5309	VDRV271	Inactive
3041255	0	NFKB358	Inactive	0	NFKB729	Inactive
3041255	0	ESRE160	Inactive	8.2013	ESRE694	Inactive
3041255	4.2053	RORG546	Inactive	4.9553	RORG807	Inactive
3041255	0	AP1247	Inactive	7.0513	AP1639	Inactive
3041255	0	RXR315	Inactive	0	RXR192	Inactive
3041255	4.33863	RAR822	Inactive	3.8553	RAR458	Inactive
3041255	4.5053	CAR541	Inactive	4.33863	CAR404	Inactive
3041255	0	CAR611	Inactive	4.2553	CAR224	Inactive
3041255	0	H2AX604	Inactive	4.1381	H2AX721	Inconclusive
3041255	0	HIF170	Inactive	4.4013	HIF512	Inactive
3041255	4.7553	MDA770	Inactive	0	MDA375	Inactive
3041255	4.0553	BG1125	Inactive	4.5553	BG1566	Inactive
3041255	0	P53581	Inactive	0	P53429	Inactive
3041255	0	ELG372	Inactive	0	ELG617	Inactive
3041255	0	MMP205	Inconclusive	0	MMP852	Inactive
3041255	0	GRN257	Inactive	0	GRV193	Inactive
3041255	0	ARN311	Inactive	0	ARV616	Inactive
3041255	4.1053	MDAN828	Inactive	0	MDAV150	Inactive
3041255	4.4053	TRN186	Active High	4.53863	TRV455	Active High
3041255	0	ERN433	Inactive	0	ERV270	Inactive
3041255	0	BG1N143	Inactive	0	BG1V992	Inactive
3041255	0	AROA258	Inactive	0	AROV112	Inactive
3041255	0	AHR848	Inactive	4.2303	AHR684	Inconclusive
3041255	0	PPARGN135	Inconclusive	0	PPARGV841	Inactive
3041255	0	ARE998	Inconclusive	0	ARE579	Inactive
3041255	0	HSE273	Inactive	7.0053	HSE724	Inactive
3041255	0	PPARDA851	Inactive	4.9553	PPARDV813	Inactive
3041255	0	PPARDN875	Inactive	4.5013	PPARDV688	Inactive
3041255	0	FXRN812	Inactive	4.6303	FXRV189	Inconclusive
3041255	0	FXRA481	Inactive	0	FXRV164	Inactive
3041255	0	VDRA122	Inactive	4.1053	VDRV930	Inactive
3041255	0	VDRN244	Inactive	6.23463	VDRV271	Inactive
13493	0	NFKB358	Inconclusive	4.2397	NFKB729	Inactive
13493	0	ESRE160	Inactive	5.6897	ESRE694	Inactive
13493	4.46007	RORG546	Inactive	6.21007	RORG807	Inactive
13493	0	AP1247	Inactive	4.9897	AP1639	Inactive
13493	0	RXR315	Inconclusive	6.3647	RXR192	Inactive
13493	4.2934	RAR822	Active High	4.1934	RAR458	Inactive
13493	4.51007	CAR541	Inactive	4.27673	CAR404	Inconclusive
13493	4.67673	CAR611	Active High	4.22673	CAR224	Inconclusive
13493	0	H2AX604	Inactive	4.0764	H2AX721	Active High
13493	0	HIF170	Inactive	4.45637	HIF512	Inconclusive
13493	4.81007	MDA770	Active High	4.0934	MDA375	Inactive
13493	4.21007	BG1125	Active High	4.16007	BG1566	Inconclusive
13493	0	P53581	Inconclusive	0	P53429	Inactive
13493	0	ELG372	Inactive	4.1434	ELG617	Inconclusive
13493	0	MMP205	Inconclusive	0	MMP852	Inactive
13493	0	GRN257	Inconclusive	0	GRV193	Inactive
13493	0	ARN311	Active High	4.4397	ARV616	Inactive
13493	4.26007	MDAN828	Active High	0	MDAV150	Inactive
13493	4.61007	TRN186	Active High	4.42673	TRV455	Inconclusive
13493	0	ERN433	Inconclusive	0	ERV270	Inactive
13493	4.1934	BG1N143	Inconclusive	4.1434	BG1V992	Inactive
13493	4.3934	AROA258	Inactive	4.1934	AROV112	Inconclusive
13493	0	AHR848	Inactive	4.42673	AHR684	Active High
13493	0	PPARGN135	Inconclusive	0	PPARGV841	Inactive
13493	0	ARE998	Inactive	0	ARE579	Inactive
13493	0	HSE273	Inactive	6.5934	HSE724	Inconclusive
13493	0	PPARDA851	Inactive	4.2934	PPARDV813	Active High
13493	0	PPARDN875	Inconclusive	0	PPARDV688	Inactive
13493	0	FXRN812	Inconclusive	4.1434	FXRV189	Inconclusive
13493	0	FXRA481	Inactive	0	FXRV164	Inactive
13493	0	VDRA122	Inactive	4.5434	VDRV930	Inactive
13493	0	VDRN244	Inactive	4.37303	VDRV271	Inactive
60196314	0	NFKB358	Inconclusive	5.3565	NFKB729	Inactive
60196314	0	ESRE160	Inactive	8.6565	ESRE694	Inactive
60196314	4.27677	RORG546	Inconclusive	4.32677	RORG807	Inconclusive
60196314	0	AP1247	Inconclusive	4.78983	AP1639	Inactive
60196314	0	RXR315	Inconclusive	4.2565	RXR192	Inconclusive
60196314	4.29343	RAR822	Active High	4.1101	RAR458	Inactive
60196314	4.2101	CAR541	Active High	4.22677	CAR404	Active High
60196314	4.14343	CAR611	Inactive	4.2101	CAR224	Active High
60196314	0	H2AX604	Inactive	4.0931	H2AX721	Active High
60196314	0	HIF170	Inactive	4.27317	HIF512	Inconclusive
60196314	4.5601	MDA770	Active High	4.32677	MDA375	Active High
60196314	4.17677	BG1125	Active High	4.1101	BG1566	Inconclusive
60196314	0	P53581	Inconclusive	4.1851	P53429	Active High
60196314	0	ELG372	Inactive	0	ELG617	Inactive
60196314	0	MMP205	Active High	0	MMP852	Inactive
60196314	0	GRN257	Inconclusive	0	GRV193	Inactive
60196314	0	ARN311	Active High	4.3065	ARV616	Inactive
60196314	4.64343	MDAN828	Active High	4.47677	MDAV150	Active High
60196314	4.7601	TRN186	Active High	4.72677	TRV455	Active High
60196314	0	ERN433	Inconclusive	4.2565	ERV270	Inconclusive
60196314	4.1351	BG1N143	Inconclusive	4.1101	BG1V992	Inconclusive
60196314	4.09343	AROA258	Inconclusive	4.22677	AROV112	Inconclusive
60196314	4.0601	AHR848	Inactive	4.2101	AHR684	Active High
60196314	0	PPARGN135	Inconclusive	4.1602	PPARGV841	Inconclusive
60196314	0	ARE998	Inconclusive	4.1602	ARE579	Active High
60196314	0	HSE273	Inactive	0	HSE724	Inactive
60196314	0	PPARDA851	Inconclusive	4.57687	PPARDV813	Active High
60196314	0	PPARDN875	Inconclusive	4.47563	PPARDV688	Active High
60196314	0	FXRN812	Inconclusive	4.3102	FXRV189	Active High
60196314	0	FXRA481	Inactive	4.8602	FXRV164	Active High
60196314	0	VDRA122	Inactive	4.5102	VDRV930	Inconclusive
60196314	0	VDRN244	Inconclusive	4.27317	VDRV271	Active High
3030770	0	NFKB358	Inactive	0	NFKB729	Inactive
3030770	0	ESRE160	Inactive	4.7632	ESRE694	Inactive
3030770	4.4917	RORG546	Inactive	4.3417	RORG807	Inactive
3030770	0	AP1247	Inactive	0	AP1639	Inactive
3030770	0	RXR315	Inactive	6.8882	RXR192	Inactive
3030770	6.05837	RAR822	Inactive	7.7417	RAR458	Inactive
3030770	6.02503	CAR541	Inactive	4.2417	CAR404	Inactive
3030770	0	CAR611	Inactive	0	CAR224	Inactive
3030770	0	H2AX604	Inactive	3.9496	H2AX721	Inactive
3030770	0	HIF170	Inconclusive	0	HIF512	Inactive
3030770	0	MDA770	Inactive	4.0417	MDA375	Inactive
3030770	5.9167	BG1125	Inactive	4.0917	BG1566	Inactive
3030770	0	P53581	Inactive	0	P53429	Inactive
3030770	0	ELG372	Inactive	0	ELG617	Inactive
3030770	0	MMP205	Inactive	0	MMP852	Inactive
3030770	0	GRN257	Inactive	0	GRV193	Inactive
3030770	0	ARN311	Inactive	0	ARV616	Inactive
3030770	0	MDAN828	Inactive	0	MDAV150	Inactive
3030770	4.0917	TRN186	Inactive	4.0917	TRV455	Inconclusive
3030770	0	ERN433	Inactive	0	ERV270	Inactive
3030770	0	BG1N143	Inactive	0	BG1V992	Inactive
3030770	0	AROA258	Inactive	0	AROV112	Inactive
3030770	0	AHR848	Inactive	0	AHR684	Inactive
3030770	0	PPARGN135	Inactive	0	PPARGV841	Inactive
3030770	0	ARE998	Inactive	0	ARE579	Inactive
3030770	0	HSE273	Inactive	0	HSE724	Inactive
3030770	0	PPARDA851	Inactive	0	PPARDV813	Inactive
3030770	0	PPARDN875	Inactive	0	PPARDV688	Inactive
3030770	0	FXRN812	Inactive	0	FXRV189	Inactive
3030770	0	FXRA481	Inactive	0	FXRV164	Inactive
3030770	0	VDRA122	Inactive	6.5417	VDRV930	Inactive
3030770	0	VDRN244	Inactive	5.6882	VDRV271	Inactive
60977	0	NFKB358	Inactive	6.1749	NFKB729	Inconclusive
60977	0	ESRE160	Inconclusive	6.4499	ESRE694	Inactive
60977	5.83663	RORG546	Inconclusive	6.3533	RORG807	Inactive
60977	0	AP1247	Inconclusive	6.3249	AP1639	Inactive
60977	0	RXR315	Inactive	7.4999	RXR192	Inactive
60977	6.9533	RAR822	Inactive	0	RAR458	Inactive
60977	5.01997	CAR541	Active High	4.5033	CAR404	Inconclusive
60977	4.6283	CAR611	Inactive	4.31997	CAR224	Inconclusive
60977	0	H2AX604	Inactive	4.11983	H2AX721	Inconclusive
60977	0	HIF170	Inactive	4.4749	HIF512	Inactive
60977	4.1533	MDA770	Inconclusive	4.08663	MDA375	Inactive
60977	4.13663	BG1125	Inconclusive	4.3533	BG1566	Inconclusive
60977	0	P53581	Inactive	0	P53429	Inactive
60977	0	ELG372	Inactive	0	ELG617	Inactive
60977	0	MMP205	Inconclusive	0	MMP852	Inactive
60977	0	GRN257	Inactive	0	GRV193	Inactive
60977	0	ARN311	Inactive	0	ARV616	Inactive
60977	4.1033	MDAN828	Inconclusive	4.56997	MDAV150	Inconclusive
60977	4.2033	TRN186	Active High	4.28663	TRV455	Active High
60977	0	ERN433	Inactive	0	ERV270	Inactive
60977	4.1033	BG1N143	Inactive	4.2033	BG1V992	Inactive
60977	4.3533	AROA258	Inactive	4.2533	AROV112	Inactive
60977	4.4033	AHR848	Inconclusive	4.13663	AHR684	Inconclusive
60977	0	PPARGN135	Inconclusive	0	PPARGV841	Inactive
60977	0	ARE998	Inconclusive	4.1534	ARE579	Inactive
60977	0	HSE273	Inactive	6.0034	HSE724	Inactive
60977	0	PPARDA851	Inactive	4.2784	PPARDV813	Inconclusive
60977	0	PPARDN875	Inactive	4.4499	PPARDV688	Inactive
60977	0	FXRN812	Inactive	0	FXRV189	Inactive
60977	0	FXRA481	Inactive	0	FXRV164	Inactive
60977	0	VDRA122	Inactive	5.9034	VDRV930	Inactive
60977	0	VDRN244	Inactive	4.56657	VDRV271	Inactive
62300	0	NFKB358	Inactive	6.1556	NFKB729	Inactive
62300	0	ESRE160	Inactive	0	ESRE694	Inactive
62300	5.6597	RORG546	Inactive	6.8097	RORG807	Inactive
62300	0	AP1247	Inactive	5.4056	AP1639	Inactive
62300	0	RXR315	Inconclusive	6.2056	RXR192	Inactive
62300	5.42637	RAR822	Inactive	0	RAR458	Inactive
62300	5.69303	CAR541	Inactive	4.34303	CAR404	Inactive
62300	4.3597	CAR611	Inactive	4.32637	CAR224	Inactive
62300	0	H2AX604	Inactive	4.4924	H2AX721	Inactive
62300	0	HIF170	Inactive	5.6056	HIF512	Inactive
62300	4.5097	MDA770	Inactive	0	MDA375	Inactive
62300	4.27637	BG1125	Inconclusive	4.5097	BG1566	Inactive
62300	0	P53581	Inactive	0	P53429	Inactive
62300	0	ELG372	Inactive	0	ELG617	Inactive
62300	0	MMP205	Inactive	0	MMP852	Inactive
62300	0	GRN257	Inactive	0	GRV193	Inactive
62300	0	ARN311	Inactive	0	ARV616	Inactive
62300	0	MDAN828	Inactive	0	MDAV150	Inactive
62300	4.19303	TRN186	Active High	4.37637	TRV455	Inconclusive
62300	0	ERN433	Inactive	4.7056	ERV270	Inconclusive
62300	4.2097	BG1N143	Inconclusive	0	BG1V992	Inactive
62300	0	AROA258	Inactive	0	AROV112	Inactive
62300	0	AHR848	Inactive	4.0597	AHR684	Inconclusive
62300	0	PPARGN135	Inactive	5.6595	PPARGV841	Inactive
62300	0	ARE998	Inactive	0	ARE579	Inactive
62300	0	HSE273	Inactive	8.0595	HSE724	Inconclusive
62300	0	PPARDA851	Inactive	0	PPARDV813	Inactive
62300	0	PPARDN875	Inactive	0	PPARDV688	Inactive
62300	0	FXRN812	Inactive	0	FXRV189	Inactive
62300	0	FXRA481	Inactive	0	FXRV164	Inactive
62300	0	VDRA122	Inactive	4.3345	VDRV930	Inactive
62300	0	VDRN244	Inactive	0	VDRV271	Inactive
60196316	0	NFKB358	Inactive	6.057	NFKB729	Inactive
60196316	0	ESRE160	Inactive	8.857	ESRE694	Inactive
60196316	4.1605	RORG546	Inactive	4.8605	RORG807	Inactive
60196316	0	AP1247	Inactive	8.857	AP1639	Inactive
60196316	0	RXR315	Inactive	4.282	RXR192	Inactive
60196316	4.2605	RAR822	Inactive	4.1105	RAR458	Inactive
60196316	4.39383	CAR541	Active High	4.3605	CAR404	Inconclusive
60196316	4.5105	CAR611	Inactive	4.34383	CAR224	Inconclusive
60196316	0	H2AX604	Inactive	4.01027	H2AX721	Inconclusive
60196316	0	HIF170	Inconclusive	4.757	HIF512	Inactive
60196316	4.24383	MDA770	Inconclusive	4.1105	MDA375	Inconclusive
60196316	4.59383	BG1125	Active High	4.52717	BG1566	Inconclusive
60196316	0	P53581	Inactive	0	P53429	Inactive
60196316	0	ELG372	Inactive	0	ELG617	Inactive
60196316	0	MMP205	Inconclusive	0	MMP852	Inactive
60196316	0	GRN257	Inactive	0	GRV193	Inactive
60196316	0	ARN311	Active High	4.207	ARV616	Inconclusive
60196316	4.5105	MDAN828	Active High	4.17717	MDAV150	Active High
60196316	4.1605	TRN186	Active High	4.39383	TRV455	Active High
60196316	0	ERN433	Inconclusive	4.732	ERV270	Inconclusive
60196316	4.2605	BG1N143	Inconclusive	4.37717	BG1V992	Inconclusive
60196316	4.32717	AROA258	Inconclusive	4.12717	AROV112	Inconclusive
60196316	4.0605	AHR848	Inactive	4.5105	AHR684	Inconclusive
60196316	0	PPARGN135	Inactive	0	PPARGV841	Inactive
60196316	0	ARE998	Inconclusive	0	ARE579	Inactive
60196316	0	HSE273	Inactive	0	HSE724	Inactive
60196316	0	PPARDA851	Inactive	0	PPARDV813	Inactive
60196316	0	PPARDN875	Inactive	0	PPARDV688	Inactive
60196316	0	FXRN812	Inconclusive	0	FXRV189	Inactive
60196316	0	FXRA481	Inactive	0	FXRV164	Inactive
60196316	0	VDRA122	Inactive	4.2607	VDRV930	Inconclusive
60196316	0	VDRN244	Inconclusive	4.207	VDRV271	Inactive
60196318	0	NFKB358	Inactive	5.3989	NFKB729	Inactive
60196318	0	ESRE160	Inactive	8.7489	ESRE694	Inactive
60196318	5.1026	RORG546	Inactive	0	RORG807	Inactive
60196318	0	AP1247	Inactive	0	AP1639	Inactive
60196318	0	RXR315	Inactive	8.7489	RXR192	Inactive
60196318	5.2026	RAR822	Inactive	5.7526	RAR458	Inactive
60196318	7.0776	CAR541	Inactive	4.2526	CAR404	Inactive
60196318	4.4526	CAR611	Inactive	4.5526	CAR224	Inactive
60196318	0	H2AX604	Inactive	0	H2AX721	Inactive
60196318	0	HIF170	Inactive	4.2489	HIF512	Inactive
60196318	5.2026	MDA770	Inactive	0	MDA375	Inactive
60196318	4.1026	BG1125	Inactive	4.4026	BG1566	Inactive
60196318	0	P53581	Inactive	0	P53429	Inactive
60196318	0	ELG372	Inactive	0	ELG617	Inactive
60196318	0	MMP205	Inactive	0	MMP852	Inactive
60196318	0	GRN257	Inactive	0	GRV193	Inactive
60196318	0	ARN311	Inactive	0	ARV616	Inactive
60196318	0	MDAN828	Inactive	0	MDAV150	Inactive
60196318	4.2026	TRN186	Inconclusive	0	TRV455	Inactive
60196318	0	ERN433	Inactive	0	ERV270	Inactive
60196318	0	BG1N143	Inactive	0	BG1V992	Inactive
60196318	0	AROA258	Inactive	0	AROV112	Inactive
60196318	0	AHR848	Inactive	0	AHR684	Inactive
60196318	0	PPARGN135	Inactive	6.9025	PPARGV841	Inactive
60196318	0	ARE998	Inconclusive	0	ARE579	Inactive
60196318	0	HSE273	Inactive	0	HSE724	Inactive
60196318	0	PPARDA851	Inactive	0	PPARDV813	Inactive
60196318	0	PPARDN875	Inconclusive	0	PPARDV688	Inactive
60196318	0	FXRN812	Inconclusive	0	FXRV189	Inactive
60196318	0	FXRA481	Inactive	0	FXRV164	Inactive
60196318	0	VDRA122	Inactive	0	VDRV930	Inactive
60196318	0	VDRN244	Inactive	4.9489	VDRV271	Inactive
60196319	0	NFKB358	Inactive	5.6669	NFKB729	Inactive
60196319	0	ESRE160	Inactive	0	ESRE694	Inactive
60196319	4.1459	RORG546	Inactive	4.5959	RORG807	Inactive
60196319	0	AP1247	Inactive	6.7919	AP1639	Inactive
60196319	0	RXR315	Inactive	5.0169	RXR192	Inactive
60196319	4.37923	RAR822	Inactive	0	RAR458	Inactive
60196319	4.26257	CAR541	Inactive	4.32923	CAR404	Inactive
60196319	0	CAR611	Inactive	4.0959	CAR224	Inactive
60196319	0	H2AX604	Inactive	4.6788	H2AX721	Inactive
60196319	0	HIF170	Inactive	5.0919	HIF512	Inactive
60196319	4.11257	MDA770	Inactive	4.2959	MDA375	Inactive
60196319	6.9959	BG1125	Inactive	5.21257	BG1566	Inactive
60196319	0	P53581	Inactive	0	P53429	Inactive
60196319	0	ELG372	Inactive	0	ELG617	Inactive
60196319	0	MMP205	Inconclusive	0	MMP852	Inactive
60196319	0	GRN257	Inactive	0	GRV193	Inactive
60196319	0	ARN311	Inconclusive	0	ARV616	Inactive
60196319	4.0959	MDAN828	Inactive	4.4959	MDAV150	Inconclusive
60196319	4.31257	TRN186	Active High	4.47923	TRV455	Inconclusive
60196319	0	ERN433	Inactive	0	ERV270	Inactive
60196319	0	BG1N143	Inactive	4.5709	BG1V992	Inconclusive
60196319	4.0959	AROA258	Inactive	4.1709	AROV112	Inactive
60196319	0	AHR848	Inactive	4.1459	AHR684	Active High
60196319	0	PPARGN135	Inconclusive	0	PPARGV841	Inactive
60196319	0	ARE998	Inconclusive	0	ARE579	Inactive
60196319	0	HSE273	Inactive	7.7458	HSE724	Inactive
60196319	0	PPARDA851	Inactive	4.1458	PPARDV813	Inactive
60196319	0	PPARDN875	Inactive	5.31885	PPARDV688	Inactive
60196319	0	FXRN812	Inactive	4.4958	FXRV189	Inconclusive
60196319	0	FXRA481	Inactive	0	FXRV164	Inactive
60196319	0	VDRA122	Inactive	4.6208	VDRV930	Inactive
60196319	0	VDRN244	Inactive	4.5419	VDRV271	Inconclusive
118031	0	NFKB358	Inactive	4.1914	NFKB729	Inactive
118031	0	ESRE160	Inconclusive	8.5414	ESRE694	Inactive
118031	6.0951	RORG546	Inactive	6.8201	RORG807	Inactive
118031	0	AP1247	Inactive	8.7414	AP1639	Inactive
118031	0	RXR315	Inactive	8.6414	RXR192	Inactive
118031	7.9951	RAR822	Inactive	8.7451	RAR458	Inactive
118031	4.1451	CAR541	Inactive	7.6451	CAR404	Inactive
118031	4.0451	CAR611	Inactive	0	CAR224	Inactive
118031	0	H2AX604	Inactive	0	H2AX721	Inactive
118031	0	HIF170	Inactive	0	HIF512	Inactive
118031	6.6701	MDA770	Inactive	0	MDA375	Inactive
118031	5.7951	BG1125	Inactive	4.0951	BG1566	Inactive
118031	0	P53581	Inactive	0	P53429	Inactive
118031	0	ELG372	Inactive	0	ELG617	Inactive
118031	0	MMP205	Inactive	0	MMP852	Inactive
118031	0	GRN257	Inactive	0	GRV193	Inactive
118031	0	ARN311	Inactive	0	ARV616	Inactive
118031	0	MDAN828	Inactive	0	MDAV150	Inactive
118031	4.2951	TRN186	Inconclusive	4.6451	TRV455	Inconclusive
118031	0	ERN433	Inconclusive	4.5914	ERV270	Inconclusive
118031	0	BG1N143	Inactive	6.2451	BG1V992	Inconclusive
118031	0	AROA258	Inactive	0	AROV112	Inactive
118031	0	AHR848	Inactive	0	AHR684	Inactive
118031	0	PPARGN135	Inactive	0	PPARGV841	Inactive
118031	0	ARE998	Inconclusive	0	ARE579	Inactive
118031	0	HSE273	Inactive	0	HSE724	Inactive
118031	0	PPARDA851	Inactive	0	PPARDV813	Inactive
118031	0	PPARDN875	Inactive	8.5914	PPARDV688	Inactive
118031	0	FXRN812	Inactive	0	FXRV189	Inactive
118031	0	FXRA481	Inactive	0	FXRV164	Inactive
118031	0	VDRA122	Inactive	6.6451	VDRV930	Inactive
118031	0	VDRN244	Inactive	0	VDRV271	Inactive
60196321	0	NFKB358	Inactive	4.6104	NFKB729	Inactive
60196321	0	ESRE160	Inactive	4.3104	ESRE694	Inactive
60196321	0	RORG546	Inactive	6.1391	RORG807	Inactive
60196321	0	AP1247	Inactive	6.9604	AP1639	Inactive
60196321	0	RXR315	Inconclusive	5.5604	RXR192	Inactive
60196321	0	RAR822	Inactive	6.0141	RAR458	Inactive
60196321	5.9141	CAR541	Inactive	4.4141	CAR404	Inactive
60196321	0	CAR611	Inactive	4.3391	CAR224	Inactive
60196321	0	H2AX604	Inactive	4.0472	H2AX721	Inactive
60196321	0	HIF170	Inactive	6.1604	HIF512	Inactive
60196321	0	MDA770	Inactive	0	MDA375	Inactive
60196321	4.1141	BG1125	Inactive	4.13077	BG1566	Inactive
60196321	0	P53581	Inactive	0	P53429	Inactive
60196321	0	ELG372	Inactive	0	ELG617	Inactive
60196321	0	MMP205	Inactive	0	MMP852	Inactive
60196321	0	GRN257	Inactive	5.6604	GRV193	Inactive
60196321	0	ARN311	Inactive	0	ARV616	Inactive
60196321	0	MDAN828	Inactive	0	MDAV150	Inactive
60196321	4.1641	TRN186	Inactive	4.2141	TRV455	Inactive
60196321	0	ERN433	Inactive	0	ERV270	Inactive
60196321	0	BG1N143	Inactive	4.9641	BG1V992	Inconclusive
60196321	0	AROA258	Inactive	0	AROV112	Inactive
60196321	0	AHR848	Inactive	0	AHR684	Inactive
60196321	0	PPARGN135	Inactive	0	PPARGV841	Inactive
60196321	0	ARE998	Inconclusive	0	ARE579	Inactive
60196321	0	HSE273	Inactive	0	HSE724	Inactive
60196321	0	PPARDA851	Inactive	0	PPARDV813	Inactive
60196321	0	PPARDN875	Inactive	6.7104	PPARDV688	Inactive
60196321	0	FXRN812	Inactive	0	FXRV189	Inactive
60196321	0	FXRA481	Inconclusive	6.1142	FXRV164	Inconclusive
60196321	0	VDRA122	Inactive	7.7642	VDRV930	Inactive
60196321	0	VDRN244	Inactive	6.1104	VDRV271	Inactive
60196322	0	NFKB358	Inactive	6.4032	NFKB729	Inactive
60196322	0	ESRE160	Inactive	6.5032	ESRE694	Inactive
60196322	0	RORG546	Inactive	5.1073	RORG807	Inactive
60196322	0	AP1247	Inactive	0	AP1639	Inactive
60196322	0	RXR315	Inconclusive	0	RXR192	Inactive
60196322	4.1823	RAR822	Inactive	5.1573	RAR458	Inactive
60196322	4.22397	CAR541	Inactive	4.2573	CAR404	Inconclusive
60196322	5.6573	CAR611	Inactive	4.17397	CAR224	Inactive
60196322	0	H2AX604	Inactive	5.09	H2AX721	Inactive
60196322	0	HIF170	Inactive	4.56987	HIF512	Inactive
60196322	4.17397	MDA770	Inactive	0	MDA375	Inactive
60196322	4.3573	BG1125	Inconclusive	4.2573	BG1566	Inactive
60196322	0	P53581	Inactive	0	P53429	Inactive
60196322	0	ELG372	Inactive	0	ELG617	Inactive
60196322	0	MMP205	Inconclusive	0	MMP852	Inactive
60196322	0	GRN257	Inactive	0	GRV193	Inactive
60196322	0	ARN311	Inconclusive	4.2032	ARV616	Inactive
60196322	0	MDAN828	Inactive	0	MDAV150	Inactive
60196322	4.17397	TRN186	Active High	4.14063	TRV455	Inconclusive
60196322	0	ERN433	Inconclusive	0	ERV270	Inactive
60196322	4.3073	BG1N143	Inconclusive	0	BG1V992	Inactive
60196322	0	AROA258	Inactive	4.1573	AROV112	Inactive
60196322	0	AHR848	Inactive	4.1573	AHR684	Inconclusive
60196322	0	PPARGN135	Inconclusive	4.5571	PPARGV841	Inconclusive
60196322	0	ARE998	Active High	0	ARE579	Inactive
60196322	0	HSE273	Inactive	0	HSE724	Inactive
60196322	0	PPARDA851	Inconclusive	4.9571	PPARDV813	Inactive
60196322	0	PPARDN875	Inconclusive	0	PPARDV688	Inactive
60196322	0	FXRN812	Inconclusive	0	FXRV189	Inactive
60196322	0	FXRA481	Inconclusive	0	FXRV164	Inactive
60196322	0	VDRA122	Inactive	8.4571	VDRV930	Inactive
60196322	0	VDRN244	Inconclusive	8.7532	VDRV271	Inactive
60196323	0	NFKB358	Inactive	4.9246	NFKB729	Inactive
60196323	0	ESRE160	Inactive	0	ESRE694	Inactive
60196323	4.11163	RORG546	Inconclusive	4.1283	RORG807	Inactive
60196323	0	AP1247	Inactive	5.8746	AP1639	Inactive
60196323	0	RXR315	Inactive	5.90793	RXR192	Inactive
60196323	5.71163	RAR822	Inactive	7.3783	RAR458	Inactive
60196323	4.4783	CAR541	Inactive	4.29497	CAR404	Inconclusive
60196323	4.4783	CAR611	Inactive	4.3783	CAR224	Active High
60196323	0	H2AX604	Inconclusive	4.04473	H2AX721	Inconclusive
60196323	0	HIF170	Inconclusive	5.1746	HIF512	Inactive
60196323	4.21163	MDA770	Inconclusive	4.1283	MDA375	Inconclusive
60196323	4.29497	BG1125	Active High	4.3783	BG1566	Inconclusive
60196323	0	P53581	Inactive	0	P53429	Inactive
60196323	0	ELG372	Inactive	0	ELG617	Inactive
60196323	0	MMP205	Inconclusive	0	MMP852	Inactive
60196323	0	GRN257	Inactive	0	GRV193	Inactive
60196323	0	ARN311	Inconclusive	4.34127	ARV616	Inconclusive
60196323	4.16163	MDAN828	Active High	4.14497	MDAV150	Inconclusive
60196323	4.3783	TRN186	Active High	4.31163	TRV455	Active High
60196323	0	ERN433	Inactive	4.1746	ERV270	Inconclusive
60196323	4.21163	BG1N143	Inconclusive	4.34497	BG1V992	Inconclusive
60196323	4.1783	AROA258	Inactive	4.1533	AROV112	Inactive
60196323	0	AHR848	Inactive	4.2283	AHR684	Inconclusive
60196323	0	PPARGN135	Inconclusive	0	PPARGV841	Inactive
60196323	0	ARE998	Active High	0	ARE579	Inactive
60196323	0	HSE273	Inactive	0	HSE724	Inactive
60196323	0	PPARDA851	Inactive	0	PPARDV813	Inactive
60196323	0	PPARDN875	Inactive	4.1746	PPARDV688	Inactive
60196323	0	FXRN812	Inconclusive	0	FXRV189	Inactive
60196323	0	FXRA481	Inactive	5.5784	FXRV164	Inactive
60196323	0	VDRA122	Inactive	4.24507	VDRV930	Inconclusive
60196323	0	VDRN244	Inactive	5.2496	VDRV271	Inactive
46783063	0	NFKB358	Inactive	4.6065	NFKB729	Inactive
46783063	0	ESRE160	Inactive	7.3565	ESRE694	Inactive
46783063	5.97717	RORG546	Inactive	5.5105	RORG807	Inactive
46783063	0	AP1247	Inactive	0	AP1639	Inactive
46783063	0	RXR315	Inactive	4.2065	RXR192	Inactive
46783063	4.1855	RAR822	Inconclusive	0	RAR458	Inactive
46783063	5.17717	CAR541	Inconclusive	4.5605	CAR404	Inactive
46783063	4.1105	CAR611	Inactive	0	CAR224	Inactive
46783063	0	H2AX604	Inactive	0	H2AX721	Inactive
46783063	0	HIF170	Inactive	5.02317	HIF512	Inactive
46783063	4.6355	MDA770	Inactive	0	MDA375	Inactive
46783063	4.2105	BG1125	Inactive	4.87717	BG1566	Inactive
46783063	0	P53581	Inactive	0	P53429	Inactive
46783063	0	ELG372	Inactive	0	ELG617	Inactive
46783063	0	MMP205	Inactive	0	MMP852	Inactive
46783063	0	GRN257	Inactive	0	GRV193	Inactive
46783063	0	ARN311	Inconclusive	0	ARV616	Inactive
46783063	0	MDAN828	Inactive	0	MDAV150	Inactive
46783063	4.3855	TRN186	Inconclusive	4.3105	TRV455	Inactive
46783063	0	ERN433	Inactive	0	ERV270	Inactive
46783063	0	BG1N143	Inactive	4.4105	BG1V992	Inconclusive
46783063	4.1105	AROA258	Inactive	0	AROV112	Inactive
46783063	4.1605	AHR848	Inconclusive	0	AHR684	Inactive
46783063	0	PPARGN135	Inactive	7.6104	PPARGV841	Inactive
46783063	0	ARE998	Inconclusive	0	ARE579	Inactive
46783063	0	HSE273	Inactive	0	HSE724	Inactive
46783063	0	PPARDA851	Inactive	5.0104	PPARDV813	Inactive
46783063	0	PPARDN875	Inactive	8.4565	PPARDV688	Inactive
46783063	0	FXRN812	Inconclusive	0	FXRV189	Inactive
46783063	0	FXRA481	Inactive	0	FXRV164	Inactive
46783063	0	VDRA122	Inactive	4.4104	VDRV930	Inactive
46783063	0	VDRN244	Inactive	8.3565	VDRV271	Inactive
60196324	0	NFKB358	Inactive	4.908	NFKB729	Inactive
60196324	0	ESRE160	Inactive	0	ESRE694	Inactive
60196324	8.3117	RORG546	Inactive	6.2117	RORG807	Inactive
60196324	0	AP1247	Inactive	4.658	AP1639	Inactive
60196324	0	RXR315	Inactive	6.308	RXR192	Inactive
60196324	5.2617	RAR822	Inactive	0	RAR458	Inactive
60196324	4.1617	CAR541	Inactive	4.17837	CAR404	Inconclusive
60196324	0	CAR611	Inactive	4.12837	CAR224	Inactive
60196324	0	H2AX604	Inactive	7.1948	H2AX721	Inactive
60196324	0	HIF170	Inactive	0	HIF512	Inactive
60196324	7.4617	MDA770	Inactive	4.0617	MDA375	Inactive
60196324	4.27837	BG1125	Inconclusive	4.1117	BG1566	Inactive
60196324	0	P53581	Inactive	0	P53429	Inactive
60196324	0	ELG372	Inactive	0	ELG617	Inactive
60196324	0	MMP205	Inconclusive	0	MMP852	Inactive
60196324	0	GRN257	Inactive	0	GRV193	Inactive
60196324	0	ARN311	Inactive	0	ARV616	Inactive
60196324	0	MDAN828	Inactive	4.1117	MDAV150	Inactive
60196324	4.19503	TRN186	Inconclusive	4.29503	TRV455	Inconclusive
60196324	0	ERN433	Inactive	4.808	ERV270	Inconclusive
60196324	4.1617	BG1N143	Inconclusive	4.3617	BG1V992	Inconclusive
60196324	0	AROA258	Inactive	4.1117	AROV112	Inactive
60196324	0	AHR848	Inactive	0	AHR684	Inactive
60196324	0	PPARGN135	Inconclusive	0	PPARGV841	Inactive
60196324	0	ARE998	Inconclusive	0	ARE579	Inactive
60196324	0	HSE273	Inactive	0	HSE724	Inactive
60196324	0	PPARDA851	Inactive	5.5868	PPARDV813	Inconclusive
60196324	0	PPARDN875	Inactive	0	PPARDV688	Inactive
60196324	0	FXRN812	Inconclusive	0	FXRV189	Inactive
60196324	0	FXRA481	Inactive	0	FXRV164	Inactive
60196324	0	VDRA122	Inactive	7.4868	VDRV930	Inactive
60196324	0	VDRN244	Inconclusive	0	VDRV271	Inactive
60196325	0	NFKB358	Inactive	0	NFKB729	Inactive
60196325	0	ESRE160	Inactive	5.4808	ESRE694	Inactive
60196325	5.0844	RORG546	Inactive	5.9844	RORG807	Inactive
60196325	0	AP1247	Inactive	4.6308	AP1639	Inactive
60196325	0	RXR315	Inconclusive	4.31413	RXR192	Inactive
60196325	5.0844	RAR822	Inactive	7.8844	RAR458	Inactive
60196325	4.36773	CAR541	Inactive	4.0844	CAR404	Inactive
60196325	4.0344	CAR611	Inactive	4.1844	CAR224	Inactive
60196325	0	H2AX604	Inactive	7.2175	H2AX721	Inactive
60196325	0	HIF170	Inactive	0	HIF512	Inactive
60196325	0	MDA770	Inactive	4.1344	MDA375	Inactive
60196325	0	BG1125	Inactive	0	BG1566	Inactive
60196325	0	P53581	Inactive	0	P53429	Inactive
60196325	0	ELG372	Inactive	0	ELG617	Inactive
60196325	0	MMP205	Inactive	0	MMP852	Inactive
60196325	0	GRN257	Inactive	0	GRV193	Inactive
60196325	0	ARN311	Inactive	0	ARV616	Inactive
60196325	0	MDAN828	Inactive	4.5844	MDAV150	Inactive
60196325	4.1844	TRN186	Active High	4.35107	TRV455	Inconclusive
60196325	0	ERN433	Inactive	0	ERV270	Inactive
60196325	0	BG1N143	Inactive	0	BG1V992	Inactive
60196325	0	AROA258	Inactive	0	AROV112	Inactive
60196325	0	AHR848	Inactive	0	AHR684	Inactive
60196325	0	PPARGN135	Inactive	7.6345	PPARGV841	Inactive
60196325	0	ARE998	Inconclusive	0	ARE579	Inactive
60196325	0	HSE273	Inactive	0	HSE724	Inactive
60196325	0	PPARDA851	Inactive	4.95117	PPARDV813	Inconclusive
60196325	0	PPARDN875	Inactive	0	PPARDV688	Inactive
60196325	0	FXRN812	Inactive	4.2345	FXRV189	Inactive
60196325	0	FXRA481	Inactive	0	FXRV164	Inactive
60196325	0	VDRA122	Inactive	5.8345	VDRV930	Inactive
60196325	0	VDRN244	Inactive	0	VDRV271	Inactive
62786	0	NFKB358	Inactive	8.7794	NFKB729	Inactive
62786	0	ESRE160	Inconclusive	4.5794	ESRE694	Inconclusive
62786	7.5333	RORG546	Inactive	5.0333	RORG807	Inactive
62786	0	AP1247	Inactive	0	AP1639	Inactive
62786	0	RXR315	Inactive	7.86273	RXR192	Inactive
62786	0	RAR822	Inactive	0	RAR458	Inactive
62786	4.2833	CAR541	Inactive	0	CAR404	Inactive
62786	6.4333	CAR611	Inactive	5.7833	CAR224	Inactive
62786	0	H2AX604	Inactive	0	H2AX721	Inactive
62786	0	HIF170	Inactive	0	HIF512	Inactive
62786	5.3333	MDA770	Inactive	4.0833	MDA375	Inactive
62786	6.6333	BG1125	Inactive	4.0833	BG1566	Inactive
62786	0	P53581	Inactive	0	P53429	Inactive
62786	0	ELG372	Inactive	0	ELG617	Inactive
62786	0	MMP205	Inactive	0	MMP852	Inactive
62786	0	GRN257	Inactive	0	GRV193	Inactive
62786	0	ARN311	Inactive	4.1294	ARV616	Inactive
62786	0	MDAN828	Inactive	4.1833	MDAV150	Inactive
62786	4.1333	TRN186	Inactive	4.2333	TRV455	Inactive
62786	0	ERN433	Inactive	4.5794	ERV270	Inconclusive
62786	0	BG1N143	Inactive	0	BG1V992	Inactive
62786	0	AROA258	Inactive	0	AROV112	Inactive
62786	0	AHR848	Inactive	0	AHR684	Inactive
62786	0	PPARGN135	Inactive	0	PPARGV841	Inactive
62786	0	ARE998	Inactive	0	ARE579	Inactive
62786	0	HSE273	Inactive	0	HSE724	Inactive
62786	0	PPARDA851	Inactive	0	PPARDV813	Inactive
62786	0	PPARDN875	Inactive	0	PPARDV688	Inactive
62786	0	FXRN812	Inactive	0	FXRV189	Inactive
62786	0	FXRA481	Inactive	4.7332	FXRV164	Inactive
62786	0	VDRA122	Inactive	0	VDRV930	Inactive
62786	0	VDRN244	Inactive	0	VDRV271	Inactive
60196330	0	NFKB358	Inactive	6.6137	NFKB729	Inactive
60196330	0	ESRE160	Inactive	5.1887	ESRE694	Inactive
60196330	0	RORG546	Inactive	4.2673	RORG807	Inactive
60196330	0	AP1247	Inactive	8.3637	AP1639	Inactive
60196330	0	RXR315	Inactive	8.3137	RXR192	Inactive
60196330	0	RAR822	Inactive	4.4173	RAR458	Inactive
60196330	4.98397	CAR541	Inactive	8.7173	CAR404	Inactive
60196330	0	CAR611	Inactive	0	CAR224	Inactive
60196330	0	H2AX604	Inactive	0	H2AX721	Inactive
60196330	0	HIF170	Inconclusive	4.3887	HIF512	Inactive
60196330	4.8673	MDA770	Inactive	0	MDA375	Inactive
60196330	4.8173	BG1125	Inactive	4.2923	BG1566	Inactive
60196330	0	P53581	Inactive	0	P53429	Inactive
60196330	0	ELG372	Inactive	0	ELG617	Inactive
60196330	0	MMP205	Inconclusive	0	MMP852	Inactive
60196330	0	GRN257	Inactive	0	GRV193	Inactive
60196330	0	ARN311	Inactive	0	ARV616	Inactive
60196330	0	MDAN828	Inactive	0	MDAV150	Inactive
60196330	4.1673	TRN186	Inactive	4.0673	TRV455	Inactive
60196330	0	ERN433	Inactive	0	ERV270	Inactive
60196330	0	BG1N143	Inactive	0	BG1V992	Inactive
60196330	0	AROA258	Inactive	0	AROV112	Inactive
60196330	0	AHR848	Inactive	0	AHR684	Inactive
60196330	0	PPARGN135	Inactive	4.7923	PPARGV841	Inconclusive
60196330	0	ARE998	Inconclusive	0	ARE579	Inactive
60196330	0	HSE273	Inactive	0	HSE724	Inactive
60196330	0	PPARDA851	Inactive	0	PPARDV813	Inactive
60196330	0	PPARDN875	Inconclusive	6.2137	PPARDV688	Inactive
60196330	0	FXRN812	Inactive	0	FXRV189	Inactive
60196330	0	FXRA481	Inactive	5.4173	FXRV164	Inactive
60196330	0	VDRA122	Inactive	0	VDRV930	Inactive
60196330	0	VDRN244	Inactive	7.5387	VDRV271	Inactive
31331	0	NFKB358	Inactive	4.2122	NFKB729	Inactive
31331	0	ESRE160	Inactive	4.3622	ESRE694	Inactive
31331	4.78267	RORG546	Inactive	0	RORG807	Inactive
31331	0	AP1247	Inconclusive	5.3622	AP1639	Inactive
31331	0	RXR315	Inactive	4.32887	RXR192	Inactive
31331	4.43267	RAR822	Inconclusive	7.666	RAR458	Inactive
31331	4.591	CAR541	Inactive	4.33267	CAR404	Inactive
31331	4.366	CAR611	Active High	4.14933	CAR224	Inconclusive
31331	0	H2AX604	Inactive	4.549	H2AX721	Inactive
31331	0	HIF170	Inactive	4.2622	HIF512	Inconclusive
31331	4.716	MDA770	Inactive	0	MDA375	Inactive
31331	4.491	BG1125	Inconclusive	4.39933	BG1566	Inactive
31331	0	P53581	Inactive	0	P53429	Inactive
31331	0	ELG372	Inactive	0	ELG617	Inactive
31331	0	MMP205	Inconclusive	0	MMP852	Inactive
31331	0	GRN257	Inactive	0	GRV193	Inactive
31331	0	ARN311	Inactive	0	ARV616	Inactive
31331	6.491	MDAN828	Inconclusive	0	MDAV150	Inactive
31331	4.516	TRN186	Active High	4.59933	TRV455	Active High
31331	0	ERN433	Inactive	0	ERV270	Inactive
31331	0	BG1N143	Inactive	0	BG1V992	Inactive
31331	0	AROA258	Inactive	4.516	AROV112	Inactive
31331	0	AHR848	Inactive	4.216	AHR684	Inconclusive
31331	0	PPARGN135	Inconclusive	7.066	PPARGV841	Inactive
31331	0	ARE998	Inconclusive	0	ARE579	Inactive
31331	0	HSE273	Inactive	0	HSE724	Inactive
31331	0	PPARDA851	Inactive	4.266	PPARDV813	Inconclusive
31331	0	PPARDN875	Inactive	4.316	PPARDV688	Inconclusive
31331	0	FXRN812	Inactive	0	FXRV189	Inactive
31331	0	FXRA481	Inactive	5.866	FXRV164	Inconclusive
31331	0	VDRA122	Inactive	8.416	VDRV930	Inactive
31331	0	VDRN244	Inactive	4.4872	VDRV271	Inactive
16219349	0	NFKB358	Inactive	4.4619	NFKB729	Inactive
16219349	0	ESRE160	Inactive	6.4869	ESRE694	Inactive
16219349	4.4155	RORG546	Inactive	4.1905	RORG807	Inactive
16219349	0	AP1247	Inactive	8.6119	AP1639	Inactive
16219349	0	RXR315	Inactive	5.52857	RXR192	Inactive
16219349	4.8405	RAR822	Inactive	0	RAR458	Inactive
16219349	4.1655	CAR541	Inactive	4.1655	CAR404	Inactive
16219349	0	CAR611	Inactive	0	CAR224	Inactive
16219349	0	H2AX604	Inactive	4.2988	H2AX721	Inactive
16219349	0	HIF170	Inactive	7.5619	HIF512	Inactive
16219349	4.8155	MDA770	Inactive	0	MDA375	Inactive
16219349	4.2655	BG1125	Inactive	4.4905	BG1566	Inactive
16219349	0	P53581	Inactive	0	P53429	Inactive
16219349	0	ELG372	Inactive	0	ELG617	Inactive
16219349	0	MMP205	Inconclusive	0	MMP852	Inactive
16219349	0	GRN257	Inactive	0	GRV193	Inactive
16219349	0	ARN311	Inactive	0	ARV616	Inactive
16219349	0	MDAN828	Inactive	0	MDAV150	Inactive
16219349	4.24883	TRN186	Inconclusive	4.18217	TRV455	Inconclusive
16219349	0	ERN433	Inactive	0	ERV270	Inactive
16219349	0	BG1N143	Inactive	0	BG1V992	Inactive
16219349	0	AROA258	Inactive	0	AROV112	Inactive
16219349	0	AHR848	Inactive	4.1655	AHR684	Inconclusive
16219349	0	PPARGN135	Inactive	6.2157	PPARGV841	Inactive
16219349	0	ARE998	Inconclusive	0	ARE579	Inactive
16219349	0	HSE273	Inactive	4.1657	HSE724	Inactive
16219349	0	PPARDA851	Inactive	0	PPARDV813	Inactive
16219349	0	PPARDN875	Inactive	4.2657	PPARDV688	Inactive
16219349	0	FXRN812	Inactive	0	FXRV189	Inactive
16219349	0	FXRA481	Inconclusive	4.7157	FXRV164	Inactive
16219349	0	VDRA122	Inactive	5.1657	VDRV930	Inactive
16219349	0	VDRN244	Inactive	6.0119	VDRV271	Inactive
2164	0	NFKB358	Inactive	6.6682	NFKB729	Inactive
2164	0	ESRE160	Inactive	6.6682	ESRE694	Inactive
2164	4.1222	RORG546	Inactive	6.0222	RORG807	Inactive
2164	0	AP1247	Inactive	4.8682	AP1639	Inactive
2164	0	RXR315	Inactive	5.2932	RXR192	Inactive
2164	0	RAR822	Inactive	0	RAR458	Inactive
2164	4.2972	CAR541	Inactive	5.2722	CAR404	Inactive
2164	0	CAR611	Inactive	0	CAR224	Inactive
2164	0	H2AX604	Inactive	0	H2AX721	Inactive
2164	0	HIF170	Inactive	5.3182	HIF512	Inactive
2164	4.5222	MDA770	Inactive	0	MDA375	Inactive
2164	4.6722	BG1125	Inactive	0	BG1566	Inactive
2164	0	P53581	Inactive	0	P53429	Inactive
2164	0	ELG372	Inactive	0	ELG617	Inactive
2164	0	MMP205	Inconclusive	0	MMP852	Inactive
2164	0	GRN257	Inactive	0	GRV193	Inactive
2164	0	ARN311	Inactive	0	ARV616	Inactive
2164	0	MDAN828	Inactive	0	MDAV150	Inactive
2164	0	TRN186	Inactive	4.2722	TRV455	Inactive
2164	0	ERN433	Inactive	4.6182	ERV270	Inconclusive
2164	0	BG1N143	Inactive	6.9722	BG1V992	Inconclusive
2164	0	AROA258	Inactive	0	AROV112	Inactive
2164	0	AHR848	Inactive	0	AHR684	Inactive
2164	0	PPARGN135	Inactive	0	PPARGV841	Inactive
2164	0	ARE998	Inactive	4.572	ARE579	Inactive
2164	0	HSE273	Inactive	0	HSE724	Inactive
2164	0	PPARDA851	Inactive	4.172	PPARDV813	Inconclusive
2164	0	PPARDN875	Inactive	0	PPARDV688	Inactive
2164	0	FXRN812	Inconclusive	4.172	FXRV189	Inconclusive
2164	0	FXRA481	Inactive	4.122	FXRV164	Inconclusive
2164	0	VDRA122	Inactive	4.472	VDRV930	Inactive
2164	0	VDRN244	Inactive	0	VDRV271	Inactive
31143	0	NFKB358	Inactive	4.2145	NFKB729	Inconclusive
31143	0	ESRE160	Inconclusive	5.4645	ESRE694	Inactive
31143	5.8182	RORG546	Inactive	7.7182	RORG807	Inactive
31143	0	AP1247	Inactive	4.2645	AP1639	Inactive
31143	0	RXR315	Inactive	4.3645	RXR192	Inactive
31143	6.7682	RAR822	Inactive	6.6682	RAR458	Inactive
31143	4.15153	CAR541	Inactive	4.1682	CAR404	Inactive
31143	0	CAR611	Inactive	0	CAR224	Inactive
31143	0	H2AX604	Inactive	7.8764	H2AX721	Inactive
31143	0	HIF170	Inactive	0	HIF512	Inactive
31143	4.4182	MDA770	Inactive	0	MDA375	Inactive
31143	5.8932	BG1125	Inactive	4.4932	BG1566	Inactive
31143	0	P53581	Inactive	0	P53429	Inactive
31143	0	ELG372	Inactive	0	ELG617	Inactive
31143	0	MMP205	Inactive	0	MMP852	Inactive
31143	0	GRN257	Inactive	0	GRV193	Inactive
31143	0	ARN311	Inactive	0	ARV616	Inactive
31143	0	MDAN828	Inactive	0	MDAV150	Inactive
31143	0	TRN186	Inactive	0	TRV455	Inactive
31143	0	ERN433	Inactive	0	ERV270	Inactive
31143	0	BG1N143	Inactive	0	BG1V992	Inactive
31143	0	AROA258	Inactive	0	AROV112	Inactive
31143	0	AHR848	Inactive	0	AHR684	Inactive
31143	0	PPARGN135	Inactive	6.6183	PPARGV841	Inactive
31143	0	ARE998	Inconclusive	0	ARE579	Inactive
31143	0	HSE273	Inactive	4.1683	HSE724	Inactive
31143	0	PPARDA851	Inactive	0	PPARDV813	Inactive
31143	0	PPARDN875	Inactive	6.8645	PPARDV688	Inactive
31143	0	FXRN812	Inactive	0	FXRV189	Inactive
31143	0	FXRA481	Inactive	0	FXRV164	Inconclusive
31143	0	VDRA122	Inactive	4.1683	VDRV930	Inactive
31143	0	VDRN244	Inactive	8.1645	VDRV271	Inactive
9567	0	NFKB358	Inactive	6.5693	NFKB729	Inactive
9567	0	ESRE160	Inactive	0	ESRE694	Inactive
9567	5.2231	RORG546	Inactive	6.3981	RORG807	Inactive
9567	0	AP1247	Inactive	8.7443	AP1639	Inactive
9567	0	RXR315	Inconclusive	0	RXR192	Inactive
9567	5.6731	RAR822	Inactive	6.1231	RAR458	Inactive
9567	4.48977	CAR541	Inactive	4.7231	CAR404	Active High
9567	4.3231	CAR611	Inactive	4.75643	CAR224	Inconclusive
9567	0	H2AX604	Active High	4.181	H2AX721	Inactive
9567	0	HIF170	Inactive	6.7693	HIF512	Inactive
9567	4.58977	MDA770	Inactive	4.7231	MDA375	Inactive
9567	5.5231	BG1125	Inactive	4.68977	BG1566	Inconclusive
9567	0	P53581	Inactive	0	P53429	Inactive
9567	0	ELG372	Inactive	0	ELG617	Inactive
9567	0	MMP205	Inconclusive	0	MMP852	Inactive
9567	0	GRN257	Inactive	0	GRV193	Inactive
9567	0	ARN311	Inconclusive	0	ARV616	Inactive
9567	0	MDAN828	Inactive	0	MDAV150	Inactive
9567	4.2231	TRN186	Inactive	4.5731	TRV455	Active High
9567	0	ERN433	Inactive	5.8693	ERV270	Inconclusive
9567	0	BG1N143	Inactive	4.53977	BG1V992	Inconclusive
9567	0	AROA258	Inactive	4.48977	AROV112	Inconclusive
9567	7.8731	AHR848	Inactive	4.3731	AHR684	Active High
9567	0	PPARGN135	Inactive	0	PPARGV841	Inactive
9567	0	ARE998	Inconclusive	0	ARE579	Inactive
9567	0	HSE273	Inactive	0	HSE724	Inactive
9567	0	PPARDA851	Inactive	0	PPARDV813	Inactive
9567	0	PPARDN875	Inconclusive	0	PPARDV688	Inactive
9567	0	FXRN812	Inactive	0	FXRV189	Inactive
9567	0	FXRA481	Inactive	7.2231	FXRV164	Inactive
9567	0	VDRA122	Inactive	0	VDRV930	Inactive
9567	0	VDRN244	Inactive	4.6693	VDRV271	Inactive
5761	0	NFKB358	Inactive	5.3929	NFKB729	Inactive
5761	0	ESRE160	Inactive	0	ESRE694	Inactive
5761	3.7467	RORG546	Inactive	5.4217	RORG807	Inactive
5761	0	AP1247	Inactive	6.0929	AP1639	Inactive
5761	0	RXR315	Inconclusive	3.9929	RXR192	Inactive
5761	4.7967	RAR822	Inactive	4.2467	RAR458	Inactive
5761	4.18003	CAR541	Inactive	4.0467	CAR404	Inconclusive
5761	4.7467	CAR611	Inactive	3.91337	CAR224	Inconclusive
5761	0	H2AX604	Inconclusive	3.75	H2AX721	Inactive
5761	0	HIF170	Inactive	4.0929	HIF512	Inactive
5761	3.7967	MDA770	Inactive	3.7967	MDA375	Inactive
5761	4.5467	BG1125	Inactive	4.21337	BG1566	Inconclusive
5761	0	P53581	Inactive	0	P53429	Inactive
5761	5.5359	ELG372	Inactive	0	ELG617	Inactive
5761	0	MMP205	Active High	0	MMP852	Inactive
5761	0	GRN257	Inactive	0	GRV193	Inactive
5761	0	ARN311	Inconclusive	0	ARV616	Inactive
5761	0	MDAN828	Inactive	0	MDAV150	Inactive
5761	4.60257	TRN186	Inconclusive	0	TRV455	Inactive
5761	0	ERN433	Inconclusive	0	ERV270	Inactive
5761	0	BG1N143	Inactive	4.24423	BG1V992	Inconclusive
5761	0	AROA258	Inactive	1.99002	AROV112	Inconclusive
5761	4.9359	AHR848	Inconclusive	1.98585	AHR684	Inactive
5761	0	PPARGN135	Inconclusive	0	PPARGV841	Inactive
5761	0	ARE998	Inconclusive	0	ARE579	Inactive
5761	0	HSE273	Inactive	0	HSE724	Inactive
5761	0	PPARDA851	Inactive	0	PPARDV813	Inactive
5761	0	PPARDN875	Inactive	4.0468	PPARDV688	Inconclusive
5761	0	FXRN812	Inconclusive	0	FXRV189	Inactive
5761	0	FXRA481	Inactive	4.7218	FXRV164	Inactive
5761	0	VDRA122	Inconclusive	5.2968	VDRV930	Inactive
5761	0	VDRN244	Inconclusive	0	VDRV271	Inactive
60196332	0	NFKB358	Inactive	8.2984	NFKB729	Inactive
60196332	0	ESRE160	Inactive	6.0984	ESRE694	Inactive
60196332	7.3272	RORG546	Inactive	6.2522	RORG807	Inactive
60196332	0	AP1247	Inactive	8.8484	AP1639	Inactive
60196332	0	RXR315	Inactive	4.41507	RXR192	Inactive
60196332	5.0272	RAR822	Inactive	6.1022	RAR458	Inactive
60196332	4.56887	CAR541	Inconclusive	4.3522	CAR404	Inactive
60196332	4.0772	CAR611	Inactive	4.28553	CAR224	Inactive
60196332	0	H2AX604	Inactive	6.0853	H2AX721	Inactive
60196332	0	HIF170	Inactive	5.8734	HIF512	Inactive
60196332	4.4022	MDA770	Inconclusive	0	MDA375	Inactive
60196332	4.28553	BG1125	Inactive	5.9522	BG1566	Inactive
60196332	0	P53581	Inactive	0	P53429	Inactive
60196332	0	ELG372	Inactive	0	ELG617	Inactive
60196332	0	MMP205	Inconclusive	0	MMP852	Inactive
60196332	0	GRN257	Inactive	0	GRV193	Inactive
60196332	0	ARN311	Inconclusive	0	ARV616	Inactive
60196332	0	MDAN828	Inactive	4.5022	MDAV150	Inactive
60196332	4.31887	TRN186	Active High	4.7022	TRV455	Active High
60196332	0	ERN433	Inactive	4.5984	ERV270	Inconclusive
60196332	4.1022	BG1N143	Inactive	0	BG1V992	Inactive
60196332	4.33553	AROA258	Inconclusive	0	AROV112	Inactive
60196332	0	AHR848	Inactive	4.2022	AHR684	Inconclusive
60196332	0	PPARGN135	Inactive	0	PPARGV841	Inactive
60196332	0	ARE998	Inconclusive	0	ARE579	Inactive
60196332	0	HSE273	Inactive	0	HSE724	Inactive
60196332	0	PPARDA851	Inconclusive	4.1772	PPARDV813	Active High
60196332	0	PPARDN875	Inconclusive	4.80093	PPARDV688	Inconclusive
60196332	0	FXRN812	Inconclusive	4.2522	FXRV189	Inconclusive
60196332	0	FXRA481	Inactive	4.5022	FXRV164	Active High
60196332	0	VDRA122	Inactive	4.56887	VDRV930	Inactive
60196332	0	VDRN244	Inactive	5.6984	VDRV271	Inactive
151318	0	NFKB358	Inactive	0	NFKB729	Inactive
151318	0	ESRE160	Inactive	6.4456	ESRE694	Inactive
151318	4.6494	RORG546	Inactive	4.6744	RORG807	Inactive
151318	0	AP1247	Inactive	4.5956	AP1639	Inactive
151318	0	RXR315	Inconclusive	4.72893	RXR192	Inactive
151318	4.1494	RAR822	Inactive	5.7494	RAR458	Inactive
151318	5.21607	CAR541	Inactive	4.28273	CAR404	Inconclusive
151318	5.13273	CAR611	Inconclusive	4.11607	CAR224	Inactive
151318	0	H2AX604	Inactive	0	H2AX721	Inactive
151318	0	HIF170	Inactive	5.6456	HIF512	Inactive
151318	4.3494	MDA770	Inactive	4.5994	MDA375	Inactive
151318	6.0994	BG1125	Inactive	5.06607	BG1566	Inactive
151318	0	P53581	Inactive	0	P53429	Inactive
151318	0	ELG372	Inactive	0	ELG617	Inactive
151318	0	MMP205	Inconclusive	0	MMP852	Inactive
151318	0	GRN257	Inconclusive	0	GRV193	Inactive
151318	0	ARN311	Inconclusive	0	ARV616	Inactive
151318	0	MDAN828	Inactive	4.0994	MDAV150	Inactive
151318	4.36607	TRN186	Active High	4.41607	TRV455	Active High
151318	0	ERN433	Inactive	0	ERV270	Inactive
151318	0	BG1N143	Inactive	4.5494	BG1V992	Inconclusive
151318	4.16607	AROA258	Inconclusive	4.1244	AROV112	Inconclusive
151318	4.4994	AHR848	Inconclusive	0	AHR684	Inactive
151318	0	PPARGN135	Inconclusive	0	PPARGV841	Inactive
151318	0	ARE998	Inconclusive	0	ARE579	Inactive
151318	0	HSE273	Inactive	0	HSE724	Inactive
151318	0	PPARDA851	Inactive	5.1742	PPARDV813	Inconclusive
151318	0	PPARDN875	Inactive	4.6992	PPARDV688	Inconclusive
151318	0	FXRN812	Inactive	0	FXRV189	Inactive
151318	0	FXRA481	Inactive	6.6492	FXRV164	Inactive
151318	0	VDRA122	Inactive	4.6992	VDRV930	Inactive
151318	0	VDRN244	Inactive	6.3206	VDRV271	Inactive
12259683	0	NFKB358	Inactive	0	NFKB729	Inactive
12259683	0	ESRE160	Inactive	7.4166	ESRE694	Inactive
12259683	5.1704	RORG546	Inactive	5.5954	RORG807	Inactive
12259683	0	AP1247	Inactive	8.7416	AP1639	Inactive
12259683	0	RXR315	Inconclusive	4.6166	RXR192	Inactive
12259683	7.9704	RAR822	Inactive	7.6204	RAR458	Inactive
12259683	4.9454	CAR541	Inactive	4.4704	CAR404	Inactive
12259683	0	CAR611	Inactive	4.5204	CAR224	Inactive
12259683	0	H2AX604	Inactive	4.63663	H2AX721	Inactive
12259683	0	HIF170	Inactive	4.7666	HIF512	Inactive
12259683	4.3204	MDA770	Inactive	4.1454	MDA375	Inactive
12259683	4.2954	BG1125	Inactive	4.70373	BG1566	Inconclusive
12259683	0	P53581	Inactive	0	P53429	Inactive
12259683	0	ELG372	Inactive	0	ELG617	Inactive
12259683	0	MMP205	Inactive	0	MMP852	Inactive
12259683	0	GRN257	Inactive	0	GRV193	Inactive
12259683	0	ARN311	Inconclusive	0	ARV616	Inactive
12259683	4.2204	MDAN828	Inactive	4.1704	MDAV150	Inconclusive
12259683	4.60373	TRN186	Active High	4.5204	TRV455	Inconclusive
12259683	0	ERN433	Inactive	4.6666	ERV270	Inconclusive
12259683	4.2704	BG1N143	Inconclusive	4.3704	BG1V992	Inactive
12259683	0	AROA258	Inactive	0	AROV112	Inactive
12259683	4.1704	AHR848	Inconclusive	0	AHR684	Inactive
12259683	0	PPARGN135	Inactive	0	PPARGV841	Inactive
12259683	0	ARE998	Inactive	0	ARE579	Inactive
12259683	0	HSE273	Inactive	0	HSE724	Inactive
12259683	0	PPARDA851	Inactive	0	PPARDV813	Inactive
12259683	0	PPARDN875	Inactive	0	PPARDV688	Inactive
12259683	0	FXRN812	Inconclusive	0	FXRV189	Inactive
12259683	0	FXRA481	Inactive	6.3204	FXRV164	Inconclusive
12259683	0	VDRA122	Inactive	0	VDRV930	Inactive
12259683	0	VDRN244	Inactive	5.0416	VDRV271	Inactive
64761	0	NFKB358	Inactive	6.38517	NFKB729	Inactive
64761	0	ESRE160	Inactive	0	ESRE694	Inactive
64761	6.98887	RORG546	Inactive	4.2222	RORG807	Inactive
64761	0	AP1247	Inactive	5.5685	AP1639	Inactive
64761	0	RXR315	Inactive	5.4935	RXR192	Inactive
64761	4.3722	RAR822	Inactive	7.3722	RAR458	Inactive
64761	4.1722	CAR541	Inactive	0	CAR404	Inactive
64761	4.3222	CAR611	Inactive	0	CAR224	Inactive
64761	0	H2AX604	Inactive	7.3552	H2AX721	Inactive
64761	0	HIF170	Inactive	4.2185	HIF512	Inactive
64761	0	MDA770	Inactive	0	MDA375	Inactive
64761	4.8222	BG1125	Inactive	7.5722	BG1566	Inactive
64761	0	P53581	Inconclusive	0	P53429	Inactive
64761	0	ELG372	Inactive	0	ELG617	Inactive
64761	0	MMP205	Inactive	0	MMP852	Inactive
64761	0	GRN257	Inactive	0	GRV193	Inactive
64761	0	ARN311	Inactive	0	ARV616	Inactive
64761	0	MDAN828	Inactive	0	MDAV150	Inactive
64761	0	TRN186	Inactive	4.5722	TRV455	Inconclusive
64761	0	ERN433	Inactive	0	ERV270	Inactive
64761	0	BG1N143	Inactive	0	BG1V992	Inactive
64761	4.7222	AROA258	Inactive	4.6722	AROV112	Inactive
64761	0	AHR848	Inactive	0	AHR684	Inactive
64761	0	PPARGN135	Inactive	0	PPARGV841	Inactive
64761	0	ARE998	Inactive	0	ARE579	Inactive
64761	0	HSE273	Inactive	0	HSE724	Inactive
64761	0	PPARDA851	Inactive	0	PPARDV813	Inactive
64761	0	PPARDN875	Inactive	0	PPARDV688	Inactive
64761	0	FXRN812	Inactive	0	FXRV189	Inactive
64761	0	FXRA481	Inactive	0	FXRV164	Inactive
64761	0	VDRA122	Inactive	4.3723	VDRV930	Inactive
64761	0	VDRN244	Inactive	0	VDRV271	Inactive
65494	0	NFKB358	Inactive	4.4103	NFKB729	Inactive
65494	0	ESRE160	Inactive	5.4603	ESRE694	Inactive
65494	5.7142	RORG546	Inactive	5.9642	RORG807	Inactive
65494	0	AP1247	Inactive	5.3353	AP1639	Inactive
65494	0	RXR315	Inconclusive	5.92697	RXR192	Inactive
65494	4.2892	RAR822	Inactive	6.0142	RAR458	Inactive
65494	4.83087	CAR541	Inactive	4.48087	CAR404	Inconclusive
65494	4.58087	CAR611	Active High	4.2642	CAR224	Inconclusive
65494	0	H2AX604	Inactive	0	H2AX721	Inactive
65494	0	HIF170	Inactive	4.7103	HIF512	Inactive
65494	4.1642	MDA770	Inconclusive	4.14753	MDA375	Inactive
65494	4.28087	BG1125	Inconclusive	4.1642	BG1566	Inactive
65494	0	P53581	Inactive	0	P53429	Inactive
65494	0	ELG372	Inactive	0	ELG617	Inactive
65494	0	MMP205	Inconclusive	0	MMP852	Inactive
65494	0	GRN257	Inactive	0	GRV193	Inactive
65494	0	ARN311	Inconclusive	4.2103	ARV616	Inconclusive
65494	4.1642	MDAN828	Inconclusive	4.1892	MDAV150	Inconclusive
65494	4.24753	TRN186	Active High	4.3642	TRV455	Active High
65494	0	ERN433	Inconclusive	0	ERV270	Inactive
65494	4.2392	BG1N143	Inconclusive	0	BG1V992	Inactive
65494	4.5142	AROA258	Inactive	4.1142	AROV112	Inactive
65494	4.5142	AHR848	Inconclusive	4.2142	AHR684	Inconclusive
65494	0	PPARGN135	Inconclusive	0	PPARGV841	Inactive
65494	0	ARE998	Active High	0	ARE579	Inactive
65494	0	HSE273	Inactive	0	HSE724	Inactive
65494	0	PPARDA851	Inactive	4.8141	PPARDV813	Inconclusive
65494	0	PPARDN875	Inactive	0	PPARDV688	Inactive
65494	0	FXRN812	Inconclusive	0	FXRV189	Inactive
65494	0	FXRA481	Inconclusive	3.8141	FXRV164	Inconclusive
65494	0	VDRA122	Inactive	4.1641	VDRV930	Inactive
65494	0	VDRN244	Inactive	5.9103	VDRV271	Inactive
24802109	0	NFKB358	Inconclusive	4.1994	NFKB729	Inactive
24802109	0	ESRE160	Inactive	4.7994	ESRE694	Inactive
24802109	5.7033	RORG546	Inactive	7.1033	RORG807	Inactive
24802109	0	AP1247	Inconclusive	4.2494	AP1639	Inactive
24802109	0	RXR315	Inconclusive	4.81607	RXR192	Inactive
24802109	6.06997	RAR822	Inactive	7.2283	RAR458	Inactive
24802109	4.4033	CAR541	Inactive	4.21997	CAR404	Inconclusive
24802109	4.1033	CAR611	Inactive	4.0783	CAR224	Inactive
24802109	0	H2AX604	Inactive	4.7863	H2AX721	Inactive
24802109	0	HIF170	Inactive	4.3994	HIF512	Inactive
24802109	0	MDA770	Inactive	0	MDA375	Inactive
24802109	4.1033	BG1125	Inactive	4.1033	BG1566	Inactive
24802109	0	P53581	Inconclusive	6.3283	P53429	Inactive
24802109	0	ELG372	Inactive	0	ELG617	Inactive
24802109	0	MMP205	Inactive	0	MMP852	Inactive
24802109	0	GRN257	Inconclusive	0	GRV193	Inactive
24802109	0	ARN311	Inactive	0	ARV616	Inactive
24802109	4.6533	MDAN828	Inactive	0	MDAV150	Inactive
24802109	4.3533	TRN186	Inconclusive	4.33663	TRV455	Inconclusive
24802109	0	ERN433	Inactive	0	ERV270	Inactive
24802109	0	BG1N143	Inactive	0	BG1V992	Inactive
24802109	0	AROA258	Inactive	0	AROV112	Inactive
24802109	4.6533	AHR848	Active High	4.1033	AHR684	Inactive
24802109	0	PPARGN135	Inconclusive	0	PPARGV841	Inactive
24802109	0	ARE998	Inconclusive	0	ARE579	Inactive
24802109	0	HSE273	Inactive	0	HSE724	Inactive
24802109	0	PPARDA851	Inactive	4.4282	PPARDV813	Inconclusive
24802109	0	PPARDN875	Inactive	4.6763	PPARDV688	Inactive
24802109	0	FXRN812	Inconclusive	0	FXRV189	Inconclusive
24802109	0	FXRA481	Inactive	0	FXRV164	Inconclusive
24802109	0	VDRA122	Inactive	4.6282	VDRV930	Inactive
24802109	0	VDRN244	Inactive	5.6994	VDRV271	Inactive
6442928	0	NFKB358	Inactive	5.54197	NFKB729	Inactive
6442928	0	ESRE160	Inconclusive	8.4753	ESRE694	Inactive
6442928	4.1541	RORG546	Inconclusive	4.1791	RORG807	Inactive
6442928	0	AP1247	Inactive	8.5253	AP1639	Inactive
6442928	0	RXR315	Inactive	7.2253	RXR192	Inactive
6442928	4.09577	RAR822	Inactive	0	RAR458	Inactive
6442928	3.99577	CAR541	Inactive	7.2791	CAR404	Inactive
6442928	5.2791	CAR611	Inactive	4.4541	CAR224	Inactive
6442928	0	H2AX604	Inactive	3.937	H2AX721	Inactive
6442928	0	HIF170	Inactive	0	HIF512	Inactive
6442928	4.2041	MDA770	Inactive	0	MDA375	Inactive
6442928	5.0791	BG1125	Inactive	3.9541	BG1566	Inactive
6442928	0	P53581	Inactive	0	P53429	Inactive
6442928	0	ELG372	Inactive	0	ELG617	Inactive
6442928	0	MMP205	Inactive	0	MMP852	Inactive
6442928	0	GRN257	Inactive	0	GRV193	Inactive
6442928	0	ARN311	Inactive	0	ARV616	Inactive
6442928	0	MDAN828	Inactive	0	MDAV150	Inactive
6442928	0	TRN186	Inactive	0	TRV455	Inactive
6442928	0	ERN433	Inconclusive	0	ERV270	Inactive
6442928	3.8291	BG1N143	Inconclusive	0	BG1V992	Inactive
6442928	3.8291	AROA258	Inactive	0	AROV112	Inactive
6442928	0	AHR848	Inactive	0	AHR684	Inactive
6442928	0	PPARGN135	Inconclusive	0	PPARGV841	Inactive
6442928	0	ARE998	Inactive	0	ARE579	Inactive
6442928	0	HSE273	Inconclusive	0	HSE724	Inactive
6442928	0	PPARDA851	Inactive	0	PPARDV813	Inactive
6442928	0	PPARDN875	Inactive	8.1753	PPARDV688	Inactive
6442928	0	FXRN812	Inactive	0	FXRV189	Inactive
6442928	0	FXRA481	Inactive	0	FXRV164	Inactive
6442928	0	VDRA122	Inactive	6.279	VDRV930	Inactive
6442928	0	VDRN244	Inactive	5.3753	VDRV271	Inactive
15984075	0	NFKB358	Inactive	4.7169	NFKB729	Inactive
15984075	0	ESRE160	Inactive	4.9169	ESRE694	Inactive
15984075	4.23757	RORG546	Active High	4.9209	RORG807	Inconclusive
15984075	0	AP1247	Inactive	8.9169	AP1639	Inactive
15984075	0	RXR315	Inconclusive	4.3169	RXR192	Inactive
15984075	4.4709	RAR822	Active High	4.30423	RAR458	Inconclusive
15984075	4.25423	CAR541	Active High	4.30423	CAR404	Inconclusive
15984075	4.1709	CAR611	Inactive	4.25423	CAR224	Inconclusive
15984075	0	H2AX604	Active High	4.0036	H2AX721	Inconclusive
15984075	0	HIF170	Inactive	4.2419	HIF512	Inactive
15984075	4.2709	MDA770	Active High	4.3709	MDA375	Inactive
15984075	4.2709	BG1125	Inconclusive	4.1709	BG1566	Inactive
15984075	0	P53581	Inactive	0	P53429	Inactive
15984075	0	ELG372	Inactive	0	ELG617	Inactive
15984075	0	MMP205	Inactive	0	MMP852	Inactive
15984075	0	GRN257	Inactive	0	GRV193	Inactive
15984075	0	ARN311	Inactive	0	ARV616	Inactive
15984075	0	MDAN828	Inactive	0	MDAV150	Inactive
15984075	0	TRN186	Inactive	0	TRV455	Inactive
15984075	0	ERN433	Inactive	4.2169	ERV270	Inconclusive
15984075	0	BG1N143	Inactive	4.1709	BG1V992	Inconclusive
15984075	0	AROA258	Inactive	0	AROV112	Inactive
15984075	0	AHR848	Inactive	0	AHR684	Inactive
15984075	0	PPARGN135	Inconclusive	5.2207	PPARGV841	Inactive
15984075	0	ARE998	Active High	8.3707	ARE579	Inactive
15984075	0	HSE273	Inconclusive	0	HSE724	Inactive
15984075	0	PPARDA851	Inconclusive	4.1707	PPARDV813	Inconclusive
15984075	0	PPARDN875	Active High	4.2669	PPARDV688	Inactive
15984075	0	FXRN812	Inconclusive	4.1707	FXRV189	Inconclusive
15984075	0	FXRA481	Inactive	4.1707	FXRV164	Inconclusive
15984075	0	VDRA122	Inactive	4.4707	VDRV930	Inactive
15984075	0	VDRN244	Inconclusive	4.9669	VDRV271	Inactive
5492898	0	NFKB358	Inactive	6.5669	NFKB729	Inactive
5492898	0	ESRE160	Inactive	6.3669	ESRE694	Inconclusive
5492898	5.6459	RORG546	Inactive	5.6209	RORG807	Inactive
5492898	0	AP1247	Inactive	5.3169	AP1639	Inactive
5492898	0	RXR315	Inactive	6.4669	RXR192	Inactive
5492898	4.2709	RAR822	Inactive	5.7209	RAR458	Inactive
5492898	4.5209	CAR541	Inactive	4.25423	CAR404	Inactive
5492898	4.3709	CAR611	Inactive	4.2209	CAR224	Inactive
5492898	0	H2AX604	Inactive	4.3536	H2AX721	Inactive
5492898	0	HIF170	Inactive	6.7669	HIF512	Inactive
5492898	4.1709	MDA770	Inactive	0	MDA375	Inactive
5492898	8.8209	BG1125	Inactive	4.6709	BG1566	Inactive
5492898	0	P53581	Inactive	0	P53429	Inactive
5492898	0	ELG372	Inactive	0	ELG617	Inactive
5492898	0	MMP205	Inactive	0	MMP852	Inactive
5492898	0	GRN257	Inactive	6.3169	GRV193	Inactive
5492898	0	ARN311	Inactive	0	ARV616	Inactive
5492898	0	MDAN828	Inactive	0	MDAV150	Inactive
5492898	0	TRN186	Inactive	0	TRV455	Inactive
5492898	0	ERN433	Inactive	0	ERV270	Inactive
5492898	0	BG1N143	Inactive	0	BG1V992	Inactive
5492898	0	AROA258	Inactive	0	AROV112	Inactive
5492898	0	AHR848	Inactive	0	AHR684	Inactive
5492898	0	PPARGN135	Inactive	6.9707	PPARGV841	Inactive
5492898	0	ARE998	Inconclusive	0	ARE579	Inactive
5492898	0	HSE273	Inconclusive	0	HSE724	Inconclusive
5492898	0	PPARDA851	Inactive	0	PPARDV813	Inactive
5492898	0	PPARDN875	Inactive	8.0169	PPARDV688	Inactive
5492898	0	FXRN812	Inactive	5.5207	FXRV189	Inactive
5492898	0	FXRA481	Inactive	0	FXRV164	Inactive
5492898	0	VDRA122	Inactive	0	VDRV930	Inactive
5492898	0	VDRN244	Inactive	4.6669	VDRV271	Inactive
5359421	0	NFKB358	Inactive	4.418	NFKB729	Inactive
5359421	0	ESRE160	Inactive	5.168	ESRE694	Inactive
5359421	5.5718	RORG546	Inactive	4.8718	RORG807	Inactive
5359421	0	AP1247	Inactive	0	AP1639	Inactive
5359421	0	RXR315	Inactive	5.318	RXR192	Inactive
5359421	4.35513	RAR822	Inactive	0	RAR458	Inactive
5359421	4.2218	CAR541	Inactive	5.7718	CAR404	Inactive
5359421	0	CAR611	Inactive	4.1218	CAR224	Inactive
5359421	0	H2AX604	Inactive	7.1046	H2AX721	Inactive
5359421	0	HIF170	Inactive	0	HIF512	Inactive
5359421	0	MDA770	Inactive	0	MDA375	Inactive
5359421	4.2218	BG1125	Inactive	4.9218	BG1566	Inactive
5359421	0	P53581	Inactive	0	P53429	Inactive
5359421	0	ELG372	Inactive	0	ELG617	Inactive
5359421	0	MMP205	Inactive	0	MMP852	Inactive
5359421	0	GRN257	Inactive	0	GRV193	Inactive
5359421	0	ARN311	Inactive	0	ARV616	Inactive
5359421	0	MDAN828	Inactive	0	MDAV150	Inactive
5359421	0	TRN186	Inactive	0	TRV455	Inactive
5359421	0	ERN433	Inactive	0	ERV270	Inactive
5359421	0	BG1N143	Inactive	0	BG1V992	Inactive
5359421	0	AROA258	Inactive	0	AROV112	Inactive
5359421	0	AHR848	Inactive	0	AHR684	Inactive
5359421	0	PPARGN135	Inconclusive	0	PPARGV841	Inactive
5359421	0	ARE998	Inactive	0	ARE579	Inactive
5359421	0	HSE273	Inconclusive	0	HSE724	Inactive
5359421	0	PPARDA851	Inactive	0	PPARDV813	Inactive
5359421	0	PPARDN875	Inactive	0	PPARDV688	Inactive
5359421	0	FXRN812	Inactive	0	FXRV189	Inactive
5359421	0	FXRA481	Inactive	4.9717	FXRV164	Inactive
5359421	0	VDRA122	Inactive	6.4717	VDRV930	Inactive
5359421	0	VDRN244	Inactive	6.368	VDRV271	Inactive
3057998	0	NFKB358	Inactive	0	NFKB729	Inactive
3057998	0	ESRE160	Inactive	4.1794	ESRE694	Inactive
3057998	5.0083	RORG546	Inactive	4.4083	RORG807	Inactive
3057998	0	AP1247	Inconclusive	4.1544	AP1639	Inactive
3057998	0	RXR315	Inactive	8.0294	RXR192	Inactive
3057998	4.8333	RAR822	Inactive	6.6333	RAR458	Inactive
3057998	4.5833	CAR541	Inactive	5.9333	CAR404	Inactive
3057998	0	CAR611	Inactive	0	CAR224	Inactive
3057998	0	H2AX604	Inactive	0	H2AX721	Inactive
3057998	0	HIF170	Inconclusive	4.2794	HIF512	Inactive
3057998	4.8833	MDA770	Inactive	0	MDA375	Inactive
3057998	6.2333	BG1125	Inactive	4.4833	BG1566	Inactive
3057998	0	P53581	Inconclusive	0	P53429	Inactive
3057998	0	ELG372	Inactive	0	ELG617	Inactive
3057998	0	MMP205	Inactive	0	MMP852	Inactive
3057998	0	GRN257	Inactive	4.5794	GRV193	Inactive
3057998	0	ARN311	Inactive	0	ARV616	Inactive
3057998	0	MDAN828	Inactive	0	MDAV150	Inactive
3057998	4.2833	TRN186	Inconclusive	0	TRV455	Inactive
3057998	0	ERN433	Inactive	0	ERV270	Inactive
3057998	0	BG1N143	Inactive	4.5333	BG1V992	Inconclusive
3057998	4.1833	AROA258	Inconclusive	0	AROV112	Inactive
3057998	6.5833	AHR848	Inactive	0	AHR684	Inactive
3057998	0	PPARGN135	Inactive	4.4832	PPARGV841	Inactive
3057998	0	ARE998	Inactive	0	ARE579	Inactive
3057998	0	HSE273	Inconclusive	0	HSE724	Inactive
3057998	0	PPARDA851	Inactive	0	PPARDV813	Inactive
3057998	0	PPARDN875	Inactive	0	PPARDV688	Inactive
3057998	0	FXRN812	Inactive	0	FXRV189	Inactive
3057998	0	FXRA481	Inactive	0	FXRV164	Inactive
3057998	0	VDRA122	Inactive	5.8082	VDRV930	Inactive
3057998	0	VDRN244	Inactive	0	VDRV271	Inactive
71285	0	NFKB358	Inconclusive	4.1204	NFKB729	Inconclusive
71285	0	ESRE160	Inconclusive	4.1704	ESRE694	Inconclusive
71285	4.90763	RORG546	Inactive	4.5743	RORG807	Inactive
71285	0	AP1247	Inconclusive	4.7704	AP1639	Inactive
71285	0	RXR315	Inconclusive	5.6204	RXR192	Inconclusive
71285	4.49097	RAR822	Inactive	4.2243	RAR458	Inactive
71285	4.2743	CAR541	Inactive	4.15763	CAR404	Inconclusive
71285	4.0243	CAR611	Inactive	4.0743	CAR224	Inactive
71285	0	H2AX604	Inconclusive	6.0574	H2AX721	Inactive
71285	0	HIF170	Inconclusive	4.1704	HIF512	Inconclusive
71285	5.6243	MDA770	Inactive	0	MDA375	Inactive
71285	4.79097	BG1125	Inactive	4.10763	BG1566	Inactive
71285	0	P53581	Inactive	0	P53429	Inactive
71285	0	ELG372	Inactive	0	ELG617	Inactive
71285	0	MMP205	Inactive	0	MMP852	Inactive
71285	0	GRN257	Inactive	0	GRV193	Inactive
71285	0	ARN311	Inactive	0	ARV616	Inactive
71285	0	MDAN828	Inactive	0	MDAV150	Inactive
71285	4.0743	TRN186	Inactive	4.3243	TRV455	Inactive
71285	0	ERN433	Inactive	0	ERV270	Inactive
71285	0	BG1N143	Inactive	4.4743	BG1V992	Inconclusive
71285	0	AROA258	Inactive	0	AROV112	Inactive
71285	0	AHR848	Inactive	0	AHR684	Inactive
71285	0	PPARGN135	Inactive	0	PPARGV841	Inactive
71285	0	ARE998	Inactive	0	ARE579	Inactive
71285	0	HSE273	Inconclusive	4.4743	HSE724	Inconclusive
71285	0	PPARDA851	Inconclusive	4.0743	PPARDV813	Inconclusive
71285	0	PPARDN875	Inconclusive	6.2743	PPARDV688	Inconclusive
71285	0	FXRN812	Inactive	4.0743	FXRV189	Inconclusive
71285	0	FXRA481	Inactive	0	FXRV164	Inactive
71285	0	VDRA122	Inactive	4.0993	VDRV930	Inconclusive
71285	0	VDRN244	Inactive	4.1704	VDRV271	Inactive
60196334	0	NFKB358	Inconclusive	0	NFKB729	Inactive
60196334	0	ESRE160	Inactive	6.0401	ESRE694	Inactive
60196334	4.3437	RORG546	Inactive	4.1687	RORG807	Inactive
60196334	0	AP1247	Inconclusive	5.9901	AP1639	Inactive
60196334	0	RXR315	Inactive	4.1401	RXR192	Inactive
60196334	3.9687	RAR822	Inactive	6.2937	RAR458	Inactive
60196334	3.8937	CAR541	Inactive	4.16037	CAR404	Inactive
60196334	3.9937	CAR611	Inactive	3.9437	CAR224	Inactive
60196334	0	H2AX604	Inactive	5.6768	H2AX721	Inactive
60196334	0	HIF170	Inactive	6.9901	HIF512	Inactive
60196334	8.5937	MDA770	Inactive	0	MDA375	Inactive
60196334	5.2687	BG1125	Inactive	4.1937	BG1566	Inactive
60196334	0	P53581	Inconclusive	5.0437	P53429	Inactive
60196334	0	ELG372	Inactive	0	ELG617	Inactive
60196334	0	MMP205	Inactive	0	MMP852	Inactive
60196334	0	GRN257	Inactive	0	GRV193	Inactive
60196334	0	ARN311	Inactive	0	ARV616	Inactive
60196334	0	MDAN828	Inactive	0	MDAV150	Inactive
60196334	4.3437	TRN186	Inconclusive	4.6937	TRV455	Inconclusive
60196334	0	ERN433	Inactive	0	ERV270	Inactive
60196334	0	BG1N143	Inactive	0	BG1V992	Inactive
60196334	0	AROA258	Inactive	0	AROV112	Inactive
60196334	0	AHR848	Inactive	0	AHR684	Inactive
60196334	0	PPARGN135	Inconclusive	0	PPARGV841	Inactive
60196334	0	ARE998	Inconclusive	0	ARE579	Inactive
60196334	0	HSE273	Inconclusive	4.0938	HSE724	Inactive
60196334	0	PPARDA851	Inactive	0	PPARDV813	Inactive
60196334	0	PPARDN875	Inconclusive	0	PPARDV688	Inactive
60196334	0	FXRN812	Inactive	0	FXRV189	Inactive
60196334	0	FXRA481	Inactive	0	FXRV164	Inactive
60196334	0	VDRA122	Inconclusive	4.0938	VDRV930	Inconclusive
60196334	0	VDRN244	Inactive	0	VDRV271	Inactive
60196335	0	NFKB358	Inconclusive	4.2383	NFKB729	Inactive
60196335	0	ESRE160	Inactive	5.4633	ESRE694	Inconclusive
60196335	4.5671	RORG546	Inactive	4.1171	RORG807	Inactive
60196335	0	AP1247	Inconclusive	7.4383	AP1639	Inactive
60196335	0	RXR315	Inconclusive	0	RXR192	Inactive
60196335	3.9921	RAR822	Inactive	4.3171	RAR458	Inactive
60196335	4.3921	CAR541	Inactive	3.9671	CAR404	Inactive
60196335	0	CAR611	Inactive	5.4671	CAR224	Inactive
60196335	0	H2AX604	Inactive	5.425	H2AX721	Inactive
60196335	0	HIF170	Inactive	4.0133	HIF512	Inactive
60196335	0	MDA770	Inactive	0	MDA375	Inactive
60196335	3.9171	BG1125	Inactive	7.2171	BG1566	Inactive
60196335	0	P53581	Inconclusive	5.08377	P53429	Inactive
60196335	0	ELG372	Inactive	0	ELG617	Inactive
60196335	0	MMP205	Inactive	0	MMP852	Inactive
60196335	0	GRN257	Inactive	4.2133	GRV193	Inactive
60196335	0	ARN311	Inactive	0	ARV616	Inactive
60196335	4.3671	MDAN828	Inactive	0	MDAV150	Inactive
60196335	0	TRN186	Inactive	0	TRV455	Inactive
60196335	0	ERN433	Inactive	0	ERV270	Inactive
60196335	0	BG1N143	Inactive	0	BG1V992	Inactive
60196335	0	AROA258	Inactive	0	AROV112	Inactive
60196335	0	AHR848	Inactive	0	AHR684	Inactive
60196335	0	PPARGN135	Inactive	6.5671	PPARGV841	Inactive
60196335	0	ARE998	Inactive	0	ARE579	Inactive
60196335	0	HSE273	Inconclusive	0	HSE724	Inconclusive
60196335	0	PPARDA851	Inactive	0	PPARDV813	Inactive
60196335	0	PPARDN875	Inactive	0	PPARDV688	Inactive
60196335	0	FXRN812	Inactive	0	FXRV189	Inactive
60196335	0	FXRA481	Inactive	0	FXRV164	Inactive
60196335	0	VDRA122	Inconclusive	5.48377	VDRV930	Inactive
60196335	0	VDRN244	Inactive	0	VDRV271	Inactive
24721009	0	NFKB358	Inconclusive	4.3158	NFKB729	Inconclusive
24721009	0	ESRE160	Inactive	0	ESRE694	Inactive
24721009	4.70283	RORG546	Inconclusive	8.8195	RORG807	Inactive
24721009	0	AP1247	Active High	7.9158	AP1639	Inactive
24721009	0	RXR315	Inconclusive	4.6158	RXR192	Inactive
24721009	4.1695	RAR822	Inactive	6.1695	RAR458	Inactive
24721009	4.4195	CAR541	Inactive	4.23617	CAR404	Inactive
24721009	0	CAR611	Inactive	4.4445	CAR224	Inactive
24721009	0	H2AX604	Inactive	4.3525	H2AX721	Inconclusive
24721009	0	HIF170	Inactive	0	HIF512	Inactive
24721009	4.3945	MDA770	Inactive	4.2695	MDA375	Inactive
24721009	4.3695	BG1125	Inactive	4.6695	BG1566	Inconclusive
24721009	0	P53581	Inactive	0	P53429	Inactive
24721009	0	ELG372	Inactive	0	ELG617	Inactive
24721009	0	MMP205	Inconclusive	0	MMP852	Inactive
24721009	0	GRN257	Inactive	0	GRV193	Inactive
24721009	0	ARN311	Inactive	0	ARV616	Inactive
24721009	0	MDAN828	Inactive	0	MDAV150	Inactive
24721009	4.35283	TRN186	Active High	4.3195	TRV455	Active High
24721009	0	ERN433	Inactive	0	ERV270	Inactive
24721009	0	BG1N143	Inactive	4.4445	BG1V992	Inconclusive
24721009	0	AROA258	Inactive	0	AROV112	Inactive
24721009	0	AHR848	Inactive	4.1695	AHR684	Inconclusive
24721009	0	PPARGN135	Inactive	0	PPARGV841	Inactive
24721009	0	ARE998	Inconclusive	0	ARE579	Inactive
24721009	0	HSE273	Inconclusive	0	HSE724	Inactive
24721009	0	PPARDA851	Inactive	0	PPARDV813	Inactive
24721009	0	PPARDN875	Inactive	0	PPARDV688	Inactive
24721009	0	FXRN812	Inactive	0	FXRV189	Inactive
24721009	0	FXRA481	Inconclusive	5.4696	FXRV164	Inactive
24721009	0	VDRA122	Inactive	4.1696	VDRV930	Inactive
24721009	0	VDRN244	Inactive	5.0158	VDRV271	Inactive
102710	0	NFKB358	Inactive	4.2156	NFKB729	Inactive
102710	0	ESRE160	Inactive	6.3656	ESRE694	Inactive
102710	4.4945	RORG546	Inactive	4.1195	RORG807	Inactive
102710	0	AP1247	Inactive	0	AP1639	Inactive
102710	0	RXR315	Inactive	8.7656	RXR192	Inactive
102710	4.1695	RAR822	Inactive	4.1195	RAR458	Inactive
102710	4.20283	CAR541	Inactive	4.23617	CAR404	Inactive
102710	0	CAR611	Inactive	4.28617	CAR224	Inactive
102710	0	H2AX604	Inactive	7.3772	H2AX721	Inactive
102710	0	HIF170	Inactive	4.5156	HIF512	Inactive
102710	4.6945	MDA770	Inactive	0	MDA375	Inactive
102710	4.28617	BG1125	Inactive	4.25283	BG1566	Inactive
102710	0	P53581	Inactive	0	P53429	Inactive
102710	0	ELG372	Inactive	0	ELG617	Inactive
102710	0	MMP205	Inactive	0	MMP852	Inactive
102710	0	GRN257	Inactive	0	GRV193	Inactive
102710	0	ARN311	Inactive	0	ARV616	Inactive
102710	0	MDAN828	Inactive	0	MDAV150	Inactive
102710	0	TRN186	Inactive	4.1695	TRV455	Inconclusive
102710	0	ERN433	Inactive	4.6656	ERV270	Inconclusive
102710	6.9695	BG1N143	Inconclusive	4.3195	BG1V992	Inactive
102710	0	AROA258	Inactive	4.50283	AROV112	Inconclusive
102710	0	AHR848	Inactive	4.3695	AHR684	Inconclusive
102710	0	PPARGN135	Inactive	0	PPARGV841	Inactive
102710	0	ARE998	Inactive	0	ARE579	Inactive
102710	0	HSE273	Inactive	0	HSE724	Inactive
102710	0	PPARDA851	Inactive	0	PPARDV813	Inactive
102710	0	PPARDN875	Inconclusive	8.4156	PPARDV688	Inactive
102710	0	FXRN812	Inactive	0	FXRV189	Inactive
102710	0	FXRA481	Inactive	5.1694	FXRV164	Inactive
102710	0	VDRA122	Inactive	0	VDRV930	Inactive
102710	0	VDRN244	Inactive	6.3156	VDRV271	Inactive
197059	0	NFKB358	Inconclusive	4.2174	NFKB729	Inconclusive
197059	0	ESRE160	Inconclusive	0	ESRE694	Inactive
197059	4.58797	RORG546	Inactive	4.1713	RORG807	Inactive
197059	0	AP1247	Inconclusive	4.23407	AP1639	Inconclusive
197059	0	RXR315	Inconclusive	4.5674	RXR192	Inconclusive
197059	4.3713	RAR822	Inactive	4.70463	RAR458	Inactive
197059	4.3213	CAR541	Inactive	4.2713	CAR404	Inconclusive
197059	4.30463	CAR611	Inactive	4.35463	CAR224	Inactive
197059	0	H2AX604	Inconclusive	5.13743	H2AX721	Inactive
197059	0	HIF170	Inconclusive	5.38407	HIF512	Inconclusive
197059	4.2213	MDA770	Active High	4.1713	MDA375	Inconclusive
197059	4.18797	BG1125	Inconclusive	4.4213	BG1566	Inconclusive
197059	0	P53581	Inconclusive	0	P53429	Inactive
197059	0	ELG372	Inactive	0	ELG617	Inactive
197059	0	MMP205	Inconclusive	0	MMP852	Inactive
197059	0	GRN257	Inactive	0	GRV193	Inactive
197059	0	ARN311	Inconclusive	4.2674	ARV616	Inactive
197059	4.1713	MDAN828	Inactive	4.2213	MDAV150	Inactive
197059	4.43797	TRN186	Active High	4.30463	TRV455	Active High
197059	0	ERN433	Inconclusive	0	ERV270	Inactive
197059	0	BG1N143	Inactive	4.2463	BG1V992	Inactive
197059	0	AROA258	Inactive	4.6713	AROV112	Inactive
197059	5.0713	AHR848	Active High	4.1713	AHR684	Inactive
197059	0	PPARGN135	Inactive	6.9712	PPARGV841	Inactive
197059	0	ARE998	Inactive	0	ARE579	Inactive
197059	0	HSE273	Active High	0	HSE724	Inactive
197059	0	PPARDA851	Inconclusive	4.1712	PPARDV813	Active High
197059	0	PPARDN875	Inconclusive	4.2366	PPARDV688	Inconclusive
197059	0	FXRN812	Inactive	0	FXRV189	Inactive
197059	0	FXRA481	Inconclusive	4.3712	FXRV164	Inactive
197059	0	VDRA122	Inconclusive	4.2212	VDRV930	Inconclusive
197059	0	VDRN244	Inconclusive	6.7174	VDRV271	Inactive
10624	0	NFKB358	Inactive	4.268	NFKB729	Inactive
10624	0	ESRE160	Inactive	0	ESRE694	Inactive
10624	6.30513	RORG546	Inactive	6.4218	RORG807	Inactive
10624	0	AP1247	Inactive	0	AP1639	Inactive
10624	0	RXR315	Inactive	4.768	RXR192	Inactive
10624	0	RAR822	Inactive	0	RAR458	Inactive
10624	4.2468	CAR541	Inactive	0	CAR404	Inactive
10624	7.6718	CAR611	Inactive	0	CAR224	Inactive
10624	0	H2AX604	Inactive	0	H2AX721	Inactive
10624	0	HIF170	Inconclusive	5.793	HIF512	Inactive
10624	6.7218	MDA770	Inactive	0	MDA375	Inactive
10624	6.7718	BG1125	Inactive	0	BG1566	Inactive
10624	0	P53581	Inconclusive	0	P53429	Inactive
10624	0	ELG372	Inactive	0	ELG617	Inactive
10624	0	MMP205	Inactive	0	MMP852	Inactive
10624	0	GRN257	Inactive	0	GRV193	Inactive
10624	0	ARN311	Inactive	0	ARV616	Inactive
10624	0	MDAN828	Inactive	0	MDAV150	Inactive
10624	0	TRN186	Inactive	0	TRV455	Inactive
10624	0	ERN433	Inactive	4.218	ERV270	Inconclusive
10624	0	BG1N143	Inactive	0	BG1V992	Inactive
10624	0	AROA258	Inactive	0	AROV112	Inactive
10624	0	AHR848	Inactive	0	AHR684	Inactive
10624	0	PPARGN135	Inactive	6.3217	PPARGV841	Inactive
10624	0	ARE998	Inactive	0	ARE579	Inactive
10624	0	HSE273	Inactive	0	HSE724	Inactive
10624	0	PPARDA851	Inactive	0	PPARDV813	Inactive
10624	0	PPARDN875	Inactive	8.718	PPARDV688	Inactive
10624	0	FXRN812	Inactive	0	FXRV189	Inactive
10624	0	FXRA481	Inactive	5.2217	FXRV164	Inactive
10624	0	VDRA122	Inactive	5.0967	VDRV930	Inactive
10624	0	VDRN244	Inactive	7.618	VDRV271	Inactive
11969480	0	NFKB358	Inconclusive	4.313	NFKB729	Active High
11969480	0	ESRE160	Inconclusive	4.24633	ESRE694	Inconclusive
11969480	4.30013	RORG546	Active High	4.18347	RORG807	Active High
11969480	0	AP1247	Inconclusive	4.313	AP1639	Active High
11969480	0	RXR315	Inconclusive	4.49633	RXR192	Active High
11969480	4.2668	RAR822	Active High	4.2168	RAR458	Active High
11969480	4.55013	CAR541	Active High	4.48347	CAR404	Active High
11969480	4.2668	CAR611	Inactive	4.4668	CAR224	Active High
11969480	0	H2AX604	Active High	4.66647	H2AX721	Active High
11969480	0	HIF170	Inconclusive	4.47967	HIF512	Active High
11969480	4.35013	MDA770	Active High	4.28347	MDA375	Active High
11969480	4.6168	BG1125	Active High	4.2168	BG1566	Active High
11969480	0	P53581	Inconclusive	4.20013	P53429	Active High
11969480	4.2668	ELG372	Inactive	4.23347	ELG617	Active High
11969480	0	MMP205	Active High	4.23347	MMP852	Active High
11969480	0	GRN257	Inconclusive	4.22967	GRV193	Inconclusive
11969480	0	ARN311	Active High	4.27967	ARV616	Active High
11969480	4.20013	MDAN828	Active High	4.20013	MDAV150	Active High
11969480	4.65013	TRN186	Active High	4.6668	TRV455	Active High
11969480	0	ERN433	Active High	4.263	ERV270	Inconclusive
11969480	4.2168	BG1N143	Inconclusive	4.1668	BG1V992	Inactive
11969480	4.7168	AROA258	Active High	4.28347	AROV112	Active High
11969480	0	AHR848	Inactive	4.20013	AHR684	Active High
11969480	0	PPARGN135	Inconclusive	4.8917	PPARGV841	Inactive
11969480	0	ARE998	Inconclusive	4.23337	ARE579	Active High
11969480	0	HSE273	Inconclusive	4.2167	HSE724	Inconclusive
11969480	0	PPARDA851	Inconclusive	4.3167	PPARDV813	Active High
11969480	0	PPARDN875	Inconclusive	4.1988	PPARDV688	Inconclusive
11969480	0	FXRN812	Inconclusive	4.2167	FXRV189	Inconclusive
11969480	0	FXRA481	Inactive	4.1667	FXRV164	Inconclusive
11969480	0	VDRA122	Inconclusive	4.2167	VDRV930	Inconclusive
11969480	0	VDRN244	Inconclusive	4.27967	VDRV271	Inactive
24194381	0	NFKB358	Inactive	8.8089	NFKB729	Inactive
24194381	0	ESRE160	Inactive	8.7589	ESRE694	Inactive
24194381	4.1625	RORG546	Inactive	6.5125	RORG807	Inactive
24194381	0	AP1247	Inactive	0	AP1639	Inactive
24194381	0	RXR315	Inactive	4.3589	RXR192	Inactive
24194381	4.4625	RAR822	Inactive	6.7625	RAR458	Inactive
24194381	0	CAR541	Inactive	0	CAR404	Inactive
24194381	0	CAR611	Inactive	0	CAR224	Inactive
24194381	0	H2AX604	Inactive	4.9955	H2AX721	Inactive
24194381	0	HIF170	Inactive	4.2089	HIF512	Inactive
24194381	0	MDA770	Inactive	0	MDA375	Inactive
24194381	6.8125	BG1125	Inactive	5.5625	BG1566	Inactive
24194381	0	P53581	Inactive	0	P53429	Inactive
24194381	0	ELG372	Inactive	4.5125	ELG617	Inactive
24194381	0	MMP205	Inconclusive	0	MMP852	Inactive
24194381	0	GRN257	Inactive	0	GRV193	Inactive
24194381	0	ARN311	Inconclusive	0	ARV616	Inactive
24194381	0	MDAN828	Inactive	0	MDAV150	Inactive
24194381	4.2625	TRN186	Inactive	4.2125	TRV455	Inactive
24194381	0	ERN433	Inactive	0	ERV270	Inactive
24194381	0	BG1N143	Inactive	0	BG1V992	Inactive
24194381	0	AROA258	Inactive	0	AROV112	Inactive
24194381	0	AHR848	Inactive	0	AHR684	Inactive
24194381	0	PPARGN135	Inactive	0	PPARGV841	Inactive
24194381	0	ARE998	Inactive	0	ARE579	Inactive
24194381	0	HSE273	Inactive	0	HSE724	Inactive
24194381	0	PPARDA851	Inactive	6.2625	PPARDV813	Inactive
24194381	0	PPARDN875	Inactive	8.3125	PPARDV688	Inactive
24194381	0	FXRN812	Inactive	0	FXRV189	Inactive
24194381	0	FXRA481	Inactive	0	FXRV164	Inactive
24194381	0	VDRA122	Inactive	5.1625	VDRV930	Inactive
24194381	0	VDRN244	Inactive	4.4589	VDRV271	Inactive
71992	0	NFKB358	Inactive	5.3463	NFKB729	Inactive
71992	0	ESRE160	Inactive	0	ESRE694	Inactive
71992	7.9501	RORG546	Inactive	4.7751	RORG807	Inactive
71992	0	AP1247	Inactive	7.8963	AP1639	Inactive
71992	0	RXR315	Inactive	6.8463	RXR192	Inactive
71992	0	RAR822	Inactive	0	RAR458	Inactive
71992	6.6251	CAR541	Inactive	0	CAR404	Inactive
71992	0	CAR611	Inactive	4.5251	CAR224	Inactive
71992	0	H2AX604	Inactive	6.8331	H2AX721	Inactive
71992	0	HIF170	Inactive	4.6213	HIF512	Inactive
71992	4.9751	MDA770	Inactive	0	MDA375	Inactive
71992	0	BG1125	Inactive	4.5251	BG1566	Inactive
71992	0	P53581	Inactive	0	P53429	Inactive
71992	0	ELG372	Inactive	0	ELG617	Inactive
71992	0	MMP205	Inconclusive	0	MMP852	Inactive
71992	0	GRN257	Inactive	0	GRV193	Inactive
71992	0	ARN311	Inactive	0	ARV616	Inactive
71992	0	MDAN828	Inactive	0	MDAV150	Inactive
71992	0	TRN186	Inactive	0	TRV455	Inactive
71992	0	ERN433	Inactive	0	ERV270	Inactive
71992	0	BG1N143	Inactive	0	BG1V992	Inactive
71992	0	AROA258	Inactive	0	AROV112	Inactive
71992	0	AHR848	Inactive	0	AHR684	Inactive
71992	0	PPARGN135	Inactive	0	PPARGV841	Inactive
71992	0	ARE998	Inactive	0	ARE579	Inactive
71992	0	HSE273	Inactive	0	HSE724	Inactive
71992	0	PPARDA851	Inactive	0	PPARDV813	Inactive
71992	0	PPARDN875	Inactive	6.2213	PPARDV688	Inactive
71992	0	FXRN812	Inactive	0	FXRV189	Inactive
71992	0	FXRA481	Inactive	5.7251	FXRV164	Inactive
71992	0	VDRA122	Inactive	6.6751	VDRV930	Inactive
71992	0	VDRN244	Inactive	0	VDRV271	Inactive
5485221	0	NFKB358	Inactive	6.7713	NFKB729	Inactive
5485221	0	ESRE160	Inactive	0	ESRE694	Inactive
5485221	7.6251	RORG546	Inactive	4.5251	RORG807	Inactive
5485221	0	AP1247	Inactive	0	AP1639	Inactive
5485221	0	RXR315	Inactive	7.6213	RXR192	Inactive
5485221	5.1251	RAR822	Inactive	6.1751	RAR458	Inactive
5485221	8.1751	CAR541	Inactive	5.1751	CAR404	Inactive
5485221	0	CAR611	Inactive	5.6251	CAR224	Inactive
5485221	0	H2AX604	Inactive	0	H2AX721	Inactive
5485221	0	HIF170	Inactive	8.3713	HIF512	Inactive
5485221	4.75843	MDA770	Inactive	0	MDA375	Inactive
5485221	6.44177	BG1125	Inactive	4.9251	BG1566	Inactive
5485221	0	P53581	Inconclusive	0	P53429	Inactive
5485221	0	ELG372	Inactive	0	ELG617	Inactive
5485221	0	MMP205	Inconclusive	0	MMP852	Inactive
5485221	0	GRN257	Inactive	0	GRV193	Inactive
5485221	0	ARN311	Inactive	0	ARV616	Inactive
5485221	4.8751	MDAN828	Inactive	0	MDAV150	Inactive
5485221	4.4751	TRN186	Inconclusive	0	TRV455	Inactive
5485221	0	ERN433	Inactive	5.0213	ERV270	Inconclusive
5485221	0	BG1N143	Inactive	0	BG1V992	Inactive
5485221	0	AROA258	Inactive	0	AROV112	Inactive
5485221	0	AHR848	Inactive	0	AHR684	Inactive
5485221	0	PPARGN135	Inactive	0	PPARGV841	Inactive
5485221	0	ARE998	Inactive	0	ARE579	Inactive
5485221	0	HSE273	Inactive	0	HSE724	Inactive
5485221	0	PPARDA851	Inactive	0	PPARDV813	Inactive
5485221	0	PPARDN875	Inactive	6.3213	PPARDV688	Inactive
5485221	0	FXRN812	Inactive	5.0751	FXRV189	Inactive
5485221	0	FXRA481	Inactive	0	FXRV164	Inactive
5485221	0	VDRA122	Inactive	5.1751	VDRV930	Inconclusive
5485221	0	VDRN244	Inconclusive	4.9713	VDRV271	Inactive
6918222	0	NFKB358	Inactive	6.2463	NFKB729	Inactive
6918222	0	ESRE160	Inactive	8.1213	ESRE694	Inactive
6918222	8.6251	RORG546	Inactive	4.5001	RORG807	Inactive
6918222	0	AP1247	Inactive	0	AP1639	Inactive
6918222	0	RXR315	Inactive	0	RXR192	Inactive
6918222	0	RAR822	Inactive	4.7251	RAR458	Inactive
6918222	7.0001	CAR541	Inactive	4.7751	CAR404	Inactive
6918222	0	CAR611	Inactive	4.5001	CAR224	Inactive
6918222	0	H2AX604	Inactive	6.8831	H2AX721	Inactive
6918222	0	HIF170	Inactive	0	HIF512	Inactive
6918222	0	MDA770	Inactive	0	MDA375	Inactive
6918222	6.5251	BG1125	Inactive	7.9251	BG1566	Inactive
6918222	0	P53581	Inactive	0	P53429	Inactive
6918222	0	ELG372	Inactive	0	ELG617	Inactive
6918222	0	MMP205	Inactive	0	MMP852	Inactive
6918222	0	GRN257	Inactive	6.3213	GRV193	Inactive
6918222	0	ARN311	Inactive	0	ARV616	Inactive
6918222	0	MDAN828	Inactive	0	MDAV150	Inactive
6918222	0	TRN186	Inactive	0	TRV455	Inactive
6918222	0	ERN433	Inactive	0	ERV270	Inactive
6918222	0	BG1N143	Inactive	0	BG1V992	Inactive
6918222	4.4751	AROA258	Inactive	0	AROV112	Inactive
6918222	0	AHR848	Inactive	0	AHR684	Inactive
6918222	0	PPARGN135	Inactive	0	PPARGV841	Inactive
6918222	0	ARE998	Inactive	0	ARE579	Inactive
6918222	0	HSE273	Inactive	0	HSE724	Inactive
6918222	0	PPARDA851	Inactive	0	PPARDV813	Inactive
6918222	0	PPARDN875	Inactive	4.7251	PPARDV688	Inactive
6918222	0	FXRN812	Inactive	0	FXRV189	Inactive
6918222	0	FXRA481	Inactive	0	FXRV164	Inactive
6918222	0	VDRA122	Inactive	0	VDRV930	Inactive
6918222	0	VDRN244	Inactive	5.9963	VDRV271	Inactive
3307	0	NFKB358	Inactive	7.0963	NFKB729	Inactive
3307	0	ESRE160	Inactive	5.4213	ESRE694	Inactive
3307	6.4751	RORG546	Inactive	5.1751	RORG807	Inactive
3307	0	AP1247	Inactive	4.5463	AP1639	Inactive
3307	0	RXR315	Inactive	6.25463	RXR192	Inactive
3307	4.60843	RAR822	Inconclusive	7.9251	RAR458	Inactive
3307	6.3751	CAR541	Inconclusive	5.5251	CAR404	Inactive
3307	4.64177	CAR611	Inactive	0	CAR224	Inactive
3307	0	H2AX604	Inactive	0	H2AX721	Inactive
3307	0	HIF170	Inactive	7.5213	HIF512	Inactive
3307	6.3001	MDA770	Inactive	0	MDA375	Inactive
3307	4.75843	BG1125	Active High	5.5751	BG1566	Inactive
3307	0	P53581	Inconclusive	0	P53429	Inactive
3307	4.59177	ELG372	Active High	0	ELG617	Inactive
3307	0	MMP205	Inconclusive	0	MMP852	Inactive
3307	0	GRN257	Active High	4.9713	GRV193	Inactive
3307	0	ARN311	Inconclusive	0	ARV616	Inactive
3307	0	MDAN828	Inactive	0	MDAV150	Inactive
3307	4.5751	TRN186	Inconclusive	0	TRV455	Inactive
3307	0	ERN433	Inconclusive	0	ERV270	Inactive
3307	4.7251	BG1N143	Active High	4.8751	BG1V992	Inconclusive
3307	4.6251	AROA258	Inactive	0	AROV112	Inactive
3307	7.8751	AHR848	Inactive	0	AHR684	Inactive
3307	0	PPARGN135	Inconclusive	0	PPARGV841	Inactive
3307	0	ARE998	Inactive	0	ARE579	Inactive
3307	0	HSE273	Inactive	0	HSE724	Inactive
3307	0	PPARDA851	Inactive	0	PPARDV813	Inactive
3307	0	PPARDN875	Inactive	0	PPARDV688	Inactive
3307	0	FXRN812	Inactive	0	FXRV189	Inactive
3307	0	FXRA481	Inconclusive	0	FXRV164	Inactive
3307	0	VDRA122	Inactive	5.3001	VDRV930	Inactive
3307	0	VDRN244	Inactive	0	VDRV271	Inactive
47462	0	NFKB358	Inactive	5.0076	NFKB729	Inactive
47462	0	ESRE160	Inactive	8.9576	ESRE694	Inactive
47462	5.9614	RORG546	Inactive	5.8614	RORG807	Inactive
47462	0	AP1247	Inconclusive	6.5326	AP1639	Inconclusive
47462	0	RXR315	Inconclusive	5.9326	RXR192	Inactive
47462	5.05307	RAR822	Inactive	0	RAR458	Inactive
47462	4.7864	CAR541	Inactive	4.8614	CAR404	Inactive
47462	0	CAR611	Inactive	9.2364	CAR224	Inactive
47462	0	H2AX604	Inactive	4.5943	H2AX721	Inactive
47462	0	HIF170	Inactive	5.0576	HIF512	Inactive
47462	5.4864	MDA770	Inactive	0	MDA375	Inactive
47462	6.3364	BG1125	Inactive	5.3114	BG1566	Inactive
47462	0	P53581	Inactive	0	P53429	Inactive
47462	0	ELG372	Inactive	0	ELG617	Inactive
47462	0	MMP205	Inactive	0	MMP852	Inactive
47462	0	GRN257	Inactive	0	GRV193	Inactive
47462	0	ARN311	Inactive	0	ARV616	Inactive
47462	0	MDAN828	Inactive	0	MDAV150	Inactive
47462	0	TRN186	Inactive	0	TRV455	Inactive
47462	0	ERN433	Inconclusive	4.9713	ERV270	Inconclusive
47462	0	BG1N143	Inactive	0	BG1V992	Inactive
47462	0	AROA258	Inactive	0	AROV112	Inactive
47462	0	AHR848	Inactive	0	AHR684	Inactive
47462	0	PPARGN135	Inactive	0	PPARGV841	Inactive
47462	0	ARE998	Inactive	0	ARE579	Inactive
47462	0	HSE273	Inconclusive	0	HSE724	Inactive
47462	0	PPARDA851	Inconclusive	4.80297	PPARDV813	Inconclusive
47462	0	PPARDN875	Inconclusive	6.70945	PPARDV688	Inconclusive
47462	0	FXRN812	Inactive	0	FXRV189	Inactive
47462	0	FXRA481	Inactive	4.7863	FXRV164	Inactive
47462	0	VDRA122	Inactive	4.8363	VDRV930	Inconclusive
47462	0	VDRN244	Inactive	6.4326	VDRV271	Inconclusive
45357485	0	NFKB358	Inactive	4.6213	NFKB729	Inconclusive
45357485	0	ESRE160	Inactive	0	ESRE694	Inactive
45357485	4.5001	RORG546	Inactive	6.4751	RORG807	Inactive
45357485	0	AP1247	Inactive	5.4213	AP1639	Inactive
45357485	0	RXR315	Inactive	5.0213	RXR192	Inactive
45357485	0	RAR822	Inactive	4.4251	RAR458	Inactive
45357485	4.8501	CAR541	Inactive	0	CAR404	Inactive
45357485	0	CAR611	Inactive	0	CAR224	Inactive
45357485	0	H2AX604	Inactive	6.5581	H2AX721	Inactive
45357485	0	HIF170	Inactive	5.8213	HIF512	Inactive
45357485	9.1751	MDA770	Inactive	0	MDA375	Inactive
45357485	0	BG1125	Inactive	0	BG1566	Inactive
45357485	0	P53581	Inactive	0	P53429	Inactive
45357485	0	ELG372	Inactive	0	ELG617	Inactive
45357485	0	MMP205	Inactive	0	MMP852	Inactive
45357485	0	GRN257	Inactive	0	GRV193	Inactive
45357485	0	ARN311	Inactive	0	ARV616	Inactive
45357485	0	MDAN828	Inactive	0	MDAV150	Inactive
45357485	0	TRN186	Inactive	0	TRV455	Inactive
45357485	0	ERN433	Inactive	0	ERV270	Inactive
45357485	0	BG1N143	Inactive	4.7251	BG1V992	Inconclusive
45357485	0	AROA258	Inactive	0	AROV112	Inactive
45357485	0	AHR848	Inactive	0	AHR684	Inactive
45357485	0	PPARGN135	Inactive	0	PPARGV841	Inactive
45357485	0	ARE998	Inactive	0	ARE579	Inactive
45357485	0	HSE273	Inactive	0	HSE724	Inactive
45357485	0	PPARDA851	Inactive	0	PPARDV813	Inactive
45357485	0	PPARDN875	Inactive	5.5713	PPARDV688	Inactive
45357485	0	FXRN812	Inactive	0	FXRV189	Inactive
45357485	0	FXRA481	Inactive	0	FXRV164	Inactive
45357485	0	VDRA122	Inactive	6.5251	VDRV930	Inactive
45357485	0	VDRN244	Inactive	0	VDRV271	Inactive
64949	0	NFKB358	Inactive	0	NFKB729	Inactive
64949	0	ESRE160	Inactive	7.0463	ESRE694	Inactive
64949	0	RORG546	Inactive	5.7251	RORG807	Inactive
64949	0	AP1247	Inactive	0	AP1639	Inactive
64949	0	RXR315	Inactive	7.3213	RXR192	Inactive
64949	6.9751	RAR822	Inactive	8.3251	RAR458	Inactive
64949	4.7251	CAR541	Inactive	6.00843	CAR404	Inactive
64949	5.60843	CAR611	Inactive	5.64177	CAR224	Inactive
64949	0	H2AX604	Inactive	0	H2AX721	Inactive
64949	0	HIF170	Inactive	5.0713	HIF512	Inactive
64949	5.9001	MDA770	Inactive	0	MDA375	Inactive
64949	0	BG1125	Inactive	0	BG1566	Inactive
64949	0	P53581	Inactive	0	P53429	Inactive
64949	0	ELG372	Inactive	0	ELG617	Inactive
64949	0	MMP205	Inactive	0	MMP852	Inactive
64949	0	GRN257	Inconclusive	0	GRV193	Inactive
64949	0	ARN311	Inconclusive	0	ARV616	Inactive
64949	0	MDAN828	Inactive	0	MDAV150	Inactive
64949	4.4751	TRN186	Inactive	0	TRV455	Inactive
64949	0	ERN433	Inactive	6.6213	ERV270	Inconclusive
64949	4.7251	BG1N143	Inactive	0	BG1V992	Inactive
64949	5.1751	AROA258	Inconclusive	0	AROV112	Inactive
64949	0	AHR848	Inactive	4.94177	AHR684	Inconclusive
64949	0	PPARGN135	Inactive	0	PPARGV841	Inactive
64949	0	ARE998	Inconclusive	0	ARE579	Inactive
64949	0	HSE273	Inactive	0	HSE724	Inactive
64949	0	PPARDA851	Inactive	0	PPARDV813	Inactive
64949	0	PPARDN875	Inactive	7.0213	PPARDV688	Inactive
64949	0	FXRN812	Inactive	0	FXRV189	Inactive
64949	0	FXRA481	Inactive	0	FXRV164	Inactive
64949	0	VDRA122	Inactive	5.5751	VDRV930	Inactive
64949	0	VDRN244	Inactive	5.9213	VDRV271	Inactive
8293	0	NFKB358	Inactive	0	NFKB729	Inactive
8293	0	ESRE160	Inactive	0	ESRE694	Inactive
8293	0	RORG546	Inactive	4.6251	RORG807	Inactive
8293	0	AP1247	Inactive	0	AP1639	Inactive
8293	0	RXR315	Inactive	8.7213	RXR192	Inactive
8293	6.7751	RAR822	Inactive	5.0751	RAR458	Inactive
8293	5.0751	CAR541	Inactive	5.5751	CAR404	Inactive
8293	0	CAR611	Inactive	0	CAR224	Inactive
8293	0	H2AX604	Inactive	0	H2AX721	Inactive
8293	0	HIF170	Inactive	0	HIF512	Inactive
8293	7.7251	MDA770	Inactive	0	MDA375	Inactive
8293	0	BG1125	Inactive	5.1751	BG1566	Inactive
8293	0	P53581	Inactive	0	P53429	Inactive
8293	0	ELG372	Inactive	0	ELG617	Inactive
8293	0	MMP205	Inactive	0	MMP852	Inactive
[truncated: 125,288 more rows]
