# Supplementary material for: Improving the Utility of the Tox21 Dataset by Deep Metadata Annotations and Constructing Reusable Benchmarked Chemical Reference Signatures
Source: Molecules. 2019 Apr 23;24(8):1604. doi: 10.3390/molecules24081604 (PMC6515292; doi:10.3390/molecules24081604)
Supplement: Supplementary file 1 [file molecules-24-01604-s001.zip › Supplemental Table 8 - Purity filtered CID clustering, activity data, and SID associations for aggregation.xlsx]

## Sheet: Sheet2
PUBCHEM_CID	TOX21_SID	SMILES	Cluster	DistanceToClosest	ClusterCenter	ClusterSize	Reporter Assays Active At High Concentration	Reporter Assays Active At Low Concentration	Toxicity Assays Active At High Concentration	Toxicity Assays Active At Low Concentration	Assays Selective	Number of Assays Tested
17931	144205501	CN1C(=S)CN=C(C2=C1C=CC(=C2)Cl)C3=CC=CC=C3	125	0.703125	0	42	3	0	0	0	3	64
3045407	144206117	CO[C@H]1[C@@H](C[C@@H]2CN3CCC4=C([C@H]3C[C@@H]2[C@@H]1C(=O)OC)NC5=C4C=CC(=C5)OC)OC(=O)COC6=CC=C(C=C6)OC	155	0.606742	0	68	1	0	0	0	1	64
14708	144206325	C[C@]12CC[C@H]3[C@H]([C@@H]1CC[C@]2(C)O)CC[C@@H]4[C@@]3(CC5=NON=C5C4)C	61	0.7	0	32	7	0	5	0	5	64
54158	144206328	CC1=CC(=C(C(=C1NC(=O)CN(CC(=O)O)CC(=O)O)C)Br)C	184	0.422222	0	77	0	0	0	0	0	64
92140	144206329	CCCC(=O)OC[C@H]([C@H]([C@H](CN1C2=C(C=C(C(=C2)C)C)N=C3C1=NC(=O)NC3=O)OC(=O)CCC)OC(=O)CCC)OC(=O)CCC	121	0.717949	0	22	7	0	1	0	2	64
6505	144206330;144208977;144213445	CCCCOC(=O)CC(CC(=O)OCCCC)(C(=O)OCCCC)OC(=O)C	230	0.694444	0	18	1	0	0	0	1	64
11956149	144206369	C[C@@H](C(=O)C1=CC=CC=C1)N.Cl	183	0.685714	0	49	0	0	0	0	0	64
3058503	144206371	C[C@@H]1[C@@H](OC(=N1)N)C2=CC=CC=C2	221	0.666667	0	21	0	0	0	0	0	64
71580	144206375	COC1=CC(=CC(=C1OC)OC)CCN.Cl	153	0.686275	0	29	0	0	0	0	0	64
60196310	144206376	CC(C)CC1=CC(=C(C(=C1)OC)OC)OC.Cl	153	0.68	0	29	0	0	0	0	0	64
60196312	144206379	C[C@H]1[C@@H]2CC3=C([C@]1(CCN2C)C)C=C(C=C3)O.C[C@H]1[C@@H]2CC3=C([C@]1(CCN2C)C)C=C(C=C3)O.C(=C/C(=O)O)\C(=O)O	152	0.662338	0	29	0	0	0	0	0	64
3041255	144206380	CC[C@@H](C(C[C@H](C)N(C)C)(C1=CC=CC=C1)C2=CC=CC=C2)O.Cl	88	0.6875	0	39	1	0	1	0	0	64
13493	144206383	CCN(CC)CCN1C2=C(C=C(C=C2)[N+](=O)[O-])N=C1CC3=CC=C(C=C3)OCC	27	0.71831	0	103	7	0	3	0	4	64
60196314	144206384	CC[C@@H](C(CC(C)NC)(C1=CC=CC=C1)C2=CC=CC=C2)OC(=O)C.Cl	21	0.660714	0	76	8	0	14	0	3	64
3030770	144206385	CCC(=O)OC1(CCN(CC1)C)C2=CC=CC=C2.Cl	88	0.716981	0	39	0	0	0	0	0	64
60977	144206386	CC(=O)OC1(CCN(CC1)CCC2=CC=CC=C2)C3=CC=CC=C3	88	0.666667	0	39	2	0	1	0	0	64
62300	144206389	CCC(=O)N(C1CCN(CC1)CCC2=CC=CC=C2)C3=CC=C(C=C3)F	155	0.675325	0	68	1	0	0	0	0	64
60196316	144206390	CCC(=O)N([C@@H]1CCN(C[C@@H]1C)CCC2=CC=CC=C2)C3=CC=CC=C3.Cl	155	0.613333	0	68	5	0	2	0	0	64
60196318	144206392	CCC(=O)N(C1CCN(CC1)CC2=CC=CC=C2)C3=CC=CC=C3.Cl	155	0.676056	0	68	0	0	0	0	0	64
60196319	144206393	CCC1=CC(=C(C=C1OC)C[C@H](C)N)OC.Cl	153	0.692308	0	29	1	0	1	0	0	64
118031	144206395	CC(CC1=CC2=C(C(=C1)OC)OCO2)N.Cl	153	0.538462	0	29	0	0	0	0	0	64
60196321	144206396	CCC(=O)N(C1CCN(CC1)CC(C2=CC=CC=C2)O)C3=CC=CC=C3.Cl	21	0.671875	0	76	0	0	0	0	0	64
60196322	144206397	CCC(=O)N(C1CCN(CC1)C(C)CC2=CC=CS2)C3=CC=CC=C3.Cl	155	0.675325	0	68	2	0	0	0	1	64
60196323	144206398	CCC(=O)N(C1CCN(CC1C)CCC2=CC=CS2)C3=CC=CC=C3.Cl	155	0.605263	0	68	4	0	2	0	1	64
46783063	144206399	CCC(=O)N(C1CCN(CC1)CC2=CC=CS2)C3=CC=CC=C3.Cl	155	0.653333	0	68	0	0	0	0	0	64
60196324	144206400	CCC(=O)N(C1CCN(CC1)CCC2=CC=CS2)C3=CC=CC=C3.Cl	155	0.611111	0	68	0	0	0	0	0	64
60196325	144206401	CC1=CC(=C(C=C1OC)C[C@@H](C)N)OC.Cl	143	0.697674	0	27	1	0	0	0	0	64
62786	144206403	CC(CC1=C(C=CC(=C1)OC)OC)N.Cl	151	0.666667	0	58	0	0	0	0	0	64
60196330	144206411	CCN[C@@H](C)CC1=CC=CC=C1.Cl	68	0.363636	0	37	0	0	0	0	0	64
31331	144206412	CC(CC(C#N)(C1=CC=CC=C1)C2=CC=CC=C2)N(C)C	88	0.673913	0	39	2	0	1	0	0	64
16219349	144206418	CCN[C@H](C)CC1=CC(=CC=C1)C(F)(F)F.Cl	68	0	0	37	0	0	0	0	0	64
2164	144206419	CCC1(C(=O)NC(=O)NC1=O)CCC(C)C	84	0.69697	0	21	0	0	0	0	0	64
31143	144206420	CCC[C@@H](C)C1(C(=O)NC(=O)NC1=O)CC=C	121	0.685185	0	22	0	0	0	0	0	64
9567	144206423	CC1=NC2=CC=CC=C2C(=O)N1C3=CC=CC=C3Cl	60	0.676923	0	41	1	0	3	0	1	64
5761	144206425	CCN(CC)C(=O)[C@H]1CN([C@@H]2CC3=CNC4=CC=CC(=C34)C2=C1)C	47	0.643836	0	40	1	0	0	0	1	64
60196332	144206427	C[C@H](CC1=CC(=C(C=C1OC)Br)OC)N.Cl	153	0.724138	0	29	1	0	3	0	0	64
151318	144206428	COC1=CC(=C(C=C1CCN)OC)Br.Cl	241	0.695652	0	53	1	0	1	0	0	64
12259683	144206430	C[C@H]1[C@H]2CC3=C([C@@]1(CCN2CC=C(C)C)C)C=C(C=C3)O.C(CC(=O)O)C(=O)O	152	0.615385	0	29	1	0	0	0	0	64
64761	144206431	CCC(=O)N(C1=CC=CC=C1)C2(CCN(CC2)CCN3C(=O)N(N=N3)CC)COC.Cl	155	0.666667	0	68	0	0	0	0	0	64
65494	144206432	CCC(=O)N(C1=CC=CC=C1)C2(CCN(CC2)CCC3=CC=CS3)COC.C(C(=O)O)C(CC(=O)O)(C(=O)O)O	155	0.634146	0	68	3	0	1	0	1	64
24802109	144206433	CC(C)N(CCC1=CNC2=C1C=C(C=C2)OC)C(C)C.Cl	47	0.59375	0	40	1	0	0	0	1	64
6442928	144206435	C1NCCN(C1)CC2=CC=CC=C2.C(=C/C(=O)O)\C(=O)O.C(=C/C(=O)O)\C(=O)O	221	0.660377	0	21	0	0	0	0	0	64
15984075	144206437	CN1CC[C@]23[C@@H]4[C@H]1CC5=C2C(=C(C=C5)OC)O[C@H]3[C@H](C=C4)O.Cl	246	0.686567	0	17	7	0	0	0	3	64
5492898	144206438	CN1CC[C@]23[C@@H]4[C@H]1CC5=C2C(=C(C=C5)OC)O[C@H]3[C@@H](CC4)O	112	0.646154	0	79	0	0	0	0	0	64
5359421	144206439	CN1CC[C@]23[C@@H]4[C@H]1CC5=C2C(=C(C=C5)O)O[C@H]3[C@H](CC4)O	112	0.636364	0	79	0	0	0	0	0	64
3057998	144206441	CCNC(C)CC1=CC2=C(C=C1)OCO2.Cl	68	0.577778	0	37	0	0	0	0	0	64
71285	144206442	CC(CC1=CC2=C(C=C1)OCO2)NC.Cl	68	0.666667	0	37	0	0	0	0	0	64
60196334	144206444	CCN(CC)CCC1=CNC2=CC=CC=C21.CCN(CC)CCC1=CNC2=CC=CC=C21.C(=C/C(=O)O)\C(=O)O	47	0.548387	0	40	0	0	0	0	0	64
60196335	144206445	CN(C)CCC1=CNC2=CC=CC=C21.C(=C/C(=O)O)\C(=O)O	47	0.5	0	40	0	0	0	0	0	64
24721009	144206446	CCCN(CCC)CCC1=CNC2=CC=CC=C21.Cl	47	0.534483	0	40	2	0	1	0	1	64
102710	144206449	CC(CC1=CC=CC=C1)NCCN2C=NC3=C2C(=O)N(C(=O)N3C)C.Cl	68	0.671875	0	37	0	0	0	0	0	64
197059	144206450	CC[C@H]1C[C@@H]2C[C@@H]3[C@H]1N(C2)CCC4=C3NC5=C4C=C(C=C5)OC.Cl	155	0.617284	0	68	4	0	2	0	2	64
10624	144206451	CN(C)CCC1=CNC2=C1C(=CC=C2)OP(=O)(O)O	47	0.603175	0	40	0	0	0	0	0	64
11969480	144206452	C[C@]([C@H]1C[C@@]23CCC1([C@H]4[C@@]25CCN([C@@H]3CC6=C5C(=C(C=C6)O)O4)CC7CC7)OC)(C(C)(C)C)O.Cl	233	0.707547	0	61	12	0	21	0	0	64
24194381	144206453	CCC(=O)N(C1CCN(CC1)C(C)CC2=CC=CC=C2)C3=CC=CC=C3.Cl	155	0.662162	0	68	0	0	0	0	0	64
71992	144206457	C[C@H](CSC(=O)C)C(=O)N1CCC[C@H]1C(=O)N[C@@H](CC2=CC=CC=C2)C(=O)O	117	0.692308	0	82	0	0	0	0	0	64
5485221	144206472	CC1=C(N2[C@@H]([C@@H](C2=O)NC(=O)/C(=N/OC)/C3=CSC(=N3)N)SC1)C(=O)OCOC(=O)C(C)(C)C.Cl	161	0.583333	0	25	0	0	0	0	0	64
6918222	144206474	CO/N=C(\C1=NSC(=N1)N)/C(=O)N[C@H]2[C@@H]3N(C2=O)C(=C(CS3)C[N+]4=C5C=CC=NN5C=C4)C(=O)[O-].Cl	161	0.712871	0	25	0	0	0	0	0	64
3307	144206484	CCC1=CC2=C(S1)N3C(=NN=C3CN=C2C4=CC=CC=C4Cl)C	179	0.729412	0	59	4	0	0	0	3	64
47462	144206494	C1=CC=C(C(=C1)C(=O)[O-])NC2=C(C=CC(=C2)Cl)C(=O)[O-].[Na+].[Na+]	150	0.647059	0	54	0	0	0	0	0	64
45357485	144206509	CC1([C@@H](N2[C@H](S1)[C@@H](C2=O)NC(=O)[C@@H](C3=CC=CC=C3)S(=O)(=O)[O-])C(=O)[O-])C.[Na+].[Na+]	68	0.7	0	37	0	0	0	0	0	64
64949	144206602	C1=CC(=CC=C1C(=N)N)OCCCOC2=CC=C(C=C2)C(=N)N	216	0.666667	0	68	0	0	0	0	0	64
8293	144206631	COP(=S)(OC)OC1=CC=C(C=C1)S(=O)(=O)N	151	0.65	0	58	0	0	0	0	0	64
13755	144206640	CCOC1=NN=C(C=C1)NS(=O)(=O)C2=CC=C(C=C2)N	83	0.535714	0	52	0	0	0	0	0	64
10251042	144206800	CCOC(=O)C1=C2CN(C(=O)C3=C(N2C=N1)C=CC=C3I)C	236	0.705882	0	35	0	0	0	0	0	64
5282215	144206802	C1CCNC2=C(C1)C=CC(=C2)C(=O)CCC3CCN(CC3)CC4=CC=CC=C4.C(=C/C(=O)O)\C(=O)O	184	0.686567	0	77	6	0	0	0	3	64
27891	144206803	CCCCNC1=CC=C(C=C1)C(=O)OCC[NH+](CC)CC.[Cl-]	60	0.710145	0	41	0	0	0	0	0	64
3003141	144206804	C1[C@H](S/C(=C(\C#N)/N2C=CN=C2)/S1)C3=C(C=C(C=C3)Cl)Cl	233	0.694737	0	61	5	1	0	0	4	64
4783	144206805	C1=CC=C(C=C1)OC(=O)CCCCCCCCC#CI	241	0.6875	0	53	1	0	0	0	1	64
216237	144206807	CC1=CC=CC=C1C(=O)NC2=CC(=C(C=C2)C(=O)N3CCCC(C4=C3C=CC(=C4)Cl)O)C	90	0.684783	0	46	3	0	0	0	3	64
210301	144206808	C[N+]1(CCCCC1)CC2COC(O2)(C3=CC=CC=C3)C4=CC=CC=C4.[I-]	21	0.666667	0	76	0	0	0	0	0	64
9811353	144206811	C1=CC(=CC(=C1)CC(=O)O)C2=C(C=CC(=C2)CCCCCCC3=CC(=C(C=C3)O[C@@H]4[C@H]([C@H]([C@@H]([C@H](O4)CO)O)O)O)C5=CC(=CC=C5)CC(=O)O)O[C@@H]6[C@H]([C@H]([C@@H]([C@H](O6)CO)O)O)O	12	0.69697	0	22	0	0	0	0	0	64
132916	144206813	C1CN2C(=O)[C@H](N=C(C3=C2C1=CC=C3)C4=CC=CC=C4F)NC(=O)C5=CC6=CC=CC=C6N5	155	0.694737	0	68	2	1	0	0	1	64
10455790	144206814	C1CN2C(=O)[C@@H](N=C(C3=C2C1=CC=C3)C4=CC=CC=C4F)NC(=O)C5=CC6=CC=CC=C6N5	155	0.694737	0	68	4	4	0	0	5	64
185457	144206816	C1=CC=C(C=C1)C(=O)SCC(=O)NCC(=O)NCC(=O)NCC(=O)O	125	0.704918	0	42	0	0	0	0	0	64
1999	144206817	CCC(C1=CC=CC=C1)C(=O)NC(=O)NC(=O)C	216	0.674419	0	68	0	0	0	0	0	64
125564	144206818	CCN1CCN(CC1)C2=NC3=C(CCCCCC3)C(=C2)C4=CC=C(C=C4)F	233	0.72449	0	61	1	0	1	0	0	64
3035267	144206821	CCOC(=O)OCC/C(=C(\C)/N(CC1=CN=C(N=C1N)C)C=O)/SC(=O)OCC.Cl	79	0.7	0	9	0	0	0	0	0	64
26602	144206822	CCOC(=O)NC(C)(C)CC1=CC=C(C=C1)Cl	183	0.690476	0	49	0	0	0	0	0	64
5282203	144206823	CC(C1=CC=C(C=C1)/C=C/2\CCCCC2=O)C(=O)O	26	0.673913	0	7	2	0	0	0	2	64
133264	144206824	CCCCCOC1=C(C=C(C=C1)C2C(=O)NC(=O)S2)OCC	121	0.69697	0	22	3	1	0	0	4	64
71809	144206825	CC[N+](CC)(CC)CCOC(=O)C(C1CCCC1)C2CCCC2.[Br-]	19	0.69697	0	51	1	0	0	0	0	64
130990	144206826	CCCCCCCCCCCCCCCCCCNC(=O)OC1CCN(CC1)C(=O)OC[C@H](COC(=O)N(CC2=CC=CC=[N+]2CC)C(=O)C3=CC=CC=C3OC)OC.[Cl-]	176	0.712963	0	49	8	0	14	0	1	64
72004	144206827	CCOC(=O)C1=CC=C(C=C1)OCCN2C[C@@H]([C@H]([C@@H]([C@H]2CO)O)O)O	46	0.684932	0	64	0	0	0	0	0	64
3309	144206828	CCN1C(C2=CC=CC=C2C1=O)NC3=CC=C(C=C3)OCCN4CCCCC4	184	0.692308	0	77	0	0	0	0	0	64
9568078	144206829	CC1=CC=C(C=C1)/C=N/N2C(=CSC2=S)C3=CC=CC=C3	117	0.714286	0	82	5	0	0	0	4	64
5282450	144206830	C1CCN(CC1)CC2=CC(=NC=C2)OC/C=C\CNC3=C(C(=O)C3=O)N	152	0.717647	0	29	0	0	2	0	0	64
6918106	144206831	CN1[C@@H]2CC[C@H]1CC(C2)NC(=O)N3C4=CC=CC=C4NC3=O	60	0	60	41	0	0	0	0	0	64
65870	144206832	CCOC(=O)CN1C=CC=C1C2=NC(=C(S2)C3=CC=C(C=C3)OC)C4=CC=C(C=C4)OC	75	0.731707	0	73	3	0	0	0	2	64
127998	144206833	CC1=CC=C(C=C1)C(=O)CC(CSC(=O)C)C(=O)O	183	0.634146	0	49	0	0	0	0	0	64
129319	144206834	CCNC(=O)NCCCOC1=CC=CC(=C1)CN2CCCCC2	75	0.707317	0	73	0	0	0	0	0	64
3045414	144206838	CC(C)(C)NC[C@@H](C1=C(C=C(C=C1)O)Cl)O	68	0.708333	0	37	0	0	0	0	0	64
60810	144206839	C1CN(CCN1CCCC(=O)NC2C3=CC=CC=C3CSC4=CC=CC=C24)C5=CC=C(C=C5)F	46	0.654321	0	64	5	1	7	0	2	64
65953	144206840	CC1=C(C(C(=C(N1)COC(=O)N)C(=O)OC(C)C)C2=C(C(=CC=C2)Cl)Cl)C(=O)OC	161	0.721519	0	25	8	0	1	0	4	64
443947	144206842	CC[C@H]1C[C@H]2[C@@H]3CCC4=CC(=O)CC[C@@H]4[C@H]3CC[C@@]2([C@H]1O)C	237	0.649123	0	60	4	0	0	0	4	64
4726	144206843	CCCCCC1NC2=C(C=C(C(=C2)C(F)(F)F)S(=O)(=O)N)S(=O)(=O)N1	92	0.622642	0	31	0	0	0	0	0	64
164486	144206845	C1=CN(C(=N1)[N+](=O)[O-])CO[C@@H](CO)[C@@H](CO)O	212	0.576923	0	8	0	0	0	0	0	64
20749	144206846	CC[N+]1(CCC(=C(C2=CC=CC=C2)C3=CC=CC=C3)C1C)CC.[Br-]	199	0.684211	0	43	0	0	0	0	0	64
19596	144206847	CC1=NC(=CC(=N1)OC)NS(=O)(=O)C2=CC=C(C=C2)N	83	0.270833	0	52	0	0	0	0	0	64
60751	144206848	C1CC2=NC1=C(C3=CC=C(N3)C(=C4C=CC(=N4)C(=C5C=CC(=C2C6=CC(=CC=C6)O)N5)C7=CC(=CC=C7)O)C8=CC(=CC=C8)O)C9=CC(=CC=C9)O	75	0.736264	0	73	2	0	14	1	0	64
34051	144206849	CC1=CC(=CC=C1)N(C)C(=S)OC2=CC3=C(CCC3)C=C2	117	0.737705	0	82	2	0	0	0	2	64
129991	144206850	CC(=O)OCC(=O)NC1=CC(=CC(=C1Cl)NC(=O)COC(=O)C)C#N	11	0.690476	0	116	0	0	0	0	0	64
119175	144206851	CC1C2=NN=C(N2C3=C(C=C(S3)CCC4=CC=C(C=C4)CC(C)C)C(=N1)C5=CC=CC=C5Cl)C	255	0.7375	0	4	7	0	11	0	2	64
5464257	144206853	CC1=NN(N=N1)CC2=C(N3[C@@H]([C@@H](C3=O)NC(=O)/C(=N/OC)/C4=CSC(=N4)N)SC2)C(=O)O	161	0.629213	0	25	0	0	0	0	0	64
71793	144206854	C1CCN(C1)NC(=O)NS(=O)(=O)C2=CC=C(C=C2)Cl	238	0.482143	0	24	0	0	0	0	0	64
5311398	144206855	CCC(=O)O[C@H]1[C@H](C[C@@H]2[C@@]1(CC[C@H]3[C@H]2CC[C@@H]4[C@@]3(C[C@@H]([C@H](C4)OC(=O)C)N5CCCCC5)C)C)[N+]6(CCCCC6)CC=C.[Br-]	100	0	100	8	0	0	0	0	0	64
60021	144206857	CC1CN(CCN1)C2=C(C=C3C(=C2)N(C=C(C3=O)C(=O)O)C4=C(C=C(C=C4)F)F)F	46	0.65	0	64	0	0	0	0	0	64
15004	144206858	CCCOC(=O)CC1=CC(=C(C=C1)OCC(=O)N(CC)CC)OC	173	0.678571	0	43	0	0	0	0	0	64
71900	144206859	CC1=NC(=CN1C2=CC=C(C=C2)[N+](=O)[O-])[N+](=O)[O-]	189	0.65	0	18	0	0	0	0	0	64
33176	144206860	CC1=C(C2=C(N1CC(=O)O)C=C(C=C2)OC)C(=O)C3=CC=C(C=C3)Cl	179	0.670886	0	59	1	0	0	0	1	64
9570475	144206861	C/C(=N\O)/C1=CC=C(C=C1)OCC(=O)N2CCCCC2	75	0.675676	0	73	2	1	0	0	3	64
35751	144206862	CC(=O)C1=CC=C(C=C1)OCC(=O)N2CCCCC2	230	0.674419	0	18	1	0	0	0	1	64
65394	144206863	C1=CC=C(C(=C1)CC(=O)O)OC2=C(C=C(C=C2)Cl)Cl	253	0.704918	0	33	0	0	0	0	0	64
34870	144206864	C1CC2=CC=CC=C2C(C3=CC=CC=C31)NCCCCCCC(=O)O	136	0.698413	0	21	1	0	0	0	1	64
4474062	144206866	CN1C=C(C(=O)C2=C1C=C(C=C2)F)S(=O)C	91	0.693548	0	11	0	0	0	0	0	64
53359	144206867	CN(CC(=O)O)C(=S)C1=CC=CC2=C1C=CC(=C2C(F)(F)F)OC	192	0.692308	0	22	0	0	0	0	0	64
27901	144206868	CN1CCC(CC1)N(CC2=CC=CS2)C3=CC=CC=C3	112	0.689655	0	79	1	0	2	0	0	64
91273	144206869	C1C[C@H]2C[C@@H]1[C@H]3[C@@H]2C(=O)N(C3=O)CCCCN4CCN(CC4)C5=NC=CC=N5	195	0.684211	0	38	0	0	0	0	0	64
31473	144206871	CC(C)CCOCC(CN1CCOCC1)OC(=O)C2=CC(=C(C(=C2)OC)OC)OC	152	0.708861	0	29	0	0	0	0	0	64
26391	144206872	CC(=O)OC1=CC=C(C=C1)C2(C(=O)NC3=CC=CC=C3O2)C4=CC=C(C=C4)OC(=O)C	60	0.69697	0	41	6	2	0	0	6	64
3489	144206873	CC(C)(C)C1=NN=C(S1)NS(=O)(=O)C2=CC=CC=C2	145	0.706897	0	30	0	0	0	0	0	64
4921	144206876	CCCN(CCC)C(=O)C(CCC(=O)OCCCN1CCN(CC1)CCOC(=O)CC2=C(N(C3=C2C=C(C=C3)OC)C(=O)C4=CC=C(C=C4)Cl)C)NC(=O)C5=CC=CC=C5	176	0.655172	0	49	3	0	13	0	0	64
66067	144206877	CCOP(=O)(CC)OC1=CC=C(C=C1)[N+](=O)[O-]	27	0.68	0	103	1	0	0	0	1	64
4047	144206878	CC1(CCCO1)CN(C)S(=O)(=O)C2=CC(=C(C=C2)Cl)S(=O)(=O)N	46	0.690141	0	64	0	0	0	0	0	64
20056549	144206879	CO[C@]1([C@H]2N(C1=O)C(=C(CO2)CSC3=NN=NN3CCO)C(=O)O)NC(=O)CSC(F)F	195	0.480519	0	38	0	0	0	0	0	64
4257	144206880	C1CCN2C(C1)NC(=O)C23CCN(CC3)CCCN4C5=CC=CC=C5CCC6=C4C=C(C=C6)Cl	112	0.697368	0	79	8	0	11	1	0	64
44341259	144206881	C1CC12CN(C[C@@H]2N)C3=C(C=C4C(=C3Cl)N(C=C(C4=O)C(=O)O)C5C[C@H]5F)F	46	0.666667	0	64	0	0	0	0	0	64
688576	144206883	CC(=O)O[C@@H]1[C@H]2[C@H]([C@@H](C(=O)O2)OC(=O)C)OC1=O	57	0.7	0	19	1	0	0	0	1	64
208836	144206884	CC(C(C1=CC=CC=C1)O)N(C)CCOC(C2=CC=CC=C2)C3=CC=CC=C3	21	0.716667	0	76	3	0	6	0	0	64
3300	144206885	CCOC(=O)C1=CC=C(C=C1)NC(=O)CN2CCCCC2	184	0.588235	0	77	0	0	0	0	0	64
32995	144206886	CN(C)C(=O)CNC(=O)CC1=CC=CC=C1	68	0.702128	0	37	0	0	0	0	0	64
164072	144206887;144206888	CC1=NC2=C(CC3=C(O2)C=CC(=C3)C(C)C(=O)OCC(=O)N(C)C)C=C1	54	0.657534	0	9	1	0	0	0	1	64
71837	144206889	CCN(CC)CCNC(=O)C1=C(C=C(C=C1)Cl)OCC=C	90	0.729412	0	46	1	0	0	0	0	64
2461	144206890	CCCCC1C(=O)NC(=O)N(C1=O)C2CCCCC2	165	0.735849	0	13	0	0	0	0	0	64
198695	144206891	C1CCN(CC1)C(=O)[C@H]2CCC(=O)N2	24	0.676471	0	10	0	0	0	0	0	64
198707	144206892	C[C@H](CN1CCCC1)C(=O)C2=CC=C(C=C2)C(F)(F)F	183	0.711111	0	49	1	0	0	0	1	64
156414	144206912	C=CC(=O)NC1=C(C=C2C(=C1)C(=NC=N2)NC3=CC(=C(C=C3)F)Cl)OCCCN4CCOCC4	233	0.721739	0	61	4	1	9	2	0	64
656667	144207147	CC1=C([C@H](C(=C(N1)C)C(=O)O[C@@H]2CCCN(C2)CC3=CC=CC=C3)C4=CC(=CC=C4)[N+](=O)[O-])C(=O)OC.Cl	21	0.657895	0	76	5	0	1	0	2	64
6476	144207162	CC1(CC(=O)N(C1=O)C)C2=CC=CC=C2	48	0.702703	0	93	0	0	0	0	0	64
104758	144207198	CC1=NC(=O)C2=C(N1)C=CC(=C2)CN(C)C3=CC=C(S3)C(=O)N[C@@H](CCC(=O)O)C(=O)O	75	0.72043	0	73	2	0	0	2	1	64
7483	144207199	CNC1=CC=C(C=C1)[N+](=O)[O-]	27	0.697674	0	103	4	0	7	0	0	64
76985	144207202	CSC1=CC=C(C=C1)C=O	151	0.53125	0	58	0	0	0	0	0	64
21660	144207203	C1CCC(C(C1)C(=O)OCC2CO2)C(=O)OCC3CO3	78	0.702703	0	3	2	0	2	0	1	64
62660	144207205	CC(C)CCOC(=O)C=CC1=CC=CC=C1	236	0.703704	0	35	0	0	0	0	0	64
13594	144207206	C1CC=CC(=O)C1	185	0.681818	0	9	0	0	0	0	0	64
13676	144207207	CCOP(=S)(CC)SC1=CC=CC=C1	183	0.675676	0	49	1	0	0	0	1	64
1254	144207208	CC1CCC(C(C1)O)C(C)C	159	0.692308	0	28	0	0	0	0	0	64
13363	144207212	CCN(CC)CCCl.Cl	34	0.578947	0	16	3	0	1	0	2	64
67955	144207214	CNC1=NC=NC2=C1NC=N2	30	0.617021	0	8	1	0	0	0	1	64
11138	144207215	C1=C(C=C(C=C1C(=O)O)C(=O)O)C(=O)O	72	0.454545	0	78	0	0	0	0	0	64
7498	144207216	C1=CC=C(C=C1)CBr	199	0.68	0	43	0	0	0	0	0	64
642197	144207217	C(/C=C/CCl)Cl	229	0.5	0	8	1	0	0	0	1	64
6537505	144207218	C[C@@H]1CC[C@H](C2=C(C[C@H]([C@H]12)O)C)/C=C(\C)/C(=O)O	10	0.731707	0	54	0	0	0	0	0	64
3543259	144207219	C1=CC2=C(C=C1[N+](=O)[O-])C(=O)NNC2=O	105	0.688889	0	55	0	0	0	0	0	64
11137	144207220	C1=CC(=CC(=C1)O)[N+](=O)[O-]	27	0.625	0	103	1	0	0	0	1	64
12281	144207221;144213874	C1=C(C=C(C=C1Cl)Cl)N	187	0.666667	0	44	0	0	0	0	0	64
3282	144207223	CCOC1=CC=CC=C1C(=O)N	170	0.714286	0	61	0	0	0	0	0	64
154914	144207224	COC1=CC=CC2=C3C(=C(C=C21)[N+](=O)[O-])C(=CC4=C3OCO4)C(=O)[O-].[Na+]	153	0.71831	0	29	11	1	13	1	2	64
6510	144207226	CCC(CO)(CO)CO	4	0.636364	0	35	0	0	0	0	0	64
18050	144207228	COC(=O)CCS	42	0.666667	0	55	0	0	0	0	0	64
5281707	144207230	C1=CC2=C(C=C1O)OC3=C2C(=O)OC4=C3C=CC(=C4)O	18	0.709091	0	44	2	0	0	0	2	64
27655	144207232	C(C(C(=O)O)Cl)C(=O)O	10	0.652174	0	54	1	0	0	0	0	64
22710	144207238	C1=CC(=C(C=C1C=O)Cl)Cl	183	0.714286	0	49	0	0	0	0	0	64
7216	144207240	CCN(CC)C(=S)SCC(=C)Cl	131	0.551724	0	10	1	0	1	0	0	64
15965	144207241;144208496;144211365	C1(=C(C(=NC(=C1Cl)Cl)C(=O)O)Cl)N	114	0.512195	0	18	0	0	0	0	0	64
5391	144207242	CN1C2=C(C=C(C=C2)Cl)C(=NC(C1=O)O)C3=CC=CC=C3	150	0.711864	0	54	1	1	0	0	2	64
75103	144207245	CC(CO)CO	4	0.6	0	35	0	0	0	0	0	64
61002	144207246	C1=CC=C(C=C1)NNC(=O)N	216	0.666667	0	68	0	0	0	0	0	64
6861	144207247	C1=CC=C2C(=C1)C=CC=C2CC(=O)N	7	0.621622	0	39	0	0	0	0	0	64
7557	144207249	CC(=CC1=CC=CC=C1)C=O	199	0.592593	0	43	0	0	0	0	0	64
28503	144207251	C1=CC=C(C=C1)CCI	117	0.682927	0	82	2	0	0	0	2	64
4649906	144207252	C1=NC=N[N-]1.[Na+]	2	0	2	1	0	0	0	0	0	64
6537495	144207253	CC(=O)[O-].CC(=O)[O-].O.O.[Cd+2]	160	0.529412	0	13	4	3	8	10	1	64
7248	144207256	CC1=C(C=C(C=C1)N)C	239	0.628571	0	20	1	0	0	0	1	64
16212317	144207257	COC1=C(C2=C[N+]3=C(C=C2C=C1)C4=CC(=C(C=C4CC3)OC)OC)OC.O.[Cl-]	93	0.714286	0	7	3	0	0	0	1	64
6818	144207259	CCCCC(CC)COC(=O)C1=CC=CC=C1C(=O)OCCCC	132	0.609756	0	37	1	0	0	0	1	64
13836	144207263	C[N+](C)(C)CCCl.[Cl-]	19	0.714286	0	51	0	0	0	0	0	64
21694	144207264	C1=CC2=C3C(=C1)C=CC4=C(C=CC(=C43)C=C2)[N+](=O)[O-]	105	0	105	55	3	1	1	0	4	64
7595	144207266	C1=CC=C(C=C1)NC(=O)NC2=CC=CC=C2	3	0.71875	0	60	2	1	0	0	2	64
8247	144207267	CC(=O)NNC1=CC=CC=C1	173	0.682927	0	43	2	1	1	0	1	64
15752	144207268	C1=C(C=C(C(=C1[N+](=O)[O-])N)Br)[N+](=O)[O-]	193	0.705882	0	12	4	0	4	0	1	64
5281034	144207269	C[C@]12CC[C@H]3[C@H]([C@@H]1CC[C@]2(C)O)CC[C@@H]4[C@@]3(C/C(=C/O)/C(=O)C4)C	237	0.649123	0	60	5	0	10	0	0	64
11346	144207270	CC(=O)C1=CC=CC=C1[N+](=O)[O-]	217	0.658537	0	42	0	0	0	0	0	64
3894848	144207271	C1=C(C(=CC(=C1Cl)[N+](=O)[O-])O)N	27	0.702128	0	103	1	0	3	0	1	64
6591	144207272	C(C(Cl)Cl)(Cl)Cl	148	0	148	12	0	0	0	0	0	64
7260	144207273	CC1=C(C=C(C=C1)Cl)N	11	0.551724	0	116	0	0	0	0	0	64
4890	144207274	C1CC1CN2C(=O)CN=C(C3=C2C=CC(=C3)Cl)C4=CC=CC=C4	176	0.712644	0	49	4	0	1	0	3	64
7022	144207276	C1=CC(=CC2=C(C=C(C=C21)S(=O)(=O)O)O)N	173	0.711538	0	43	1	0	0	0	0	64
62500	144207278	CCN(CC)C1=C(C=C2C(=C1)OC3=CC(=[N+](CC)CC)C(=CC3=C2C4=C(C=C(C=C4)S(=O)(=O)[O-])S(=O)(=O)[O-])C)C.[Na+]	90	0.606742	0	46	4	0	13	1	0	64
90960	144207279	CC(CC(=O)O)CC(C)(C)C	10	0.68	0	54	0	0	0	0	0	64
5284371	144207280	CN1CC[C@]23[C@@H]4[C@H]1CC5=C2C(=C(C=C5)OC)O[C@H]3[C@H](C=C4)O	112	0.692308	0	79	0	0	0	0	0	64
64961	144207281	C1=CC=C2C(=C1)C3=C(N2)C=NC=C3	206	0.451613	0	5	1	0	0	0	1	64
16218793	144207282	CCCC[P+](C)(CCCC)CCCC.COS(=O)(=O)[O-]	19	0.409091	0	51	1	0	0	0	1	64
8373	144207284	CC1=CC=CC=C1C(=O)O	72	0.538462	0	78	0	0	0	0	0	64
29872	144207285	C1=CC2=C(C(=C1)Cl)N=C(S2)N	120	0.441176	0	18	3	0	0	0	3	64
11505	144207287	CC1=CC=C(C=C1)CO	11	0.678571	0	116	0	0	0	0	0	64
12576	144207288	C1=CC(=CC(=C1)[N+](=O)[O-])C(=O)N	105	0.674419	0	55	0	0	0	0	0	64
6633	144207289	CC1=CC=C(C=C1)S(=O)(=O)NC2CCCCC2	74	0.65625	0	15	3	0	0	0	2	64
13745	144207290	COP(=O)(OC)OC(=CCl)C1=CC(=C(C=C1Cl)Cl)Cl	176	0.743243	0	49	11	0	0	0	8	64
8258	144207292	CC(C)(C#C)O	4	0.555556	0	35	0	0	0	0	0	64
2247	144207293	COC1=CC=C(C=C1)CCN2CCC(CC2)NC3=NC4=CC=CC=C4N3CC5=CC=C(C=C5)F	75	0.703297	0	73	5	3	24	8	0	64
10723	144207294	C1CC(C2=CC=CC=C2C1)O	183	0.694444	0	49	0	0	0	0	0	64
81313	144207295	CCCOCCOCCO	98	0.633333	0	19	0	0	0	0	0	64
72884	144207297	CC(=O)NNC(=O)C	63	0.7	0	25	0	0	0	0	0	64
16741	144207298	C1=CC=C(C=C1)CCN=C=S	184	0.72093	0	77	4	0	1	0	3	64
2734247	144207299	CCCCCCN1C=C[N+](=C1)C.C(F)(F)(F)S(=O)(=O)[O-]	9	0.305556	0	63	6	0	1	0	3	64
7666	144207300	C1=CC=C(C=C1)CCBr	117	0.682927	0	82	0	0	0	0	0	64
8390	144207301	CC1=C(C=C(C=C1)N)[N+](=O)[O-]	239	0.681818	0	20	0	0	0	0	0	64
6537493	144207302	C[C@H]1CC[C@@H]2[C@H]([C@H]3[C@@H](N2C1)C[C@@H]4[C@@]3(CC[C@H]5[C@H]4CC=C6[C@@]5(CCC(C6)O[C@H]7[C@@H]([C@H]([C@H]([C@H](O7)CO)O)O[C@H]8[C@@H]([C@H]([C@@H]([C@H](O8)CO)O)O)O)O[C@@H]9[C@@H]([C@@H]([C@H]([C@@H](O9)C)O)O)O)C)C)C	12	0.728395	0	22	4	0	18	2	0	64
21013	144207303	C1=C(C(=C(C(=C1Cl)Cl)Cl)Cl)O	5	0.565217	0	19	7	0	8	0	4	64
6035	144207304	C1[C@@H]([C@H](O[C@H]1N2C=C(C(=O)NC2=O)Br)CO)O	165	0.521739	0	13	0	1	0	0	1	64
6440556	144207305	CC1([C@@H]([C@@H]1C(=O)O[C@H](C#N)C2=CC(=CC=C2)OC3=CC=CC=C3)/C=C(/C(F)(F)F)\Cl)C	170	0.695652	0	61	2	0	0	0	1	64
7298	144207307	C1CCC(C1)O	74	0.647059	0	15	0	0	0	0	0	64
5284499	144207309	CCCCCCCC/C=C\CCCCCCCCO	228	0.72	0	26	0	0	0	0	0	64
17100	144207310	CC1=CCC(CC1)C(C)(C)O	14	0.655172	0	8	0	0	0	0	0	64
222536	144207311	CC(OC(=O)C)OC(=O)C	57	0	57	19	1	0	0	0	1	64
26690	144207312	CCCCCCCCCC(=O)N(C)C	42	0.642857	0	55	1	0	0	0	1	64
11499271	144207316	C[N+]1=CN(C=C1)CCO.[Cl-]	9	0.555556	0	63	0	0	0	0	0	64
7684	144207317	CC1=CC=C(C=C1)NC(=O)C	246	0.666667	0	17	0	0	0	0	0	64
8438	144207318	C1OC2=C(O1)C=C(C=C2)C=O	93	0.735849	0	7	0	0	0	0	0	64
16449	144207319	C1=CC=C(C=C1)C2=CC(=CC=C2)Br	130	0.518519	0	13	1	0	0	0	1	64
5743	144207320	C[C@@H]1C[C@H]2[C@@H]3CCC4=CC(=O)C=C[C@@]4([C@]3([C@H](C[C@@]2([C@]1(C(=O)CO)O)C)O)F)C	17	0.393939	0	74	0	0	0	0	0	64
11671	144207321	CC(C)(C(=O)O)O	169	0.619048	0	27	0	0	0	0	0	64
13205	144207323	CC1=C(C=CC=C1N)N	127	0.62963	0	29	2	0	0	0	2	64
7321	144207324	C1=CC(=C(C=C1[N+](=O)[O-])[N+](=O)[O-])N	105	0.7	0	55	1	0	1	0	1	64
66245	144207325	CC(C)NCC(C1=CC=C(C=C1)NS(=O)(=O)C)O.Cl	198	0.732143	0	12	0	0	0	0	0	64
7509	144207327	C1=CC=C(C=C1)CS	48	0.653846	0	93	1	0	0	0	1	64
10313079	144207328	CN(C)C.Cl	85	0.6	0	5	0	0	0	0	0	64
31432	144207329	CC(C)(C)C(=O)C(Cl)Cl	148	0.692308	0	12	0	0	0	0	0	64
29096	144207330	CC(CCCC(C)(C)O)C=C	159	0.409091	0	28	0	0	0	0	0	64
2734223	144207333	CCCCCCCCN1C=C[N+](=C1)C.[Cl-]	9	0.166667	0	63	4	2	2	1	3	64
7726	144207334	C1=CC(=CC=C1C=O)Cl	11	0.607143	0	116	0	0	0	0	0	64
8502	144207335	C1=CC(=CC=C1C(=O)Cl)[N+](=O)[O-]	105	0.692308	0	55	0	0	0	0	0	64
16659	144207336	C1=CC=C2C(=C1)N=C(C(=N2)Cl)Cl	174	0.583333	0	12	1	0	0	0	0	64
10453	144207337	CC(C)CCCC(C)CCCC(C)CCCC(C)(C=C)O	159	0.518519	0	28	1	0	0	0	1	64
6279	144207339	C[C@H]1C[C@@H]2[C@H](CC[C@]3([C@H]2CC[C@@]3(C(=O)C)OC(=O)C)C)[C@@]4(C1=CC(=O)CC4)C	237	0.618182	0	60	0	0	0	0	0	64
6811	144207340	C1=CC=C2C(=C1)C(=O)OC2=O	48	0.538462	0	93	0	0	0	0	0	64
7369	144207341	C1=CC=C(C=C1)S(=O)(=O)Cl	48	0.689655	0	93	0	0	0	0	0	64
7597	144207348	C1=CC=C(C=C1)OC(=O)OC2=CC=CC=C2	170	0.697674	0	61	0	0	0	0	0	64
54676228	144207349	CN1C(=C(C2=CC=CC=C2S1(=O)=O)O)C(=O)NC3=CC=CC=N3	41	0.727273	0	41	1	0	0	0	1	64
16932	144207352	CC1=C2C=CC3=CC=CC4=C3C2=C(C=C1)C=C4	7	0.588235	0	39	3	0	0	0	3	64
5811	144207353	C1=C(C=C(C=C1Cl)Cl)C(=O)O	72	0.633333	0	78	0	0	0	0	0	64
36159	144207354	C1=CC(=C(C=C1Br)Br)OC2=CC(=C(C=C2Br)Br)Br	150	0.734694	0	54	2	0	1	0	2	64
5578	144207355	COC1=CC(=CC(=C1OC)OC)CC2=CN=C(N=C2N)N	41	0.666667	0	41	0	0	0	0	0	64
115157	144207358	CCC(COCCOC(=O)C=C)(COCCOC(=O)C=C)COCCOC(=O)C=C	1	0.666667	0	8	8	0	14	1	1	64
7757	144207360	CC(=O)CC(=O)OC	223	0.653846	0	8	0	0	0	0	0	64
10176127	144207361	C1=CC=NC=C1.Cl	242	0.611111	0	9	0	0	0	0	0	64
75471	144207363	CC1(CC(CC(N1)(C)C)O)C	171	0	171	9	0	0	0	0	0	64
72	144207365	C1=CC(=C(C=C1C(=O)O)O)O	118	0.518519	0	78	0	0	0	0	0	64
25608	144207367	C1=CC(=C(C=C1C(Cl)(Cl)Cl)Cl)Cl	11	0.71875	0	116	3	0	2	0	3	64
32346	144207368	C1=CC=C2C(=C1)NC(=N2)NC(=O)N	92	0.74	0	31	0	0	0	0	0	64
40301	144207369	C1=CC=C(C=C1)C2=CSC(=N2)N.O.Br	145	0.522727	0	30	2	0	0	0	2	64
4276	144207370	COC1=CC(=CC2=C1OCO2)CC=C	153	0.596154	0	29	0	0	0	0	0	64
61410	144207371	CCCCCCCCC(=O)OCC=C	42	0.551724	0	55	1	0	0	0	1	64
13432	144207372	CC1=C(C2=CC=CC=C2C=C1)[N+](=O)[O-]	105	0.619048	0	55	0	0	0	0	0	64
99953	144207374	CCCCCCCCCOCC1CO1	98	0.705882	0	19	0	0	0	0	0	64
7829	144207376	COC(=O)CCCCCCCCC(=O)OC	42	0.3	0	55	0	0	0	0	0	64
12989	144207377	CCOCCC(=O)OCC	230	0.538462	0	18	0	0	0	0	0	64
62857	144207380	CNCCC(C1=CC=CC=C1)OC2=CC=C(C=C2)C(F)(F)F.Cl	97	0.68	0	22	8	0	19	0	0	64
10704	144207385	CC1=CC=CC=C1C(=O)N	217	0.694444	0	42	0	0	0	0	0	64
11859	144207386	C1=C(C=C(C(=C1Cl)Cl)Cl)O	5	0.636364	0	19	5	0	6	0	1	64
6969	144207388	C1=CC2=C(C=C1[N+](=O)[O-])C(=O)NC2=O	212	0.711538	0	8	0	0	0	0	0	64
7472	144207389	CN(C)C1=CC=C(C=C1)N	187	0.6	0	44	7	0	11	0	1	64
6514	144207392	C(CS)C(=O)O	10	0.6	0	54	0	0	0	0	0	64
92321	144207394	CN1C(=O)C2=C(C1=O)C=C(C=C2)[N+](=O)[O-]	27	0.693878	0	103	1	0	0	0	1	64
627458	144207397	COC1=C(C=CC(=C1)Cl)OC2=C(C=C(C=C2)Cl)Cl	150	0.7	0	54	3	1	2	0	2	64
7858	144207398	C=CCO	4	0.555556	0	35	0	0	0	0	0	64
16097	144207399	CC1=C(C(=CC=C1)[N+](=O)[O-])C(=O)O	105	0.682927	0	55	0	0	0	0	0	64
10797	144207401	CC1=CC=CO1	211	0.702703	0	8	0	0	0	0	0	64
11899	144207402	C1=CC(=C(C=C1Cl)Cl)[N+](=O)[O-]	11	0.645161	0	116	0	0	0	0	0	64
442495	144207404	C[C@@H]1CCC(=C(C)C)C(=O)C1	208	0	208	18	0	0	0	0	0	64
41022	144207406	CC(=O)O.C1CCNC(C1)CNC(=O)C2=C(C=CC(=C2)OCC(F)(F)F)OCC(F)(F)F	198	0.716418	0	12	1	0	0	0	0	64
61032	144207408	COCCC#N	132	0.56	0	37	0	0	0	0	0	64
2723942	144207409	C1=CC=C(C=C1)COC(=O)N[C@@H](CC(=O)O)C(=O)O	125	0.672414	0	42	0	0	0	0	0	64
1910825	144207411	CCCCN(CCCC)C1=CC(=C(C=C1)C(=O)C2=CC=CC=C2C(=O)O)O	253	0.704918	0	33	2	0	9	0	1	64
522105	144207413	CC1=CC(=CC=C1)N.Cl	239	0.638889	0	20	1	0	0	0	1	64
8794	144207415	C1=CC=C(C=C1)CC#N	199	0.724138	0	43	0	0	0	0	0	64
10866	144207417	CCCCCCCCCCCC[N+](C)(C)CCOC1=CC=CC=C1.[Br-]	170	0.696429	0	61	8	0	26	0	0	64
11954	144207418	CNC(=O)C1=CC=CC=C1	97	0.675676	0	22	0	0	0	0	0	64
23160050	144207421	CC[N+]1=CC=CC=C1.F[P-](F)(F)(F)(F)F	70	0.1	0	25	0	0	0	0	0	64
5364509	144207423	CCCCCCCC/C=C\CCCCCCCC(=O)OC	42	0.346154	0	55	0	0	0	0	0	64
8151	144207424	C(CSCCC#N)C#N	132	0.458333	0	37	0	0	0	0	0	64
517063	144207425	C(CS(=O)(=O)[O-])O.[Na+]	194	0.636364	0	12	0	0	0	0	0	64
7469	144207426;144213907	CC(=O)C1=CC=C(C=C1)O	183	0.612903	0	49	0	0	0	0	0	64
15074	144207428	C1=CN=CC=C1C(=O)N	242	0.64	0	9	0	0	0	0	0	64
5576	144207429	CC1(C(=O)N(C(=O)O1)C)C	181	0.631579	0	7	0	0	0	0	0	64
7949	144207430	CC1=CC(=CC(=C1)N)C	127	0.62963	0	29	0	0	0	0	0	64
15132	144207431	CC1=C2C(=CC=C1)SC(=N2)N	120	0.594595	0	18	1	0	0	0	1	64
24883	144207433	C(C=CCl)Cl	229	0.538462	0	8	0	0	0	0	0	64
22571	144207434	CCCCC(CC)COC(=O)C(=C(C1=CC=CC=C1)C2=CC=CC=C2)C#N	132	0.55814	0	37	2	1	0	0	3	64
2537	144207435	CC1(C2CCC1(C(=O)C2)C)C	208	0.666667	0	18	0	0	0	0	0	64
7062	144207436	CCN(CC)C1=CC(=CC=C1)O	104	0.692308	0	36	1	0	0	0	1	64
74348	144207441	CN(C)CCOCCO	85	0.714286	0	5	0	0	0	0	0	64
50516	144207443	CC(C)C(C(=O)OC(C#N)C1=CC(=CC=C1)OC2=CC=CC=C2)NC3=C(C=C(C=C3)C(F)(F)F)Cl	170	0.684932	0	61	1	0	0	0	1	64
115089	144207445	C1=CC(=CC(=C1)O)C[C@@H](CO)[C@@H](CC2=CC(=CC=C2)O)CO	117	0.47619	0	82	0	0	0	0	0	64
15206	144207447	C(C(CBr)(CBr)CBr)O	243	0.6875	0	26	1	0	0	0	1	64
18604	144207448	CCCCCCCCCCCCC1CO1	102	0.571429	0	13	0	0	0	0	0	64
21622	144207449	COC1=C2C(=CC=C1)SC(=N2)N	120	0.658537	0	18	2	0	0	0	2	64
12124	144207450	CC(=O)NC1=CC(=CC=C1)O	117	0.680851	0	82	0	0	0	0	0	64
7101	144207452	C1=CC=C(C=C1)C2=CC=C(C=C2)Br	130	0.458333	0	13	0	0	0	0	0	64
47491	144207453	CC1=NC(=NC(=N1)OC)NC(=O)NS(=O)(=O)C2=CC=CC=C2Cl	76	0.68254	0	20	0	0	0	0	0	64
6233	144207455	C1=CC(=CC=C1C(Cl)(Cl)Cl)C(Cl)(Cl)Cl	68	0.6875	0	37	2	0	0	0	1	64
30623	144207456	CC(CN1CC(=O)NC(=O)C1)N2CC(=O)NC(=O)C2	139	0.714286	0	35	1	0	0	0	1	64
11387	144207458	CC1=CC2=C(C=C1)C=C(C=C2)C	7	0.461538	0	39	0	0	0	0	0	64
23082568	144207459	CC[N+]1(CCCC1)C.F[P-](F)(F)(F)(F)F	19	0.52381	0	51	0	0	0	0	0	64
22086	144207460	COC1=C(C=C2C(=C1)C3=CC=CC=C3O2)N	44	0.659574	0	27	3	0	0	0	3	64
26633	144207461	CCN(CC)C(=S)[S-].CCN(CC)C(=S)[S-].[Zn+2]	63	0.666667	0	25	1	8	7	18	1	64
7487	144207463	CC(=O)C1=CC=C(C=C1)[N+](=O)[O-]	27	0.538462	0	103	0	0	0	0	0	64
7526	144207465	C1CCN(CC1)N=O	166	0.555556	0	11	0	0	0	0	0	64
700999	144207467	C1=CC=C(C=C1)NC(=S)NC2=CC=CC=C2	3	0.71875	0	60	6	0	3	0	3	64
13931	144207468	C=CCN1C(=O)N(C(=O)N(C1=O)CC=C)CC=C	247	0.730769	0	6	0	0	0	0	0	64
307	144207470	C1=CC=C(C=C1)C=CC=O	199	0.62069	0	43	1	0	0	0	1	64
7737	144207471	C1=CC(=CC=C1NO)N=O	3	0.5	0	60	4	0	0	0	4	64
61527	144207473	CC1=CC(=C(O1)C)C(=O)C	18	0.676471	0	44	0	0	0	0	0	64
14090	144207475	C1=CC=C(C=C1)C(=O)C=O	183	0.6875	0	49	1	0	0	0	1	64
7918	144207476	CC(=O)OC(=O)C	57	0.5	0	19	0	0	0	0	0	64
8031	144207479	CC(C)(CCC(C)(C)O)O	159	0.555556	0	28	0	0	0	0	0	64
14223	144207481	C(CO)N(CCO)N=O	166	0.529412	0	11	0	0	0	0	0	64
7494	144207483	C1=CC(=CC=C1CCO)[N+](=O)[O-]	27	0.659091	0	103	0	0	0	0	0	64
8374	144207484	C1=CC=C(C(=C1)C(=O)O)Cl	72	0.6	0	78	0	0	0	0	0	64
8443	144207486	CC1=CC=CC=C1NC(=O)C	184	0.658537	0	77	0	0	0	0	0	64
31217	144207487	C1C(O1)COC2=CC=CC=C2	170	0.487179	0	61	0	0	0	0	0	64
2788	144207489	C1=CC2=C(C(=C(C=C2Cl)I)O)N=C1	214	0.410256	0	12	5	0	3	2	1	64
26132	144207491	CC(=O)C1=C(C(=C(C=C1)Cl)Cl)Cl	183	0.685714	0	49	1	0	0	0	1	64
27054	144207493	C1=CC=C(C(=C1)CCO)[N+](=O)[O-]	194	0.685714	0	12	0	0	0	0	0	64
5273621	144207494	COC1=CC(=O)OC(=C1)/C=C/C2=CC=CC=C2	217	0.695652	0	42	1	1	0	0	2	64
27582	144207495	C1=CC(=C(C(=C1O)Cl)Cl)Cl	5	0.625	0	19	4	0	0	0	3	64
7515	144207496	CNC1=CC=CC=C1	3	0.714286	0	60	0	0	0	0	0	64
2723754	144207497	C1CCC2=NC3=CC=CC=C3C(=C2C1)N.Cl	154	0.543478	0	6	2	0	0	0	1	64
62725	144207499	CC(C)CC1=NC=CS1	62	0.521739	0	10	0	0	0	0	0	64
16180	144207500	CNC.C1=CC(=C(C=C1Cl)Cl)OCC(=O)O	150	0.652174	0	54	0	0	0	0	0	64
30231	144207501	C[C@H]1[C@@H]([C@H]([C@H]([C@@H](O1)O[C@@H]2[C@H]([C@@H]([C@H](O[C@H]2OC3=CC(=C(C(=C3)O)C(=O)CCC4=CC(=C(C=C4)OC)O)O)CO)O)O)O)O)O	205	0.7	0	18	0	0	0	0	0	64
4485	144207502	CC1=C(C(C(=C(N1)C)C(=O)OC)C2=CC=CC=C2[N+](=O)[O-])C(=O)OC	217	0.686275	0	42	1	0	5	0	1	64
5918804	144207503	C1=CC(=CC=C1N/N=C/2\C=CC(=O)C(=C2)C(=O)O)[N+](=O)[O-]	150	0.733333	0	54	5	2	7	0	1	64
17111	144207505	CN(C)CCOC(=O)C=C	139	0.586207	0	35	0	0	0	0	0	64
7546	144207506	C1=CC=C(C=C1)NC2=CC(=CC=C2)O	3	0.516129	0	60	2	0	0	0	2	64
9280	144207507	COC(=O)C(C1CCCCN1)C2=CC=CC=C2.Cl	21	0.636364	0	76	0	0	0	0	0	64
18360	144207508	CC(C)(C)C1=CC=C(C=C1)OCC2CO2	170	0.6	0	61	1	0	0	0	1	64
18510	144207509	CCCCCCCCCCOC(=O)C(=C)C	139	0.6875	0	35	0	0	2	0	0	64
6440940	144207511	C[C@@H]1CC[C@H](C2=C(CC[C@H]12)C)/C=C(\C)/C(=O)O	10	0.702703	0	54	1	1	1	0	2	64
6439929	144207512	C/C=C\1/C(=O)C[C@@H]2[C@@]1(CC[C@H]3[C@H]2CCC4=CC(=O)CC[C@]34C)C	237	0.615385	0	60	7	1	0	0	5	64
1548943	144207513	CC(C)/C=C/CCCCC(=O)NCC1=CC(=C(C=C1)O)OC	172	0.711864	0	22	2	0	0	0	1	64
21058	144207517	CC(C)COC(=O)COC1=CC(=C(C=C1Cl)Cl)Cl	173	0.673469	0	43	0	0	0	0	0	64
5784	144207519	C1=CC(=C(C=C1Cl)C(=O)O)Cl	72	0.69697	0	78	0	0	0	0	0	64
10721	144207522	CC1=CC=CC=C1C#N	175	0.714286	0	19	0	0	0	0	0	64
447	144207523	C1=CC(=CC(=C1)Cl)C(=O)O	72	0.612903	0	78	0	0	0	0	0	64
10867	144207524	C1=CC=C(C=C1)CSCC2=CC=CC=C2	48	0.655172	0	93	1	0	0	0	1	64
95170	144207525	C1=CC(=C(C=C1Br)Br)OC2=C(C=C(C=C2)Br)Br	150	0.682927	0	54	3	0	2	0	3	64
230976	144207526	C1=CC2=C(C=C1[N+](=O)[O-])C(=O)OC2=O	105	0.674419	0	55	0	0	0	0	0	64
19266	144207528	CC(=O)NC1=CC=C(C=C1)C(=O)O	72	0.636364	0	78	0	0	0	0	0	64
4064	144207530	CCCC(C)(COC(=O)N)COC(=O)N	39	0.69697	0	3	0	0	0	0	0	64
11356	144207531	CC1=CC(=C(C=C1)[N+](=O)[O-])N	105	0.690476	0	55	0	0	0	0	0	64
11750	144207535	CCC([N+](=O)[O-])Cl	194	0.52381	0	12	0	0	0	0	0	64
2391	144207536	CC(=O)OC1=CC=C(C=C1)C(C2=CC=C(C=C2)OC(=O)C)C3=CC=CC=N3	54	0.693548	0	9	4	2	0	5	4	64
11852	144207537	C1(=C(C(=C(C(=C1Br)Br)Br)Br)Br)O	5	0	0	19	4	0	4	1	3	64
11875	144207538	C1=CC=C(C(=C1)C(=O)Cl)[N+](=O)[O-]	105	0.666667	0	55	0	0	0	0	0	64
11910	144207539	CC1=CC=CC2=C1N=CC=C2	44	0.642857	0	27	0	0	0	0	0	64
12018	144207540	C(C(CCl)Cl)O	229	0.6875	0	8	0	0	0	0	0	64
12091	144207541	C1=CC(=CC=C1C(=O)N)[N+](=O)[O-]	27	0.651163	0	103	0	0	0	0	0	64
6115	144207543	C1=CC=C(C=C1)N	187	0.272727	0	44	0	0	0	0	0	64
12302	144207544	CCCC[N+](=O)[O-]	19	0.695652	0	51	0	0	0	0	0	64
12364	144207545	C(CCC(=O)N)CC(=O)N	4	0.692308	0	35	0	0	0	0	0	64
12456	144207546	COC1=C(C2=C[N+]3=C(C=C2C=C1)C4=CC5=C(C=C4CC3)OCO5)OC.[Cl-]	93	0.637681	0	7	3	4	1	0	2	64
5356785	144207548	C1=CC=C(C=C1)/C=C\C2=CC=CC=C2	199	0.5	0	43	0	0	0	0	0	64
106729	144207549	CC(C)CCOCC(=O)OCC=C	227	0.734694	0	5	0	0	0	0	0	64
6264	144207550	C1=CC(=C(C=C1[N+](=O)[O-])[N+](=O)[O-])F	27	0.690476	0	103	6	0	14	1	0	64
5329	144207551	CC1=CC(=NO1)NS(=O)(=O)C2=CC=C(C=C2)N	83	0.54717	0	52	0	0	0	0	0	64
6534	144207559	CCOP(=O)(CC)OCC	122	0.647059	0	7	0	0	0	0	0	64
6588	144207562	C(C(Br)Br)(Br)Br	148	0	0	12	0	0	0	0	0	64
6637	144207564	CCNS(=O)(=O)C1=CC=C(C=C1)C	216	0.684211	0	68	0	0	0	0	0	64
6828	144207567	CCN(C1=CC=CC=C1)C(=O)N(CC)C2=CC=CC=C2	104	0.611111	0	36	3	0	0	0	3	64
6894	144207568	CC1=C(C=CC=C1Cl)N	11	0.6875	0	116	0	0	0	0	0	64
6974	144207570	CC1=CC(=C(C=C1)C)[N+](=O)[O-]	27	0.697674	0	103	0	0	0	0	0	64
6996	144207571	C1=CC=C(C(=C1)C=O)Cl	48	0.645161	0	93	0	0	0	0	0	64
7098	144207573	CCN(CC1=CC=CC=C1)C2=CC=CC=C2	104	0.641026	0	36	1	0	0	0	1	64
7102	144207574	C1=CC=C(C=C1)C2=CC=C(C=C2)N	187	0.578947	0	44	2	0	0	1	1	64
2482	144207576	CCCCOC(=O)C1=CC=C(C=C1)N	239	0.666667	0	20	2	0	0	0	1	64
7250	144207578	CC1=CC(=C(C=C1)N)C	127	0.4	0	29	0	0	0	0	0	64
7262	144207579	C1=CC(=C(C=C1Cl)N)Cl	150	0.675676	0	54	0	0	0	0	0	64
7280	144207580	C(C(CBr)Br)Cl	148	0.666667	0	12	0	0	0	0	0	64
2406	144207582;144213236	C1=C(C=C(C(=C1Cl)O)SC2=CC(=CC(=C2O)Cl)Cl)Cl	5	0.714286	0	19	9	2	18	1	1	64
7423	144207584	C1=CC(=CC(=C1)[N+](=O)[O-])N	105	0.692308	0	55	0	0	0	0	0	64
7441	144207585	CC1=C(C=CC(=C1)[N+](=O)[O-])N	127	0.666667	0	29	0	0	2	0	0	64
7838	144207587	C=CCOCC1CO1	36	0.736842	0	5	0	0	0	0	0	64
44072	144207589	C1=CC(=C(C=C1C(F)(F)F)Cl)OC2=CC(=C(C=C2)[N+](=O)[O-])C(=O)[O-].[Na+]	27	0.714286	0	103	0	0	0	0	0	64
54960	144207591	COC1=CC(=NC(=N1)NC(=O)NS(=O)(=O)CC2=CC=CC=C2C(=O)OC)OC	54	0.7	0	9	0	0	0	0	0	64
91604	144207592	CC(C)(CCCC1=CCC(CC1)C=O)O	159	0.647059	0	28	0	0	0	0	0	64
8442	144207593	CCCCCCCCS(=O)C(C)CC1=CC2=C(C=C1)OCO2	75	0.74359	0	73	4	0	4	0	2	64
2879	144207600;144210349	CC1=CC=C(C=C1)O	59	0.619048	0	27	0	0	0	0	0	64
10452	144207603	C1CSCCS1	15	0.4	0	24	0	0	0	0	0	64
7923	144207604	C1=CC(=O)OC1=O	57	0.571429	0	19	0	0	0	0	0	64
11733	144207606	CC(C(Cl)Cl)Cl	148	0.5	0	12	0	0	0	0	0	64
8496	144207607;144210426	C1=CC(=CC(=C1)C(=O)O)C(=O)O	72	0.416667	0	78	0	0	0	0	0	64
16760658	144207609	C1=CC=C(C(=C1)C(=O)[O-])O.[Na+]	217	0.692308	0	42	0	0	0	0	0	64
6942	144207610	C1=CC=C(C(=C1)C(=O)N)N	48	0.69697	0	93	0	0	0	0	0	64
8146	144207611;144210400	CCOCCOCCO	15	0.7	0	24	0	0	0	0	0	64
13360	144207613	CC(=C)C(=O)OCCO	139	0.538462	0	35	0	0	0	0	0	64
7453	144207614;144210406	CCC(C)C1=CC=C(C=C1)O	59	0.653846	0	27	1	0	0	0	1	64
31204	144207617	CCCCCCCCCCCCCCCCCC[N+](C)(C)CC1=CC=CC=C1.[Cl-]	251	0.65	0	22	10	0	28	0	0	64
34763	144207619	CC(C)CCCCCCCOC(=O)C(=C)C	55	0.711111	0	3	0	0	0	0	0	64
6417	144207623	CC(C)(C)C(=O)O	10	0.684211	0	54	1	0	0	0	1	64
6935	144207626	CC1=CC(=C(C=C1Cl)N)S(=O)(=O)O	92	0.552632	0	31	0	0	0	0	0	64
64947	144207628	CO[C@@H]1[C@@H]([C@H]([C@@H]([C@H](O1)CO)O)O)O	12	0.354839	0	22	0	0	0	0	0	64
7568	144207630	C1=CC(=CC=C1[N+](=O)[O-])OC2=CC=C(C=C2)[N+](=O)[O-]	81	0.677419	0	9	2	0	0	0	2	64
7735	144207631	C1CC(CCC1CO)CO	4	0.692308	0	35	0	0	0	0	0	64
7764	144207632	CCOC(=O)CC#N	230	0.642857	0	18	0	0	0	0	0	64
7910	144207634;144210403	CC(C)CC(C)O	67	0.666667	0	9	0	0	0	0	0	64
8155	144207636	CCCCCCCCCCCCCCCCCC[N+](C)(C)C.[Cl-]	19	0.545455	0	51	8	0	25	0	1	64
8265	144207637	C12C(C(=O)OC1=O)C3(C(=C(C2(C3(Cl)Cl)Cl)Cl)Cl)Cl	22	0.648649	0	8	0	0	0	0	0	64
31337	144207639;144210615	C(C(CO)(CO)[N+](=O)[O-])O	194	0.473684	0	12	1	0	0	0	1	64
31405	144207640;144210411	CC(C)(C)C1=C(C(=CC=C1)C(C)(C)C)O	118	0.52	0	78	1	0	0	0	1	64
8946	144207641	CC(C)C(C(C)(C)CO)O	67	0.652174	0	9	3	2	0	0	2	64
5283387	144207642	CCCCCCCC/C=C\CCCCCCCC(=O)N	42	0.71875	0	55	1	0	0	0	1	64
10724	144207644	C1CC2=CC=CC=C2C(=O)C1	183	0.5625	0	49	1	0	0	0	1	64
11040	144207645	CC(C(=O)OC)O	42	0.72	0	55	1	0	0	0	1	64
12053	144207647	CC(C)(C1=CC=CC=C1)O	158	0.68	0	20	0	0	0	0	0	64
12374	144207648	C(CCCO)CCO	228	0.533333	0	26	0	0	0	0	0	64
70324	144207650	CC(C)(C)C1=CC=C(C=C1)C=O	144	0.651163	0	7	0	0	0	0	0	64
15290	144207652	C1CCC(CC1)S	102	0.588235	0	13	1	0	0	0	1	64
6327116	144207653	C1=CC=C(C=C1)[P+](=O)O	81	0.703704	0	9	0	0	0	0	0	64
23675796	144207657	COC(=O)C1=CC(=CC(=C1)S(=O)(=O)[O-])C(=O)OC.[Na+]	18	0.736842	0	44	0	0	0	0	0	64
78501	144207658	CC(CO)(CO)C(=O)O	169	0.590909	0	27	0	0	0	0	0	64
22932	144207659;144210641	CCCCC(CC)COC(=O)C1=CC=C(C=C1)C(=O)OCC(CC)CCCC	132	0.583333	0	37	0	0	0	0	0	64
23368	144207660	CC(C)OC(=O)CCCCC(=O)OC(C)C	42	0.56	0	55	4	0	0	0	4	64
159747	144207661	C=CC(=O)[O-].C=CC(=O)[O-].[Zn+2]	160	0.375	0	13	0	0	0	0	0	64
33934	144207664	CC(C)CCCCCOC(=O)C1=CC=CC=C1C(=O)OCCCCCC(C)C	48	0.666667	0	93	0	0	0	0	0	64
94483	144207665	CC(C)(C1=CC=C(C=C1)OC2=CC3=C(C=C2)C(=O)OC3=O)C4=CC=C(C=C4)OC5=CC6=C(C=C5)C(=O)OC6=O	170	0.709091	0	61	1	0	0	0	1	64
7112	144207667	C1=CC(=CC=C1C2=CC=C(C=C2)O)O	59	0	59	27	3	1	1	0	4	64
67151	144207669	C1CN(CCN1CCO)CCO	34	0.55	0	16	0	0	0	0	0	64
13602	144207671	CC1=CC=CC=[N+]1[O-]	32	0.633333	0	3	0	0	0	0	0	64
15348	144207672	CC1=CN=C(C=C1)N	37	0.64	0	7	0	0	0	0	0	64
75498	144207673	C1=CC2=C(C=C1C(=O)C3=CC4=C(C=C3)C(=O)OC4=O)C(=O)OC2=O	48	0.722222	0	93	0	0	0	0	0	64
18062	144207674	CC(C)(C1=CC=C(C=C1)C(C)(C)O)O	11	0.740741	0	116	0	0	0	0	0	64
7198	144207675	COC(=O)C1CCC(CC1)C(=O)OC	42	0.68	0	55	0	0	0	0	0	64
2723856	144207676	CC[C@H](CO)N	167	0.611111	0	5	0	0	0	0	0	64
117915	144207678	CC1=C(C=CC(=C1)OC)Br	151	0.692308	0	58	0	0	0	0	0	64
22833454	144207683	CCCC(CC)CCCCCCCN	159	0.642857	0	28	0	0	3	0	0	64
62130	144207684	CCN1C2=C(C=C(C=C2)N)C3=CC=CC=C31.Cl	188	0.672414	0	4	4	1	0	0	4	64
174174	144207685	CN1[C@@H]2CC[C@H]1CC(C2)OC(=O)C(CO)C3=CC=CC=C3	21	0.480769	0	76	0	0	1	0	0	64
7302	144207688;144210508	C1CC(=O)OC1	99	0.625	0	6	0	0	0	0	0	64
10133	144207689	C[C@H](CCC(=O)O)[C@H]1CC[C@@H]2[C@@]1(CC[C@H]3[C@H]2[C@@H](C[C@H]4[C@@]3(CC[C@H](C4)O)C)O)C	61	0.44898	0	32	1	0	0	0	1	64
14500	144207691	C1CCC(=NO)C1	122	0.5	0	7	2	0	0	0	1	64
6673	144207693	C1C2C3CC4C(C3C1C5C2O5)O4	252	0	252	1	0	0	0	0	0	64
3081	144207694	CC1(C(=O)NC(=O)O1)C	96	0.692308	0	10	0	0	0	0	0	64
522325	144207695	CC1=C(C(=O)N(N1C)C2=CC=CC=C2)N(C)CS(=O)(=O)[O-].[Na+]	104	0.693878	0	36	0	0	0	0	0	64
20240	144207699	CC(C)COC(=O)C1=CC=C(C=C1)O	224	0.644444	0	37	1	0	0	0	0	64
5922	144207700	C1=CN=CC=C1C(=O)O	72	0.62069	0	78	0	0	0	0	0	64
7955	144207701	C1(=NC(=NC(=N1)N)N)N	69	0.625	0	5	0	0	0	0	0	64
13622	144207702	COC1=CC=CC(=C1O)O	231	0.657143	0	7	4	0	2	0	1	64
7409	144207703	CC(C1=CC=CC=C1)O	158	0.68	0	20	0	0	0	0	0	64
7253	144207704	CC1=C(C=CC(=C1)O)O	118	0.666667	0	78	4	0	2	0	1	64
6670	144207705	C1=CC=C2C(=C1)C=CC(=C2S(=O)(=O)O)N	92	0.675	0	31	3	0	0	0	2	64
11945	144207706	C1=CC2=C(C=CC(=C2)[N+](=O)[O-])N=C1	44	0.630435	0	27	0	0	0	0	0	64
4763	144207708	CCC1(C(=O)NC(=O)NC1=O)C2=CC=CC=C2	172	0.695652	0	22	0	0	0	0	0	64
5858445	144207709;144210617	C1=CC=C(C=C1)N/N=C/2\C(=O)C=CC3=CC=CC=C32	150	0.703704	0	54	2	0	4	0	0	64
6956	144207710	C1=CC=C(C(=C1)C(=O)N)C(=O)N	48	0.678571	0	93	4	0	1	1	4	64
197873	144207711	C1=CC(=CC2=NC3=C(C=CC(=C3)N)C=C21)N.Cl	44	0.727273	0	27	4	4	4	1	2	64
5284451	144207712	CN(C)CCN(CC1=CC=C(C=C1)OC)C2=CC=CC=N2.C(=C\C(=O)O)\C(=O)O	179	0.679487	0	59	0	0	0	0	0	64
656582	144207713	C1=CC=C2C(=C1)C(=O)[N-]S2(=O)=O.[Na+]	199	0.709677	0	43	0	0	0	0	0	64
10891	144207715	CC1=CC=C(C=C1)N.Cl	187	0.529412	0	44	1	1	0	0	2	64
88898	144207717	CC1=CC(=C(C=C1)N)C.Cl	127	0.423077	0	29	0	0	0	0	0	64
13203	144207720	C1CCC(=O)C(C1)Cl	185	0	185	9	0	0	0	0	0	64
67299	144207721	C1=C(C(=CC(=C1O)Cl)Cl)O	5	0.681818	0	19	2	0	0	0	1	64
11701	144207722	CC(C)(CC(=O)O)C(=O)O	10	0.636364	0	54	0	0	0	0	0	64
12681	144207723	CC(C)(CCC(=O)O)C(=O)O	10	0.68	0	54	0	0	0	0	0	64
12372	144207724	CCCCCCC#N	6	0.666667	0	14	0	0	0	0	0	64
7420	144207725	C1=CC(=CC(=C1)O)C(=O)O	72	0.6	0	78	0	0	0	0	0	64
12046	144207727	CC(CCC(=O)O)C(=O)O	10	0.666667	0	54	0	0	0	0	0	64
10457	144207729	C(CCCC(=O)O)CCC(=O)O	10	0.636364	0	54	0	0	0	0	0	64
74563	144207730	CCCC(=O)C(=O)O	122	0.684211	0	7	0	0	0	0	0	64
999	144207731	C1=CC=C(C=C1)CC(=O)O	72	0.666667	0	78	0	0	0	0	0	64
8186	144207736	CCCCCCCCCCC=O	102	0.65	0	13	0	0	0	0	0	64
25015	144207737;144213956	C[C@]12C=CC3=C4CCC(=O)C=C4CC[C@H]3[C@@H]1CC[C@@H]2O	17	0.710526	0	74	3	0	1	1	2	64
14138	144207738;144213768	CCCCCCCOC(=O)C1=CC=C(C=C1)O	224	0.666667	0	37	1	0	2	0	0	64
8348	144207739;144213750	C1=CC=C(C=C1)C(=O)C2=CC=CC=C2O	125	0.692308	0	42	0	0	0	0	0	64
83050	144207740	C1=CC=C(C=C1)C(=O)C2=CC(=CC=C2)O	117	0.613636	0	82	2	0	0	0	2	64
8570	144207741	COC1=CC(=C(C=C1)C(=O)C2=C(C=C(C=C2)OC)O)O	18	0.657895	0	44	3	0	0	0	2	64
73851	144207742	CC1=CC(=C(C=C1)O)C(=O)C2=CC=CC=C2	125	0.647059	0	42	1	0	0	0	0	64
87250	144207743;144213894	C1=CC=C(C=C1)OC(=O)C2=CC=C(C=C2)O	224	0.638298	0	37	0	0	0	0	0	64
17569	144207744	CCCCCCCCCCCCOC(=O)C1=CC=C(C=C1)O	224	0.666667	0	37	6	0	6	0	1	64
16211115	144207745	CCN1C=C[N+](=C1)C.C(#N)[S-]	9	0.529412	0	63	0	0	0	0	0	64
586708	144207746	CCCCCCCCCOC(=O)C1=CC=C(C=C1)O	224	0.666667	0	37	5	1	16	0	1	64
56638112	144207747	COC1=CC(=C(C=C1)C(=O)C2=CC(=CC=C2)O)OC	117	0.660377	0	82	3	0	0	0	3	64
69150	144207748	C1=CC(=CC=C1C(=O)C2=CC=C(C=C2)O)O	59	0.692308	0	27	0	0	0	0	0	64
23019	144207749	CCCCCOC(=O)C1=CC=C(C=C1)O	224	0.645833	0	37	3	0	1	0	2	64
16211135	144207750	CC[S+](CC)CC.C(F)(F)(F)S(=O)(=O)[N-]S(=O)(=O)C(F)(F)F	197	0.142857	0	9	0	0	0	0	0	64
53316406	144207751	CCN1C=C[N+](=C1)C.CCOP(=O)([O-])OCC	9	0.552632	0	63	0	0	0	0	0	64
6620	144207752	CC1=C(C=CC(=C1)C(C)(C)C2=CC(=C(C=C2)O)C)O	224	0.681818	0	37	10	0	3	1	5	64
608116	144207753	CC(C1=CC=C(C=C1)O)C2=CC=C(C=C2)O	118	0.592593	0	78	6	0	0	0	6	64
13065	144207754	CC(C)(C1=CC=CC=C1)C2=CC=CC=C2	199	0.64	0	43	1	0	0	0	1	64
6619	144207755;144213887	CC(C)(C1=CC(=C(C(=C1)Cl)O)Cl)C2=CC(=C(C(=C2)Cl)O)Cl	163	0.676471	0	15	4	0	2	0	0	64
84677	144207756	C1=CC(=CC=C1C(=C(Cl)Cl)C2=CC=C(C=C2)O)O	59	0.714286	0	27	7	1	2	0	3	64
102724	144207757	C1CC2C(C1)C3CC2CC3(C4=CC=C(C=C4)O)C5=CC=C(C=C5)O	224	0	224	37	9	3	19	0	4	64
6799	144207758	C1=CC=C(C=C1)C(=O)C2=C(C=CC(=C2)Cl)O	125	0.719298	0	42	2	0	0	0	2	64
8633	144207759	CC1CCC(C(C1)OC(=O)C2=CC=CC=C2N)C(C)C	124	0.73913	0	9	3	0	12	0	0	64
60196294	144207760	CC1=CC=C(C=C1)C=C2C3CCC(C2=O)C3(C)C	237	0.716981	0	60	1	0	1	1	1	64
222285	144207762	C([C@H]([C@H](CO)O)O)O	167	0.5625	0	5	0	0	0	0	0	64
60196371	144207763	C[C@]12CCC[C@@]([C@H]1CC[C@@]34[C@H]2C[C@H]([C@H](C3)C(=C)C4)O[C@H]5[C@@H]([C@H]([C@@H]([C@H](O5)CO)O)O[C@H]6[C@@H]([C@H]([C@@H]([C@H](O6)CO)O)O)O)OC7[C@@H]([C@H]([C@@H]([C@H](O7)CO)O)O)O)(C)C(=O)O[C@H]8[C@@H]([C@H]([C@@H]([C@H](O8)CO)O)O)O	121	0.686747	0	22	0	0	0	0	0	64
17321	144207765	CC1=CC2=C(C=C1)C3=CC=CC=C3C=C2	7	0.466667	0	39	1	0	0	0	1	64
20353	144207766	CC1=C2C(=C(C(=C1C)OC(=O)CCC(=O)O)C)CC[C@@](O2)(C)CCC[C@H](C)CCC[C@H](C)CCCC(C)C	209	0.407407	0	7	1	0	1	1	0	64
212930	144207767	CC(=O)C=CC1=CC=CO1	247	0.69697	0	6	0	0	0	0	0	64
23535	144207768	CC(=CCCC(C)(C=C)OC(=O)C1=CC=CC=C1N)C	60	0.735294	0	41	0	0	0	0	0	64
18745	144207771	CC(C)(C#N)C(C)(C)C#N	129	0.6875	0	5	0	0	0	0	0	64
16218739	144207773	CC1=CC=C(C=C1)S(=O)(=O)[O-].CC(C)C[P+](C)(CC(C)C)CC(C)C	217	0.697674	0	42	0	0	0	0	0	64
3015167	144207774	CCCCCCCC[P+](CCCCCCCC)(CCCCCCCC)CCCCCCCC.[Br-]	251	0.423077	0	22	4	8	18	14	0	64
2734160	144207775	CCN1C=C[N+](=C1)C.[Cl-]	9	0.516129	0	63	0	0	0	0	0	64
193581	144207776	CCN.[N+](=O)(O)[O-]	194	0.55	0	12	0	0	0	0	0	64
22678982	144207779	CCCCCCCC[N+](C)(CCCCCCCC)CCCCCCCC.C(F)(F)(F)S(=O)(=O)[O-]	19	0.555556	0	51	5	4	20	8	0	64
44630019	144207780	CCCC[N+](C)(CCCC)CCCC.C(F)(F)(F)S(=O)(=O)[N-]S(=O)(=O)C(F)(F)F	197	0.333333	0	9	0	0	0	0	0	64
2734167	144207781	CCCCN1C=C[N+](=C1C)C.[Cl-]	9	0.65	0	63	1	0	0	0	1	64
11243457	144207782	CCCCN1C=C[N+](=C1C)C.F[P-](F)(F)(F)(F)F	9	0.538462	0	63	0	0	0	0	0	64
11832800	144207783	CCCCN1C=C[N+](=C1C)C.[I-]	9	0.65	0	63	0	0	0	0	0	64
2734244	144207784	[B-](F)(F)(F)F.CCCCN1C=C[N+](=C1C)C	9	0.575	0	63	1	0	0	0	1	64
11171745	144207785	CCCCN1C=C[N+](=C1)C.C(=[N-])=NC#N	9	0.461538	0	63	0	0	0	0	0	64
2734174	144207786	CCCCN1C=C[N+](=C1)C.F[P-](F)(F)(F)(F)F	9	0.166667	0	63	0	0	0	0	0	64
11492381	144207787	CCCCN1C=C[N+](=C1)C.CS(=O)(=O)[O-]	9	0.4	0	63	0	0	0	0	0	64
12040509	144207788	CCCCCCCCCCN1C=C[N+](=C1)C.C(F)(F)(F)S(=O)(=O)[N-]S(=O)(=O)C(F)(F)F	9	0.297297	0	63	4	7	9	4	1	64
11424151	144207789	CCCCN1C=C[N+](=C1)C.C(#N)[S-]	9	0.352941	0	63	0	0	0	0	0	64
22239085	144207791	CCCCCCCCCCN1C=C[N+](=C1)C.C(F)(F)(F)S(=O)(=O)[O-]	9	0.277778	0	63	4	6	3	3	3	64
53316407	144207792	CCCCCCCCCCCCN1C=C[N+](=C1)C.C(F)(F)(F)S(=O)(=O)[N-]S(=O)(=O)C(F)(F)F	9	0.297297	0	63	3	8	17	7	2	64
10250129	144207794	CCCCCCCCCCCCN1C=C[N+](=C1)C.F[P-](F)(F)(F)(F)F	9	0	0	63	7	6	19	5	0	64
12991988	144207795	CCCC[N+](C)(C)C.C(F)(F)(F)S(=O)(=O)[N-]S(=O)(=O)C(F)(F)F	197	0.28	0	9	2	1	1	0	2	64
2758873	144207796	CCN1C=C[N+](=C1)C.F[P-](F)(F)(F)(F)F	9	0.366667	0	63	5	0	3	0	3	64
2734231	144207798	CCCCCCCCCCCCCCCCN1C=C[N+](=C1)C.[Cl-]	9	0.166667	0	63	3	4	20	0	2	64
159924	144207799	CN.[N+](=O)(O)[O-]	194	0.65	0	12	0	0	0	0	0	64
2734237	144207800	CCCCCCN1C=C[N+](=C1)C.[Br-]	9	0.2	0	63	6	0	0	0	3	64
16211009	144207801	CCCCCCCC[N+](C)(CCCCCCCC)CCCCCCCC.C(F)(F)(F)S(=O)(=O)[N-]S(=O)(=O)C(F)(F)F	197	0.37931	0	9	4	6	15	13	0	64
10197675	144207802	CCCN.[N+](=O)(O)[O-]	204	0.565217	0	11	0	0	0	0	0	64
11321106	144207803	C[N+]1=CN(C=C1)CC=C.[Cl-]	9	0.571429	0	63	0	0	0	0	0	64
10560335	144207804	C[N+]1=CN(C=C1)CC2=CC=CC=C2.[Cl-]	9	0.714286	0	63	1	0	0	0	1	64
11212667	144207805	CCCCN1C=C[N+](=C1C)C.C(F)(F)(F)S(=O)(=O)[N-]S(=O)(=O)C(F)(F)F	197	0.625	0	9	0	0	0	0	0	64
2734241	144207806	CCCCN1C=C[N+](=C1C)C.[Br-]	9	0.65	0	63	1	0	0	0	1	64
2734176	144207807	CCCC[N+]1=CC=CC=C1.F[P-](F)(F)(F)(F)F	70	0.346154	0	25	0	0	0	0	0	64
2734238	144207808	CCCC[N+]1=CC=CC=C1.[Br-]	70	0.461538	0	25	0	0	0	0	0	64
2734239	144207809	CCCCCC[N+]1=CC=CC=C1.[Br-]	70	0.533333	0	25	4	0	5	1	2	64
2734172	144207810	CCCCCC[N+]1=CC=CC=C1.[Cl-]	70	0.533333	0	25	4	0	3	1	3	64
2734177	144207811	CCCCCC[N+]1=CC=CC=C1.F[P-](F)(F)(F)(F)F	70	0.433333	0	25	4	0	0	0	4	64
53316409	144207812	CCCC[N+]1(CCCC1)C.F[P-](F)(F)(F)(F)F	19	0.428571	0	51	0	0	0	0	0	64
11076461	144207813	CCCC[N+]1(CCCC1)C.[I-]	19	0.235294	0	51	0	0	0	0	0	64
16213711	144207814	CCCC[N+]1(CCCC1)C.C(=[N-])=NC#N	251	0.366667	0	22	0	0	0	0	0	64
8035	144207816	CC(=O)CCC(=O)C	122	0.666667	0	7	0	0	0	0	0	64
9709	144207818	C1=CC(=C(C=C1F)F)N	11	0.655172	0	116	0	0	0	0	0	64
2331	144207819	C1=CC=C(C=C1)C(=O)N	21	0.666667	0	76	0	0	0	0	0	64
2576	144207821	CCCC(C)(COC(=O)N)COC(=O)NC(C)C	121	0.732143	0	22	0	0	0	0	0	64
13619	144207822	C1=C(C=C(C(=C1Cl)Cl)O)Cl	5	0.68	0	19	7	0	2	0	4	64
31347	144207826	C1CCS(=O)(=O)C1	19	0.736842	0	51	0	0	0	0	0	64
76191	144207827	C1=C(C=C(C=C1Cl)Cl)C(=O)Cl	113	0.711111	0	15	0	0	0	0	0	64
6929	144207829	CC(C)(C)C1=CC(=CC(=C1O)C(C)(C)C)CO	118	0.666667	0	78	7	0	0	0	5	64
9958	144207830	CC1=CC(=C(C=C1)O)O	118	0.5	0	78	5	0	2	0	1	64
8062	144207833	C(CC#N)C#N	6	0.538462	0	14	0	0	0	0	0	64
7192	144207839	CCOC1=CC2=C(C=C1)N=C(S2)N	120	0.625	0	18	3	0	0	0	3	64
28700	144207840	CC(C)N(C(C)C)C(=O)SCC(=CCl)Cl	131	0.37037	0	10	1	0	3	0	0	64
8868	144207843	CCOC(=O)CC(=O)C	109	0.642857	0	7	0	0	0	0	0	64
2518	144207846	C1=CC(=C(C=C1C=CC(=O)O)O)O	118	0.617647	0	78	0	0	0	0	0	64
9414	144207847	CC1=CC(=CC(=C1N(C)C)C)OC(=O)NC	216	0.411765	0	68	2	0	0	0	2	64
11734	144207848	CC(C(=O)O)Cl	243	0.6875	0	26	0	0	0	0	0	64
7543	144207849	C1=CC(=C(C=C1CC2=CC(=C(C=C2)N)Cl)Cl)N	127	0.548387	0	29	9	0	2	0	2	64
28207	144207851	CCOC1=C(C=C(C=C1)NC(=O)C)N	184	0.708333	0	77	1	0	0	0	1	64
92629	144207853	CC(COC(C)(C)C)O	98	0.653846	0	19	0	0	0	0	0	64
6227	144207855	C(C(=O)O)Br	243	0.571429	0	26	0	0	0	0	0	64
85689	144207859	C1CCC2C(C1)C(=O)OC2=O	55	0.710526	0	3	0	0	0	0	0	64
67349	144207860	C[Si](C1=CC=CC=C1)(C2=CC=CC=C2)Cl	199	0.692308	0	43	2	0	0	0	2	64
9324	144207863	CC(=O)[C@]1(CC[C@@H]2[C@@]1(CC[C@H]3[C@H]2C=C(C4=CC(=O)CC[C@]34C)Cl)C)OC(=O)C	237	0.688525	0	60	2	0	3	0	1	64
11112	144207864	C1=CC(=CN=C1)C(=O)NN	250	0.688889	0	46	0	0	0	0	0	64
28697	144207868	C1=CC(=C(C(=C1[N+](=O)[O-])Cl)Cl)Cl	27	0.697674	0	103	1	0	0	0	1	64
11328	144207870	CC1=CC2=C(C=C1)C(=CC=C2)C	7	0	7	39	0	0	0	0	0	64
7258	144207873	C1=CC(=C(C=C1O)Cl)Cl	5	0.708333	0	19	4	0	1	0	2	64
727	144207874;144209267;144209488;144210941;144211270	C1(C(C(C(C(C1Cl)Cl)Cl)Cl)Cl)Cl	148	0.625	0	12	0	0	1	0	0	64
6936	144207876	CC1=CC(=C(C=C1Cl)S(=O)(=O)O)N	92	0.589744	0	31	0	0	0	0	0	64
21210	144207878	CCCCOCC(C)O	98	0.571429	0	19	0	0	0	0	0	64
18196	144207879	CN(C)CCN(C)CCN(C)C	25	0.611111	0	7	0	0	0	0	0	64
6881	144207880	C1=CC=C(C=C1)C=CCOC(=O)C2=CC=CC=C2N	236	0.736842	0	35	3	0	6	0	2	64
11830	144207881	C1=CC2=C(C(=C1)[N+](=O)[O-])N=CC=C2	250	0.653061	0	46	1	0	0	0	1	64
77353	144207882	CC(=C)C1=CC(=CC=C1)C(=C)C	72	0.703704	0	78	0	0	0	0	0	64
60999	144207883	C1=CC=C(C=C1)CC(=O)OCC2=CC=CC=C2	136	0.692308	0	21	0	0	0	0	0	64
197835	144207884	CN1CCC2=CC3=C(C=C2[C@@H]1[C@@H]4C5=C(C(=C(C=C5)OC)OC)C(=O)O4)OCO3	153	0.704225	0	29	0	0	1	3	0	64
29228	144207885	C1=C(C=C(C(=C1Cl)[N+](=O)[O-])Cl)Cl	193	0.653846	0	12	0	0	0	0	0	64
67967	144207886	C1=CC(=C(C=C1F)F)[N+](=O)[O-]	11	0.645161	0	116	0	0	0	0	0	64
6013	144207887	C[C@]12CC[C@H]3[C@H]([C@@H]1CC[C@@H]2O)CCC4=CC(=O)CC[C@]34C	237	0.62963	0	60	3	0	0	0	2	64
7264	144207890	CC1=CC(=C(C=C1)O)N	118	0.709677	0	78	4	0	3	0	2	64
53462	144207891	CN1C2=C(C3=C(C=C2)N=CC=C3)N=C1N	44	0.666667	0	27	2	0	2	0	0	64
11460221	144207893	[B-](F)(F)(F)F.CCCCCCCCN1C=C[N+](=C1)C	9	0.0667	0	63	6	2	2	1	5	64
11375816	144207895	CCCCCCCCCCCCCC[P+](CCCCCC)(CCCCCC)CCCCCC.[Cl-]	251	0.423077	0	22	4	7	25	7	0	64
77290	144207896	C1CN(C(=O)N1)CCO	96	0.724138	0	10	0	0	0	0	0	64
60960	144207897	C([C@@H](C(=O)O)N)S.Cl	169	0.47619	0	27	1	0	0	0	1	64
4616	144207898;144213809	C1=CC=C(C=C1)C2=NC(C(=O)NC3=C2C=C(C=C3)Cl)O	11	0.705882	0	116	0	0	0	0	0	64
76564	144207899	CCCC[P+](CCCC)(CCCC)CCCC.[Br-]	251	0.592593	0	22	2	0	0	0	0	64
227	144207901	C1=CC=C(C(=C1)C(=O)O)N	72	0.645161	0	78	0	0	0	0	0	64
88365	144207902	C1=C(C=C(C(=C1Cl)Cl)Cl)[N+](=O)[O-]	193	0.689655	0	12	1	0	0	0	0	64
11568	144207904	C1=CC(=CC(=C1)O)N	187	0.631579	0	44	1	0	0	0	1	64
12589	144207905	CCCCCC[N+](=O)[O-]	19	0.64	0	51	0	0	0	0	0	64
16212746	144207906	CCCCCCCCN1C=C[N+](=C1)C.C(F)(F)(F)S(=O)(=O)[O-]	9	0.277778	0	63	8	2	2	1	6	64
7281	144207907	C(C(CBr)Br)O	229	0.6875	0	8	0	0	0	0	0	64
7333	144207910	CC1=CC=CC=C1NC(=NC2=CC=CC=C2C)N	253	0.706897	0	33	0	0	0	0	0	64
82261	144207912	CCCCCCCCS(=O)(=O)Cl	185	0.652174	0	9	0	0	0	0	0	64
23670844	144207913	C1=C(C=C(C=C1C(=O)O)S(=O)(=O)[O-])C(=O)O.[Na+]	72	0.586207	0	78	0	0	0	0	0	64
69917	144207914	C1=CC(=CC=C1C(=O)NC2=CC=C(C=C2)N)N	187	0.653846	0	44	1	0	1	0	1	64
12040508	144207915	CCCN1C=C[N+](=C1)C.C(F)(F)(F)S(=O)(=O)[N-]S(=O)(=O)C(F)(F)F	9	0.487179	0	63	0	0	0	0	0	64
2734163	144207916	CCCCCCN1C=C[N+](=C1)C.[Cl-]	9	0.2	0	63	4	0	1	0	1	64
7681	144207917	CN(C)CC1=CC=CC=C1	71	0.571429	0	7	0	0	0	0	0	64
8407	144207918	C1=CC=C(C=C1)NC2=CC=CC=C2[N+](=O)[O-]	3	0.594595	0	60	0	1	0	0	1	64
9158	144207919	C1=CC=C2C=C3C4=CC=CC5=C4C(=CC=C5)C3=CC2=C1	33	0.6	0	8	2	4	0	0	5	64
3378440	144207923	C1=CC(=C2C(=C1[N+](=O)[O-])C(=O)C3=C(C=CC(=C3C2=O)O)[N+](=O)[O-])O	27	0.630435	0	103	10	1	28	3	0	64
2155	144207924	C1=CSC(=N1)N	189	0.590909	0	18	0	0	0	0	0	64
7097	144207925	CC(=O)OC(C1=CC=C(O1)[N+](=O)[O-])OC(=O)C	8	0.655738	0	19	12	0	13	0	0	64
87154	144207929	C1=CC=C2C(=C1)C(=O)N(C2=O)CCl	48	0.566667	0	93	0	0	0	0	0	64
85557	144207930	C1=CC2=C(C=CC(=C2)O)C=C1C(=O)O	231	0.526316	0	7	0	0	0	0	0	64
12703	144207931	CCN(CC)C(=O)C	230	0.652174	0	18	0	0	0	0	0	64
10941	144207932	C1=CC(=CC(=C1)N)N.Cl.Cl	187	0.5	0	44	1	0	0	0	1	64
2734175	144207933	CCCCCCN1C=C[N+](=C1)C.F[P-](F)(F)(F)(F)F	9	0.0345	0	63	4	0	1	0	2	64
8494	144207935	CC(=O)C1=CC(=CC=C1)[N+](=O)[O-]	27	0.571429	0	103	0	0	0	0	0	64
16637	144207936	CC(C)NC(=O)C=C	31	0.62069	0	17	0	0	0	0	0	64
11684	144207938	CCC(C)(C)C(=O)O	10	0.65	0	54	0	0	0	0	0	64
263	144207939	CCCCO	4	0.636364	0	35	0	0	0	0	0	64
6737	144207940	C1=CC(=C(C(=C1)Cl)C=O)Cl	11	0.7	0	116	0	0	0	0	0	64
7331	144207941	COC1=C(C=C(C=C1)C(=O)NC2=CC=CC=C2)[N+](=O)[O-]	105	0.692308	0	55	3	0	0	0	2	64
590836	144207943;144209494	CC(C)CCCCCCOC(=O)C1=CC=CC=C1C(=O)OCCCCCCC(C)C	136	0.648148	0	21	0	0	0	0	0	64
66912	144207944	C1=CC(=CC=C1OCCO)OCCO	87	0.655172	0	28	1	0	0	0	1	64
11872	144207945	CC1=CC(=C(C(=C1)[N+](=O)[O-])O)[N+](=O)[O-]	27	0.575	0	103	2	0	3	0	2	64
90263	144207946	COCCOCCOCCOCCO	15	0.411765	0	24	0	0	0	0	0	64
6815	144207947	CCCC(C1=CC(=C(C=C1C)O)C(C)(C)C)C2=CC(=C(C=C2C)O)C(C)(C)C	118	0.638889	0	78	9	1	27	3	0	64
16212610	144207948	CCCCCCCCCCCCCC[P+](CCCCCC)(CCCCCC)CCCCCC.F[P-](F)(F)(F)(F)F	251	0.482759	0	22	5	7	24	5	0	64
7745	144207951	CCCC(C)CO	159	0.681818	0	28	0	0	0	0	0	64
31230	144207952	CC(=O)NC1=CC=C(C=C1)N	187	0.571429	0	44	0	0	0	0	0	64
5787	144207954	C1=CC(=C(C=C1Cl)Cl)C(=O)O	11	0.5	0	116	0	0	0	0	0	64
6053	144207955	CN(C)C1=CC=C(C=C1)N=NC2=CC=CC=C2	87	0.6	0	28	2	1	5	0	1	64
6323490	144207956	C[C@H]1/C=C/C=C(\C(=O)NC2=C3C(=NC4(N3)CCN(CC4)CC(C)C)C5=C6C(=C(C(=C5C2=O)O)C)O[C@@](C6=O)(O/C=C/[C@@H]([C@H]([C@H]([C@@H]([C@@H]([C@@H]([C@H]1O)C)O)C)OC(=O)C)C)OC)C)/C	124	0.722772	0	9	3	0	6	0	0	64
6829	144207957	C1=CC=C(C=C1)C2=CC=CC=C2[N+](=O)[O-]	105	0.682927	0	55	0	0	0	0	0	64
7386	144207958	C1=CC(=CC(=C1)[N+](=O)[O-])C(F)(F)F	105	0.690476	0	55	0	0	0	0	0	64
61012	144207961	CCN(CC)CCOC(=O)C(=C)C	139	0	139	35	0	0	0	0	0	64
638144	144207962	CCOC(=O)/C=C/C(=O)OCC	57	0.588235	0	19	0	0	0	0	0	64
75311	144207963;144213793	CCCC[P+](CCCC)(CCCC)CCCC.[Cl-]	251	0.592593	0	22	2	0	0	0	0	64
2734243	144207966	CCCCCCCCN1C=C[N+](=C1)C.F[P-](F)(F)(F)(F)F	9	0	0	63	4	2	0	1	3	64
4463	144207968	CC1=C2C(=NC=C1)N(C3=C(C=CC=N3)C(=O)N2)C4CC4	83	0.742857	0	52	1	0	0	0	1	64
68589	144207969;144213703	C1=CC(=CC=C1COC(CN2C=CN=C2)C3=C(C=C(C=C3)Cl)Cl)Cl.[N+](=O)(O)[O-]	233	0.71134	0	61	9	1	20	0	0	64
5284459	144207970	C1=CC=C(C=C1)/C=C/[N+](=O)[O-]	199	0.633333	0	43	7	1	15	0	0	64
11783	144207971	CC1=C(C=CC=C1[N+](=O)[O-])N	127	0.710526	0	29	0	0	0	0	0	64
7426	144207974	CC1=CC(=CC(=C1)[N+](=O)[O-])C	27	0.65	0	103	0	0	0	0	0	64
24752	144207979	CCCCOCC(C)OCC(C)O	98	0.222222	0	19	0	0	0	0	0	64
20129	144207980	CC(CO)OC1=CC=CC=C1	170	0.659091	0	61	0	0	0	0	0	64
8453	144207981	C1CNC(=O)N1	84	0.695652	0	21	0	0	0	0	0	64
25711	144207984	CNC(=O)N(C1=CC=CC=C1)C2=CC=CC=C2	216	0.725	0	68	0	0	0	0	0	64
17163	144207985	CCCCCCCCCCCCOCC1CO1	98	0.705882	0	19	0	0	0	0	0	64
2723598	144207986	C1=CC=C2C(=C1)C(=C3C=CC=CC3=N2)N.O.Cl	44	0.631579	0	27	9	2	5	0	3	64
22463	144207987;144213671	C1=CC2=C(C=CC(=C2)SSC3=CC4=C(C=C3)C=C(C=C4)O)C=C1O	231	0	231	7	3	0	0	0	1	64
6945	144207989	C1=CC=C(C(=C1)[N+](=O)[O-])Cl	105	0.666667	0	55	0	0	0	0	0	64
1727	144207991	C1=CN=CC=C1N	242	0.578947	0	9	0	0	0	0	0	64
7293	144207992	CNC(=O)NC	191	0.666667	0	4	0	0	0	0	0	64
93221	144207995	CC1=CC(=C(C(=C1CN2C(=O)N(C(=O)N(C2=O)CC3=C(C(=C(C=C3C)C(C)(C)C)O)C)CC4=C(C(=C(C=C4C)C(C)(C)C)O)C)C)O)C(C)(C)C	18	0.704545	0	44	4	0	1	0	4	64
10114	144207997	C[C@]12CC[C@](C[C@H]1C3=CC(=O)[C@@H]4[C@]5(CC[C@@H](C([C@@H]5CC[C@]4([C@@]3(CC2)C)C)(C)C)O)C)(C)C(=O)O	142	0.701493	0	5	3	0	3	0	2	64
2083	144207998	CC(C)(C)NCC(C1=CC(=C(C=C1)O)CO)O	68	0.74	0	37	0	0	0	0	0	64
7240	144208000	C1=CC=C(C(=C1)N)Cl	187	0.666667	0	44	0	0	0	0	0	64
76063	144208001	CC1=NC2=C(N1)C=C(C=C2)Cl	146	0.72549	0	12	1	0	0	0	1	64
11876	144208003	C1=CC=C(C(=C1)C(=O)N)[N+](=O)[O-]	217	0.666667	0	42	0	0	0	0	0	64
6979	144208005	C1=CC(=C(C=C1Cl)[N+](=O)[O-])N	193	0.666667	0	12	2	0	0	0	2	64
16218822	144208007	CCCCCCCCCCCCCC[P+](CCCCCC)(CCCCCC)CCCCCC.[Br-]	251	0.423077	0	22	4	7	26	6	0	64
5754	144208013	C[C@]12CCC(=O)C=C1CC[C@@H]3[C@@H]2[C@H](C[C@]4([C@H]3CC[C@@]4(C(=O)CO)O)C)O	237	0.68254	0	60	0	0	0	0	0	64
27200	144208014	CS(=O)(=O)C1=CC=C(C=C1)[C@H]([C@@H](CO)NC(=O)C(Cl)Cl)O	117	0.722222	0	82	0	0	0	0	0	64
8706	144208016	C1=CC=C2C(=C1)N=C(S2)N	120	0.482759	0	18	1	0	0	0	1	64
121752	144208017	CCCOCC(C)OCC(C)O	98	0	98	19	0	0	0	0	0	64
10824	144208018	COC1=CC=CC(=C1)N	3	0.612903	0	60	1	0	1	0	1	64
7003	144208021	C1=CC=C2C(=C1)C=CC=C2Cl	105	0.72973	0	55	0	0	0	0	0	64
53316418	144208023	CC[S+](C)CC.C(F)(F)(F)S(=O)(=O)[N-]S(=O)(=O)C(F)(F)F	197	0	197	9	0	0	0	0	0	64
4093	144208024	CC(=C)C(=O)O	10	0.578947	0	54	0	0	0	0	0	64
5447	144208025	C(CSCCO)O	243	0.6875	0	26	0	0	0	0	0	64
5897	144208028	CC(=O)NC1=CC2=C(C=C1)C3=CC=CC=C3C2	158	0.485714	0	20	6	0	0	0	6	64
3763	144208029	C(C(F)(F)F)(OC(F)F)Cl	243	0.722222	0	26	0	0	0	0	0	64
12148	144208030	CC1=CC=C(C=C1)NC(=O)N	216	0.692308	0	68	0	0	0	0	0	64
7933	144208031	C1=CC(=CC(=C1)Cl)O	5	0.708333	0	19	1	0	0	0	1	64
18370	144208033	CC1=C(C=CC(=C1)C(=O)O)[N+](=O)[O-]	72	0.6	0	78	0	0	0	0	0	64
6410	144208036	CC(C)(C)OO	186	0	186	3	0	0	0	0	0	64
7055	144208037	CC1=CC2=CC=CC=C2C=C1	7	0.407407	0	39	0	0	0	0	0	64
10967	144208038	C(OCCl)Cl	13	0.5625	0	14	0	0	0	0	0	64
12184591	144208040	CCCCCCCCN1C=C[N+](=C1)C.C(F)(F)(F)S(=O)(=O)[N-]S(=O)(=O)C(F)(F)F	9	0.297297	0	63	5	3	3	2	3	64
8165	144208041	CCOCCOCCOC(=O)C	15	0.611111	0	24	0	0	0	0	0	64
74080	144208042	C=C(CCC#N)C#N	6	0.7	0	14	0	0	0	0	0	64
8282	144208043	CCC(CO)(CO)N	171	0.611111	0	9	0	0	0	0	0	64
16420	144208044	C1=CC(=CC=C1C2=CSC(=N2)N)[N+](=O)[O-]	189	0.611111	0	18	2	1	0	0	3	64
3825	144208045	CC(C1=CC=CC(=C1)C(=O)C2=CC=CC=C2)C(=O)O	125	0.660377	0	42	0	0	0	0	0	64
5284472	144208046	CC1=CC=C(C=C1)/C(=C\CN2CCCC2)/C3=CC=CC=N3.O.Cl	211	0.672414	0	8	1	0	0	0	0	64
18555	144208049	C1=CC(=C(C(=C1)Cl)Cl)[N+](=O)[O-]	105	0.657895	0	55	0	0	0	0	0	64
21575	144208050	CC1=CC=CC(=C1[N+](=O)[O-])C(=O)O	105	0.666667	0	55	0	0	0	0	0	64
12104	144208051	CC1=CC=CC(=C1)C#N	72	0.689655	0	78	0	0	0	0	0	64
6446	144208052	C[C@]12CCC(=O)C=C1CC[C@@H]3[C@@]2([C@H](C[C@]4([C@H]3CC[C@]4(C)O)C)O)F	17	0.575342	0	74	1	0	0	0	0	64
52999	144208054	CC1=NC(=NC(=N1)OC)NC(=O)NS(=O)(=O)C2=CC=CC=C2C(=O)OC	76	0.672131	0	20	0	0	0	0	0	64
74791	144208058	CCCCCCCCCC#N	6	0.666667	0	14	0	0	0	0	0	64
5354133	144208059	CCCCCC[C@H](C/C=C\CCCCCCCC(=O)OC)O	42	0.527778	0	55	0	0	0	0	0	64
23681217	144208060	CCC1(C(=O)NC(=NC1=O)[O-])CC.[Na+]	101	0.707317	0	15	0	0	0	0	0	64
23662354	144208061	C(CS(=O)(=O)[O-])S.[Na+]	160	0.666667	0	13	0	0	0	0	0	64
2724192	144208062	CC(=O)[O-].CC(=O)[O-].O.O.[Zn+2]	160	0.529412	0	13	0	0	0	0	0	64
73773	144208064	CN(C)C1=CC=C(C=C1)C2(C3=C(C=C(C=C3)N(C)C)C(=O)O2)C4=CC=C(C=C4)N(C)C	18	0.695652	0	44	2	0	0	0	1	64
20055509	144208065	CN1[C@@H]2CC(C[C@H]1[C@H]3[C@@H]2O3)OC(=O)[C@H](CO)C4=CC=CC=C4.O.O.O.Br	21	0.490566	0	76	0	0	0	0	0	64
261491	144208066	C[C@@H]1[C@H]2C[C@]2(CC1=O)C(C)C	168	0.72973	0	12	0	0	0	0	0	64
80365	144208067	CCCCC(=O)N(C)C	42	0.703704	0	55	0	0	0	0	0	64
102484	144208068	C1=CC(=CC=C1C(CN)O)O.Cl	117	0.688889	0	82	0	0	0	0	0	64
8540	144208070	C1CCC(CC1)C2=CC(=CC(=C2O)[N+](=O)[O-])[N+](=O)[O-]	27	0.275	0	103	5	4	11	2	0	64
6387	144208072	CC(C)(C)S	186	0.555556	0	3	0	0	0	0	0	64
8491	144208073	CC1=C(C=C(C=C1)[N+](=O)[O-])Cl	27	0.688889	0	103	0	0	0	0	0	64
17113	144208074;144213883	CC1=CC(=C(C=C1)O)N2N=C3C=CC=CC3=N2	28	0.697674	0	3	4	0	1	0	3	64
11955	144208076	C1=CC=C(C=C1)C(=O)NN	199	0.655172	0	43	2	0	0	0	2	64
80519	144208077	COC(=O)NN	36	0.666667	0	5	0	0	0	0	0	64
10439	144208078	C1=CC=NC(=C1)N	164	0.740741	0	3	0	0	0	0	0	64
7604	144208079	CC(=O)NC1=CC=CC(=C1)N	216	0.7	0	68	1	0	0	0	1	64
5354284	144208080	CC1=CC(=O)OC2=CC(=CC(=C12)O)O	143	0.714286	0	27	2	0	0	0	2	64
41375	144208082	CON=C(C1=CC=CO1)C(=O)N[C@H]2[C@@H]3N(C2=O)C(=C(CS3)COC(=O)N)C(=O)O	195	0.472973	0	38	0	0	0	0	0	64
16640	144208083	CC1=CC=CC=C1OCC2CO2	170	0.638298	0	61	0	0	0	0	0	64
10843	144208085	CC1=CC(=CC=C1)NC(=O)C	184	0.642857	0	77	0	0	0	0	0	64
7120	144208086	CCN(CC)C1=CC=C(C=C1)N	187	0.636364	0	44	10	1	13	0	0	64
7344	144208087	CCOC(=O)C(C)O	63	0.681818	0	25	0	0	0	0	0	64
13101	144208088	CC(C)CC(C)NC1=CC=C(C=C1)NC2=CC=CC=C2	3	0.555556	0	60	7	0	21	0	0	64
919792	144208090	C1=CC(=CC=C1C(=O)C2=C(C(=C(C=C2)O)O)O)O	118	0.702703	0	78	3	0	0	0	2	64
7230	144208093	CC(C)(C)NSC1=NC2=CC=CC=C2S1	174	0.705882	0	12	4	0	0	0	3	64
23668196	144208094	C[C@H](CCC(=O)[O-])[C@H]1CC[C@@H]2[C@@]1([C@H](C[C@H]3[C@H]2CC[C@H]4[C@@]3(CC[C@H](C4)O)C)O)C.[Na+]	61	0.481481	0	32	1	0	0	0	0	64
1549517	144208096	C=CCNC(=S)N	194	0.681818	0	12	0	0	1	0	0	64
5281567	144208099	COC1=CC(=O)O[C@H](C1)/C=C/C2=CC3=C(C=C2)OCO3	93	0.727273	0	7	1	3	0	0	4	64
31389	144208100	C1=CC(=CC(=C1)S(=O)(=O)[O-])[N+](=O)[O-].[Na+]	27	0.666667	0	103	0	1	1	0	1	64
17231	144208102	CCCCCCCCOC1=CC=C(C=C1)C(=O)O	72	0.621622	0	78	3	0	0	0	3	64
6409	144208103	C(C(F)(F)F)O	4	0.6	0	35	0	0	0	0	0	64
5281565	144208105	COC1=CC(=O)O[C@H](C1)/C=C/C2=CC=CC=C2	199	0.738095	0	43	0	1	0	0	1	64
14642	144208106;144213741	CCCCCCCCOC(=O)C1=CC=C(C=C1)O	224	0.666667	0	37	3	0	2	0	0	64
13636	144208108	C1=C(C(=C(C(=C1Cl)Cl)O)Cl)Cl	5	0.5	0	19	8	0	2	0	3	64
12733	144208109	CCSCCCl	243	0.384615	0	26	0	0	1	0	0	64
1017	144208113	C1=CC=C(C(=C1)C(=O)O)C(=O)O	72	0.434783	0	78	0	0	0	0	0	64
12262	144208114	CC(CC(C)O)O	34	0.647059	0	16	0	0	0	0	0	64
51	144208116	C(CC(=O)O)C(=O)C(=O)O	10	0.666667	0	54	0	0	0	0	0	64
12051	144208117	CCN(CC)C=O	202	0.736842	0	3	0	0	1	0	0	64
64142	144208119	CC1=C(C=CC=C1O)C(=O)N[C@@H](CSC2=CC=CC=C2)[C@@H](CN3C[C@H]4CCCC[C@H]4C[C@H]3C(=O)NC(C)(C)C)O.CS(=O)(=O)O	75	0.705263	0	73	8	1	19	3	1	64
2094	144208120	C1=C2C(=NC=NC2=O)NN1	40	0	40	2	0	0	0	0	0	64
904	144208123	CC(=O)NC1=CC=CC=C1	184	0.7	0	77	0	0	0	0	0	64
71645	144208128	CC1=CC=C(C=C1)C(=O)C2=C(C=C(C=C2)OC)O	18	0.674419	0	44	2	0	0	0	2	64
11571	144208129	C1=C(C=C(C=C1Cl)Cl)O	5	0.619048	0	19	1	0	1	0	0	64
5801	144208130	C1=CC=C(C(=C1)N)O	3	0.642857	0	60	8	0	6	0	2	64
8391	144208131	CC1=CC(=C(C=C1)O)[N+](=O)[O-]	27	0.571429	0	103	0	0	1	0	0	64
7341	144208133	CCCC(C)C(=O)O	99	0.684211	0	6	0	0	1	0	0	64
6983	144208135	C1=C(C(=CC(=C1Cl)Cl)Cl)[N+](=O)[O-]	193	0.586207	0	12	1	0	0	0	1	64
7747	144208136	COC(=O)CC#N	6	0.684211	0	14	0	0	0	0	0	64
25607	144208137	C1=CC(=C(C=C1Cl)Cl)C(Cl)(Cl)Cl	11	0.444444	0	116	1	0	1	0	1	64
10638	144208138	C1=CC2=C(C(=C1)N)C(=O)NNC2=O	3	0.710526	0	60	0	0	0	1	0	64
8081	144208140	C1OCOCO1	191	0	191	4	0	0	0	0	0	64
449459	144208141	CC/C(=C(\C1=CC=C(C=C1)O)/C2=CC=C(C=C2)OCCN(C)C)/C3=CC=CC=C3	170	0.68254	0	61	6	3	27	1	0	64
6537488	144208142	C1=C(OC(=C1)C(=O)NCC(=O)O)CO	196	0.717391	0	11	0	0	0	0	0	64
5281771	144208143	C[C@H]1[C@@H]([C@H]([C@H]([C@@H](O1)O[C@@H]2[C@H]([C@@H](O[C@@H]([C@H]2OC(=O)/C=C/C3=CC(=C(C=C3)O)O)CO[C@H]4[C@@H]([C@H]([C@@H]([C@H](O4)CO)O)O)O)OCCC5=CC(=C(C=C5)O)O)O)O)O)O	12	0.708861	0	22	0	0	0	0	0	64
7724	144208145	CC1=CC=C(C=C1)C#N	175	0.676471	0	19	0	0	0	0	0	64
76583	144208146	C1=CC(=CC(=C1)Br)C=O	11	0.6875	0	116	0	0	0	0	0	64
68191	144208147	CC(C)(CCl)C1=CC=CC=C1	219	0.72093	0	20	0	0	0	0	0	64
95116	144208149	C(CSSCCC(=O)O)C(=O)O	10	0.666667	0	54	0	0	0	0	0	64
16125	144208150	COC1=C(C=CC(=C1)Cl)Cl	150	0.707317	0	54	0	0	0	0	0	64
11803	144208151	C1=CC2=C(C=CC=C2[N+](=O)[O-])C(=C1)[N+](=O)[O-]	105	0.46875	0	55	2	0	0	0	1	64
6926	144208154	C1=CC=C(C(=C1)N)S(=O)(=O)O	92	0.638889	0	31	0	0	0	0	0	64
7856	144208155	C(C#N)Cl	6	0.416667	0	14	0	0	0	1	0	64
19165	144208156	CC1=CC(=CC=C1)OC2=CC=CC=C2	170	0.666667	0	61	1	0	0	1	1	64
7015	144208157	C1=CC=C(C=C1)C2=CC=CC=C2N	187	0.666667	0	44	0	0	0	1	0	64
7329	144208159	C1=CC(=C(C=C1Cl)SC2=C(C=CC(=C2)Cl)O)O	27	0.72093	0	103	8	1	18	1	1	64
7172	144208160	CNCC(C1=CC=C(C=C1)O)O	117	0.695652	0	82	0	0	0	0	0	64
14709	144208161	CC(=O)O[C@H]1CC[C@@]2([C@H]3CC[C@]4([C@H]([C@@H]3CC=C2C1)CCC4=O)C)C	237	0.574074	0	60	3	1	1	0	4	64
8210	144208162	CCCCOCCOCCOCCCC	15	0.588235	0	24	0	0	0	0	0	64
637892	144208163	C/C(=C/CCl)/Cl	229	0	229	8	1	0	0	0	1	64
9809	144208164	C1=C(C=C(C(=C1[N+](=O)[O-])Cl)[N+](=O)[O-])C(F)(F)F	27	0.681818	0	103	0	0	2	0	0	64
37542	144208165	C1=NC(=NN1[C@H]2[C@@H]([C@@H]([C@H](O2)CO)O)O)C(=O)N	21	0.728814	0	76	5	1	1	0	4	64
81133	144208166	CN1C(=C(C(=O)N(C1=O)C)N=O)N	165	0.73913	0	13	1	0	0	0	1	64
18728	144208168	C1CC(C(CC1C(CBr)Br)Br)Br	56	0	56	2	2	0	1	0	1	64
2720	144208170	C1=C2C(=CC(=C1Cl)S(=O)(=O)N)S(=O)(=O)N=CN2	246	0.719298	0	17	0	0	0	0	0	64
17570	144208171	C1=CC(=CC=C1O)SC2=CC=C(C=C2)O	59	0.652174	0	27	8	0	0	0	7	64
123504	144208172	C1=CC(=CC=C1C(=O)C2=CC=C(C=C2)Cl)O	11	0.666667	0	116	3	0	0	0	2	64
11888	144208173	C1=CC=C(C(=C1)CC#N)[N+](=O)[O-]	250	0.693878	0	46	0	0	0	0	0	64
7859	144208174	C#CCO	4	0	4	35	0	0	0	0	0	64
4992	144208176	CN(C)CCN(CC1=CC=C(C=C1)OC)C2=CC=CC=N2	155	0.684932	0	68	0	0	1	1	0	64
11288	144208177	C1=CC(=C(C(=C1)C(=O)O)C(=O)O)C(=O)O	72	0.52	0	78	0	0	0	1	0	64
7056	144208179	C1=CC=C2C=C(C=CC2=C1)Cl	44	0.684211	0	27	0	0	0	0	0	64
7578	144208183	C1=CC(=CC=C1N)OC2=CC=C(C=C2)Cl	150	0.674419	0	54	5	0	0	0	5	64
2950	144208184	C1=CC2=C(C(=C1)O)C(=O)C3=C(C2=O)C=CC=C3O	117	0.659091	0	82	1	0	0	0	1	64
10635	144208185;144213957	C[C@]12CCC(=O)C[C@@H]1CC[C@@H]3[C@@H]2CC[C@]4([C@H]3CC[C@@H]4O)C	61	0.584906	0	32	3	0	0	0	2	64
20167	144208186	C1=CC=C(C=C1)C(=O)OCC(COC(=O)C2=CC=CC=C2)(COC(=O)C3=CC=CC=C3)COC(=O)C4=CC=CC=C4	48	0.666667	0	93	1	0	0	0	1	64
5288209	144208187	CC1=C(C(CCC1)(C)C)/C=C/C(=C/C=C/C(=C/C(=O)NC2=CC=C(C=C2)O)/C)/C	124	0.727273	0	9	8	1	18	2	0	64
21208	144208190	C1=CC(=C(C=C1N)N)[N+](=O)[O-]	105	0.692308	0	55	0	0	7	0	0	64
8569	144208191	COC1=CC(=C(C=C1)C(=O)C2=CC=CC=C2O)O	241	0.702128	0	53	2	0	0	0	2	64
6537489	144208192	C1=NC2C(N1)C(=S)NC=N2.O	195	0.741935	0	38	5	0	1	7	2	64
33919	144208193	C1=CC=C(C=C1)C2=NC3=C(N2)C=C(C=C3)S(=O)(=O)O	75	0.552239	0	73	0	0	9	1	0	64
23684896	144208194	CNCCS(=O)(=O)[O-].[Na+]	204	0.692308	0	11	0	0	0	0	0	64
12120	144208195	CCOC1=CC=CC(=C1)N	3	0.647059	0	60	0	0	0	0	0	64
31370	144208196	CC(CCl)O	229	0.642857	0	8	0	0	0	0	0	64
7042	144208197	C1=CC=C(C(=C1)C#N)C#N	175	0.6875	0	19	0	0	0	0	0	64
7346	144208200	CC(C)C(=O)OC(=O)C(C)C	1	0.68	0	8	0	0	0	0	0	64
7203	144208201	CCOC1=CC=CC=C1N	60	0.660377	0	41	2	0	0	1	2	64
8127	144208202	CCCCCCCN	228	0.631579	0	26	0	0	0	0	0	64
638015	144208203	CC1=C(C(CCC1)(C)C)/C=C/C(=C/C=C/C(=C/C=O)/C)/C	26	0.734694	0	7	12	0	26	0	0	64
8428	144208206	CCNC1=C(C=CC(=C1)O)C	140	0.707317	0	7	1	0	0	0	1	64
7563	144208207	C1=CC=C(C=C1)CC2=CC=C(C=C2)O	59	0.666667	0	27	3	0	0	0	3	64
5281007	144208208	CN(C)NN=C1C(=NC=N1)C(=O)N	213	0	213	1	0	0	0	0	0	64
447043	144208209	CC[C@@H]1[C@@]([C@@H]([C@H](N(C[C@@H](C[C@@]([C@@H]([C@H]([C@@H]([C@H](C(=O)O1)C)O[C@H]2C[C@@]([C@H]([C@@H](O2)C)O)(C)OC)C)O[C@H]3[C@@H]([C@H](C[C@H](O3)C)N(C)C)O)(C)O)C)C)C)O)(C)O	77	0.684685	0	27	1	0	1	1	0	64
17946	144208210	COC(=O)C1=CC(=CC=C1)Cl	11	0.685714	0	116	0	0	0	0	0	64
6371716	144208211	CC/C=C/C/C=C/C/C=C/CCCCCCCC(=O)OCC	42	0.5625	0	55	1	0	1	0	1	64
62158	144208212	C1=CC(=C(C=C1[N+](=O)[O-])OCCO)NCCO	157	0.701493	0	19	1	0	6	0	0	64
22574	144208214	C1=C(C=C(C(=C1S(=O)(=O)O)O)C(=O)O)N	92	0.727273	0	31	0	0	0	0	0	64
232446	144208215	C1CCC(CC1)(C2=CC=C(C=C2)O)C3=CC=C(C=C3)O	224	0.585366	0	37	7	2	12	0	3	64
65340	144208216	C1=CC(=C(C=C1CCN)O)O.Cl	118	0.535714	0	78	3	1	6	0	1	64
12332	144208217	CCCCCC(=O)N	63	0.695652	0	25	0	0	0	0	0	64
11087	144208218	C1=CC=C(C(=C1)C(=O)O)[N+](=O)[O-]	105	0.690476	0	55	0	0	0	0	0	64
8883	144208219	CC(C)(C#CC(C)(C)O)O	4	0.636364	0	35	0	0	0	0	0	64
7308	144208220	CC1=CC(=C(C=C1SC2=CC(=C(C=C2C)O)C(C)(C)C)C(C)(C)C)O	118	0.676471	0	78	6	2	27	3	0	64
1174	144208221	C1=CNC(=O)NC1=O	84	0.592593	0	21	0	0	0	0	0	64
11159638	144208222	CCN1C=C[N+](=C1)C.C(=[N-])=NC#N	9	0.615385	0	63	0	0	0	0	0	64
7259	144208223	CC1=CC(=C(C=C1)C)N	127	0.607143	0	29	0	0	0	0	0	64
8474	144208225	C1=CC(=CC(=C1)S(=O)(=O)O)N	239	0.666667	0	20	1	0	0	0	1	64
2734117	144208226	CCCCCCCC[N+](CCCCCCCC)(CCCCCCCC)CCCCCCCC.[Br-]	251	0.423077	0	22	4	7	21	10	0	64
31263	144208227	CCC(=O)OC(=O)CC	230	0.68	0	18	0	0	1	0	0	64
403	144208228	C1=CC(=CC=C1N)O	187	0.5	0	44	10	0	18	0	0	64
98356	144208231	COC1=CC(=O)OC(C1)CCC2=CC=CC=C2	117	0.703704	0	82	2	0	0	0	2	64
5328	144208233	CC1=NN=C(S1)NS(=O)(=O)C2=CC=C(C=C2)N	83	0.6	0	52	0	0	0	0	0	64
69317	144208236	C1=CC=C(C=C1)SCCSC2=CC=CC=C2	170	0.658537	0	61	1	0	0	0	1	64
6787	144208238	CCCCCCCCCOC(=O)C1=CC=CC=C1C(=O)OCCCCCCCCC	48	0.648649	0	93	0	0	0	0	0	64
113124	144208239	CCOC1=CC(=C(C=C1C(=O)C)OCC)OCC	41	0.721311	0	41	3	0	3	0	1	64
165675	144208241	C[C@H]1CC[C@@H]([C@H](C1)O)C(C)C	159	0.692308	0	28	0	0	0	0	0	64
7385	144208242	C1=CC(=C(C=C1S(=O)(=O)O)N)O	92	0.682927	0	31	0	0	0	0	0	64
7265	144208245	C1=CC(=C(C=C1Cl)N)O	150	0.682927	0	54	8	0	2	0	7	64
13195	144208246	CC1=CN=CN1	146	0.529412	0	12	0	0	0	0	0	64
8480	144208247	C1=CC(=CC=C1NC(=O)N)[As](=O)(O)O	172	0.733333	0	22	0	0	0	0	0	64
74189	144208248	C1=CC=C(C=C1)COP(=O)(O)OCC2=CC=CC=C2	217	0.692308	0	42	0	0	0	0	0	64
5281764	144208253	C1=CC(=C(C=C1/C=C/C(=O)O[C@@H](C(=O)O)[C@@H](OC(=O)/C=C/C2=CC(=C(C=C2)O)O)C(=O)O)O)O	118	0.690476	0	78	0	0	0	0	0	64
9147	144208255	C1C2=CC=CC3=C2C4=C(C=CC=C41)C=C3	7	0.676471	0	39	2	0	2	0	1	64
7508	144208257	C1CC(CC=C1)C=O	220	0.6875	0	14	0	0	0	0	0	64
86583	144208260	CCC(C)C1=CC(=C(C(=C1)C(C)(C)C)O)C(C)(C)C	118	0.6875	0	78	3	0	0	0	3	64
12471	144208261	C1=C(C=C(C(=C1Cl)N)Cl)Cl	193	0.703704	0	12	1	0	0	0	1	64
62430	144208263	CC(C)(C)N(CCO)CCO	34	0.695652	0	16	0	0	0	0	0	64
23669624	144208265	CCCCCCCCS(=O)(=O)[O-].[Na+]	160	0.68	0	13	0	0	0	0	0	64
15533	144208266	CCCCCCCC(=O)OC1=C(C=C(C=C1Br)C#N)Br	192	0.642857	0	22	5	0	0	0	1	64
7319	144208267	CC1=C(C=C(C=C1)C(=O)O)[N+](=O)[O-]	72	0.638889	0	78	0	0	0	0	0	64
6395	144208271	CS(=O)(=O)O	63	0.5625	0	25	0	0	0	0	0	64
25150753	144208272	C[NH+](C)CCC(C1=CC=CC=C1)C2=CC=CC=[NH+]2.C(=C\C(=O)[O-])\C(=O)[O-]	236	0.716667	0	35	0	0	0	0	0	64
7303	144208273	C1COC(=O)O1	15	0.714286	0	24	0	0	0	0	0	64
12035	144208276	CC(=O)N[C@@H](CS)C(=O)O	169	0.6	0	27	0	0	0	0	0	64
34757	144208277	CC1=CC2=C(C=C1C)SC(=N2)N	120	0.617647	0	18	1	2	0	0	3	64
95416	144208278	CC(=O)OC(C1=CC=CC=C1)C(=O)C2=CC=CC=C2	183	0.684211	0	49	0	0	0	0	0	64
7731	144208279	CC1=CC=C(C=C1)OC	151	0.548387	0	58	0	0	0	0	0	64
80642	144208280	C1=C(OC(=C1)C(=O)O)CO	103	0.657143	0	7	0	0	0	0	0	64
25213	144208282	C1=CC=C(C(=C1)C(=O)O)O.C(CO)N(CCO)CCO	184	0.6875	0	77	0	0	0	0	0	64
12574	144208283	C1=CC(=CC(=C1)I)[N+](=O)[O-]	105	0.684211	0	55	0	0	0	0	0	64
7798	144208284	CCCC(=O)OC(=O)CCC	147	0.633333	0	10	0	0	0	0	0	64
19996	144208286	C=CC(=O)OCCOCCOC(=O)C=C	15	0.631579	0	24	10	0	7	0	1	64
11906	144208287	C1=CC=C(C(=C1)CCl)Cl	11	0.607143	0	116	0	0	0	0	0	64
7470	144208289	CC1=CC=C(C=C1)C(=O)O	72	0.48	0	78	0	0	0	0	0	64
6568	144208290	CCC(C)O	171	0.625	0	9	0	0	0	0	0	64
31404	144208291	CC1=CC(=C(C(=C1)C(C)(C)C)O)C(C)(C)C	118	0.642857	0	78	2	0	1	0	2	64
8495	144208292	C1=CC(=CC(=C1)[N+](=O)[O-])C(=O)Cl	27	0.673913	0	103	0	0	0	0	0	64
2723822	144208293	C(O)S(=O)(=O)[O-].[Na+]	63	0.65	0	25	0	0	0	0	0	64
10438	144208295	CC(=CC(=O)C=C(C)C)C	57	0.722222	0	19	0	0	0	0	0	64
10168	144208296	C1=CC2=C(C(=C1)O)C(=O)C3=C(C=C(C=C3C2=O)C(=O)O)O	72	0.675	0	78	3	0	0	0	2	64
33133	144208297	CC1=CC(=CC(=C1)OP(=O)(OC2=CC(=CC(=C2)C)C)OC3=CC(=CC(=C3)C)C)C	216	0.5	0	68	3	0	0	0	2	64
16069365	144208298	CN1C=C[N+](=C1)C.COP(=O)([O-])OC	9	0.657895	0	63	0	0	0	0	0	64
18603	144208299	C(C(=C(CO)Br)Br)O	4	0.666667	0	35	0	0	0	0	0	64
3278	144208300	CCC(=C)C(=O)C1=C(C(=C(C=C1)OCC(=O)O)Cl)Cl	179	0.712329	0	59	7	0	1	0	1	64
967	144208302	C1=C(NC(=O)NC1=O)C(=O)O	248	0.72	0	10	0	0	0	0	0	64
6276	144208305	CCCCCO	228	0.647059	0	26	0	0	0	0	0	64
5953	144208308	COC1=CC2=C(C=CN=C2C=C1)[C@@H]([C@H]3CC4CCN3C[C@@H]4C=C)O	75	0.727273	0	73	0	0	1	0	0	64
54675810	144208309	C([C@H]([C@@H]1C(=C(C(=O)O1)O)O)O)O	162	0.692308	0	14	0	0	0	0	0	64
517058	144208310	CC(C(=O)[O-])(Cl)Cl.[Na+]	160	0.6	0	13	0	0	0	0	0	64
300	144208312	C(C(=O)O)Cl	243	0.571429	0	26	0	0	0	0	0	64
969516	144208314	COC1=C(C=CC(=C1)/C=C/C(=O)CC(=O)/C=C/C2=CC(=C(C=C2)O)OC)O	112	0.722222	0	79	8	0	13	0	0	64
20039	144208319	C1C[C@@H](O[C@@H]1CO)N2C=NC3=C2N=CN=C3N	205	0	205	18	0	0	0	0	0	64
14357	144208320	C1=CC2=C(C=CC(=C2)C(=O)O)C=C1C(=O)O	72	0.571429	0	78	0	0	0	0	0	64
38764	144208321	CCCCCCC1=CC=C(C=C1)C2=CC=C(C=C2)C#N	175	0	175	19	1	0	0	0	1	64
11604	144208322	C=CCCC#N	6	0.647059	0	14	0	0	0	0	0	64
6502	144208323	CC(CO)(CO)CO	4	0.6	0	35	0	0	0	0	0	64
24116	144208327	C=CCOC(=O)C1=CC=CC=C1N	48	0.717949	0	93	0	0	0	0	0	64
16907	144208328	COC(=O)CS	94	0.72	0	4	0	0	0	0	0	64
5827	144208329	CC(=O)NC1=CC=C(C=C1)OC	151	0.641026	0	58	0	0	0	0	0	64
6650	144208330	CC1(CCC(CC1)C(C)(C)N)N	159	0.608696	0	28	0	0	0	0	0	64
8667	144208332	CN(C)CCN(CC1=CC=CS1)C2=CC=CC=N2.Cl	155	0.726027	0	68	0	0	0	0	0	64
5375199	144208335	CC1=CC(=O)CC(C1(/C=C/C(=C\C(=O)O)/C)O)(C)C	10	0.717949	0	54	0	0	0	0	0	64
701	144208336	CCOC(=O)C(C)C(=O)C	232	0.64	0	7	0	0	0	0	0	64
6419	144208339	C(C(Cl)(Cl)Cl)(Cl)Cl	148	0.428571	0	12	0	0	0	0	0	64
10226	144208340	C1=CC2=C(C=C1S(=O)(=O)O)C(=C(C=C2[N+](=O)[O-])[N+](=O)[O-])O	105	0.66	0	55	0	0	8	0	0	64
62553	144208343	CC(C)OC(=O)CC1=CC=CC=C1	117	0.695652	0	82	0	0	0	0	0	64
11927	144208344	CC1=CC2=C(C=CC=N2)C=C1	44	0.619048	0	27	0	0	0	0	0	64
66172	144208347	CC1=CC(=NO1)N	37	0	37	7	0	0	0	0	0	64
5284452	144208348	C1=CC(=C(C=C1C2=C(C(=O)C3=C(C=C(C=C3O2)O)O)O)O)O.O.O	179	0.710526	0	59	3	0	0	0	1	64
5281576	144208351;144213818	C[C@H]1CCCC(=O)CCC/C=C/C2=CC(=CC(=C2C(=O)O1)O)O	180	0	180	6	4	0	2	0	0	64
73668	144208354	CC(C)C(C1=CC=C(C=C1)OC(F)(F)F)(C2=CN=CN=C2)O	151	0.68	0	58	1	0	0	0	1	64
6197	144208356;144213954	C[C@H]1C[C@@H](C(=O)[C@@H](C1)[C@@H](CC2CC(=O)NC(=O)C2)O)C	133	0.72	0	11	2	9	0	3	4	64
62770	144208357	C[C@H]1[C@H]([C@H](C[C@@H](O1)O[C@H]2C[C@@](CC3=C(C4=C(C(=C23)O)C(=O)C5=C(C4=O)C=CC=C5OC)O)(C(=O)C)O)N)O.Cl	123	0.655556	0	38	4	8	15	6	1	64
2756	144208358	CC1=C(N=CN1)CSCCNC(=NC)NC#N	250	0.721311	0	46	0	0	0	0	0	64
15277	144208360	COC1=CC=C(C=C1)N=[N+](C2=CC=C(C=C2)OC)[O-]	87	0.675676	0	28	1	3	0	0	3	64
12111	144208361	C1=CC(=CC=C1CC2=CC=C(C=C2)O)O	118	0.62963	0	78	4	0	0	0	4	64
656655	144208362	C([C@H]([C@H]([C@@H]([C@@H](CBr)O)O)O)O)Br	229	0.705882	0	8	0	0	0	0	0	64
5280863	144208363;144213678	C1=CC(=CC=C1C2=C(C(=O)C3=C(C=C(C=C3O2)O)O)O)O	179	0.72973	0	59	2	0	0	0	2	64
10949	144208364	CC1=NC(=NC(=N1)N)N	189	0.666667	0	18	0	0	0	0	0	64
70038	144208367	C1=CC=C(C(=C1)C(=O)C2=CC=CC=C2O)O	18	0.702703	0	44	3	0	0	0	2	64
9570281	144208370	CCCCN(/C(=N/[N+](=O)[O-])/N)N=O	43	0	43	10	5	0	1	0	4	64
24433	144208371	CCCCOC(=O)C1=CC=CC=C1N	31	0.690476	0	17	0	0	0	0	0	64
19871	144208372	CCC(C(C)(C)C)O	67	0.666667	0	9	0	0	0	0	0	64
82728	144208374	CN(C)CCCNCCCN	25	0.703704	0	7	0	0	1	0	0	64
7922	144208377	C1CC(=O)OC1=O	42	0.681818	0	55	0	0	0	0	0	64
62969	144208378	CC(C)C(CCCN(C)CCC1=CC(=C(C=C1)OC)OC)(C#N)C2=CC(=C(C=C2)OC)OC.Cl	112	0.66129	0	79	3	0	7	0	0	64
17549	144208379	C1=CC(=CC=C1C(=O)NCC(=O)O)[N+](=O)[O-]	27	0.638298	0	103	0	0	0	0	0	64
6618	144208380;144209179;144210878	CC(C)(C1=CC(=C(C(=C1)Br)O)Br)C2=CC(=C(C(=C2)Br)O)Br	163	0.676471	0	15	5	0	7	0	0	64
517637	144208381	CC(COC(=O)C1=CC=CC=C1)OC(=O)C2=CC=CC=C2	236	0.638298	0	35	0	0	0	0	0	64
7899	144208383	C(CCl)C(=O)O	10	0.636364	0	54	0	0	0	0	0	64
320930	144208384	C1C2=CC(=C(C=C2[C@@H]3[C@]1(COC4=C3C=CC(=C4O)O)O)O)O	135	0.716667	0	8	5	0	10	0	1	64
61179	144208385	C(C(Br)(Br)Br)Br	148	0.625	0	12	2	0	1	0	2	64
5765	144208387	C1=CC(=C(C(=C1)Cl)Cl)C(=O)O	72	0.645161	0	78	0	0	0	0	0	64
5371084	144208390	CCC(=O)/C=C/C1C(=CCCC1(C)C)C	168	0.225806	0	12	0	0	0	0	0	64
62374	144208391	CC1=CC(=O)CC(C1=O)(C)C	208	0.689655	0	18	0	0	0	0	0	64
6753	144208393	CC1=C(C=C(C(=C1[N+](=O)[O-])OC)C(C)(C)C)[N+](=O)[O-]	27	0.673913	0	103	1	0	0	0	1	64
66449	144208396	C1=CC(=CC=C1CCN)O.Cl	117	0.674419	0	82	0	0	0	1	0	64
7767	144208397	CN(CCO)CCO	34	0.666667	0	16	0	0	0	0	0	64
73282	144208398	CC1=NC(=NC(=N1)OC)NC(=O)NS(=O)(=O)C2=CC=CC=C2OCCCl	179	0.682353	0	59	0	0	0	0	0	64
7944	144208399	CC(CCl)OC(C)CCl	243	0.647059	0	26	0	0	0	0	0	64
2999413	144208401	C[C@H]1CCC[C@@H](CCCCCC2=CC(=CC(=C2C(=O)O1)O)O)O	180	0.546875	0	6	2	1	0	0	2	64
91649	144208402;144213961	CC(C)(C(=O)NC1=CC(=C(C=C1)[N+](=O)[O-])C(F)(F)F)O	79	0.723077	0	9	4	1	1	0	3	64
6259976	144208404	CC/C=C/1\C2=CC=CC=C2C(=O)O1	48	0.611111	0	93	0	0	0	0	0	64
6590	144208405	CC(C)C(=O)O	10	0.7	0	54	0	0	0	0	0	64
94308	144208406	CN(C)CCCCl.Cl	25	0.526316	0	7	0	0	0	0	0	64
53665	144208407	C1(C(=C(C(=O)O1)Cl)C(Cl)Cl)O	169	0.724138	0	27	9	0	4	0	3	64
79717	144208408	CC1=CC(=CC(=C1O)C)C(C)(C)C2=CC(=C(C(=C2)C)O)C	71	0.727273	0	7	11	1	12	1	2	64
68289	144208409	C1OC2=C(O1)C=C(C=C2)O	93	0.730769	0	7	0	0	0	0	0	64
9904	144208410	C[C@]12CC[C@H]3[C@H]([C@@H]1CC[C@@H]2O)CCC4=CC(=O)CC[C@H]34	121	0.666667	0	22	5	0	0	0	3	64
6560	144208412	CC(C)CO	4	0.555556	0	35	0	0	0	0	0	64
22833321	144208414	CC(C)CC(C)CC(C)/C=C(\C)/C1CC(=O)OC1=O	232	0.722222	0	7	1	0	0	0	1	64
13404	144208415	C1=CC(=C(C=C1Cl)Cl)C=O	11	0.464286	0	116	0	0	0	0	0	64
13888	144208417	CC(=O)C1=CC=C(C=C1)C(=O)C	183	0.458333	0	49	0	0	0	0	0	64
75969	144208418	C1=CC=C(C=C1)C(=O)O[C@H]([C@H](C(=O)O)OC(=O)C2=CC=CC=C2)C(=O)O	48	0.694444	0	93	0	0	0	0	0	64
67058	144208419	CC1=CC(=C(C=C1)OC)[N+](=O)[O-]	250	0.659574	0	46	0	0	0	0	0	64
61345	144208425	CC(C)(CCl)C(=O)Cl	243	0.625	0	26	0	0	0	0	0	64
16096	144208426	CC1=C(C=CC=C1[N+](=O)[O-])C(=O)O	105	0.681818	0	55	0	0	0	0	0	64
14347	144208427	C1=CC=C(C=C1)C(=O)C2=CC=C(C=C2)O	117	0.695652	0	82	2	0	0	0	2	64
5284385	144208428	COC1=CC(=C(C=C1)N)OC.Cl	3	0.647059	0	60	0	0	0	0	0	64
65114	144208429	C1=NN(C(=O)N=C1N)[C@H]2[C@@H]([C@@H]([C@H](O2)CO)O)O	165	0.6875	0	13	1	1	0	0	2	64
8640	144208431;144213122	C1=CC=C2C(=C1)C=CC=C2N	33	0.59375	0	8	2	0	0	0	2	64
28780	144208432	CCCCNC(=O)N1C2=CC=CC=C2N=C1NC(=O)OC	60	0.735294	0	41	4	0	0	0	3	64
14242	144208433;144210435	COC(=O)CCCC(=O)OC	42	0.428571	0	55	0	0	0	0	0	64
10788	144208434;144211307	CN1CN(C(=S)SC1)C	181	0.681818	0	7	1	6	2	5	0	64
7206	144208435;144213074	CCCCOC(=O)COC1=C(C=C(C=C1)Cl)Cl	173	0.66	0	43	0	0	0	0	0	64
8497	144208436;144213567	C1=CC(=CC(=C1)[N+](=O)[O-])C(=O)O	72	0.666667	0	78	0	0	0	0	0	64
5359476	144208437;144210859	C1=CC=NC(=C1)NS(=O)(=O)C2=CC=C(C=C2)N/N=C\3/C=CC(=O)C(=C3)C(=O)O	83	0.652778	0	52	0	0	6	0	0	64
17355	144208438	CC(=O)CCC1=CC=CC=C1	117	0.704545	0	82	0	0	0	0	0	64
1752	144208439;144213950	CCCCCCCCCC1=CC=C(C=C1)O	175	0.540541	0	19	4	0	5	0	0	64
2733526	144208441;144210857	CC/C(=C(\C1=CC=CC=C1)/C2=CC=C(C=C2)OCCN(C)C)/C3=CC=CC=C3	170	0.694915	0	61	6	2	12	0	0	64
22188	144208442;144211148	CC1=C(C(=O)N(C(=O)N1)C(C)(C)C)Cl	101	0	101	15	0	0	0	0	0	64
23677963	144208443;144213872	C1=CC2=C(C=CC(=C2)S(=O)(=O)[O-])C=C1O.[K+]	231	0.575	0	7	0	0	0	0	0	64
6305	144208444	C1=CC=C2C(=C1)C(=CN2)C[C@@H](C(=O)O)N	47	0.650794	0	40	1	0	0	0	1	64
8129	144208445	CCCCCCCO	228	0.631579	0	26	0	0	0	0	0	64
7238	144208449	CC1=CC=CC=C1Cl	199	0.6	0	43	0	0	0	0	0	64
444913	144208450;144210622	C([C@@H]1[C@@H]2[C@@H]([C@H]([C@H](O1)O[C@@H]3[C@H](O[C@@H]([C@@H]([C@H]3O)O)O[C@@H]4[C@H](O[C@@H]([C@@H]([C@H]4O)O)O[C@@H]5[C@H](O[C@@H]([C@@H]([C@H]5O)O)O[C@@H]6[C@H](O[C@@H]([C@@H]([C@H]6O)O)O[C@@H]7[C@H](O[C@H](O2)[C@@H]([C@H]7O)O)CO)CO)CO)CO)CO)O)O)O	12	0.641026	0	22	0	0	0	0	0	64
8295	144208452	C(CCl)OP(=O)(OCCCl)OCCCl	243	0.5625	0	26	0	0	0	0	0	64
6108	144208456;144210451	C1=CC(=CC=C1C(=O)O)[N+](=O)[O-]	72	0.636364	0	78	0	0	0	0	0	64
6228	144208457	CN(C)C=O	181	0.615385	0	7	0	0	0	0	0	64
3035	144208458;144210429	C1=CC(=CC=C1C(=C(Cl)Cl)C2=CC=C(C=C2)Cl)Cl	11	0.62069	0	116	2	1	4	0	2	64
5284443	144208459	CNC[C@@H](C1=CC(=CC=C1)O)O.Cl	117	0.608696	0	82	0	0	0	0	0	64
68570	144208460;144213948	C[C@]12CC[C@H]3[C@H]([C@@H]1CC[C@H]2O)CCC4=C3C=CC(=C4)O	123	0.72619	0	38	4	0	0	0	2	64
6635	144208461	C1=CC(=CC=C1OS(=O)(=O)C2=CC=C(C=C2)Cl)Cl	11	0.702703	0	116	3	0	0	0	3	64
9795	144208462	C1=CC=C(C(=C1)C(F)(F)F)[N+](=O)[O-]	68	0.682927	0	37	0	0	0	0	0	64
31256	144208464	CC(=O)CC(C)(C)O	63	0.666667	0	25	0	0	0	0	0	64
7565	144208467;144210830	C1=CC=C(C=C1)OC2=CC=C(C=C2)Br	150	0.675	0	54	0	0	0	0	0	64
8098	144208468;144210914	CC(=O)OCCOCCOCCOC(=O)C	15	0.5625	0	24	0	0	0	0	0	64
15560	144208469;144213553	C(C(C(CC(=O)O)C(=O)O)C(=O)O)C(=O)O	10	0.590909	0	54	0	0	0	0	0	64
5807	144208470;144210628	CC(C)NCC(C1=CC(=C(C=C1)O)O)O.Cl	118	0.611111	0	78	0	0	0	0	0	64
1483	144208471;144213289	C1=C(C=C(C(=C1Br)O)Br)Br	5	0.636364	0	19	1	0	0	0	0	64
11335	144208472;144210477	CC1=C(C(=CC=C1)C)O	118	0.692308	0	78	0	0	0	0	0	64
7267	144208473;144210644	CC1=CC(=C(C=C1)C)O	18	0.612903	0	44	0	0	0	0	0	64
8606	144208474;144211089	C1C=CCC2C1C(=O)N(C2=O)SC(Cl)(Cl)Cl	220	0.387097	0	14	5	1	3	0	0	64
11065	144208476;144213917	CN(C)CCC=C1C2=CC=CC=C2CCC3=CC=CC=C31.Cl	88	0.315789	0	39	2	0	8	0	1	64
379	144208477;144210663	CCCCCCCC(=O)O	182	0.666667	0	26	0	0	0	0	0	64
7078	144208478	CC(=O)CC(=O)NC1=CC=CC=C1OC	241	0.6875	0	53	1	0	0	0	1	64
9502	144208479;144211049	CN(C(=O)NC1=CC(=C(C=C1)Cl)Cl)OC	83	0.741379	0	52	4	0	0	0	3	64
13728	144208480;144213394	CN(C)C(=O)C(C1=CC=CC=C1)C2=CC=CC=C2	48	0.645161	0	93	1	0	0	0	1	64
18487	144208481;144213237	CC1=C(C=CC(=C1)Cl)N.Cl	127	0.566667	0	29	0	0	0	0	0	64
8066	144208482	C(C#CCO)O	4	0.25	0	35	0	0	0	0	0	64
8572	144208483;144213182	C1=CC=C(C=C1)C(=O)C2=C(C=C(C=C2)O)O	125	0.673077	0	42	2	0	0	0	1	64
13578	144208485	C(COCCO)N	243	0.6875	0	26	0	0	0	0	0	64
7804	144208486	C1=CC(=CC=C1Br)Br	11	0.681818	0	116	0	0	0	0	0	64
2723770	144208487	C1CCC(CC1)N.Cl	74	0.611111	0	15	1	0	0	0	1	64
5991	144208489;144210731	C[C@]12CC[C@H]3[C@H]([C@@H]1CC[C@]2(C#C)O)CCC4=C3C=CC(=C4)O	123	0.678571	0	38	6	1	0	0	5	64
8413	144208490;144210598	CC1=C(C=CC(=C1)C2=CC(=C(C=C2)N)C)N	127	0.6	0	29	0	1	0	0	1	64
1732	144208491;144210374	CC1=C(C=CC(=C1)O)Cl	163	0.566667	0	15	1	0	0	0	1	64
2723650	144208492;144211351	C1CNC(=S)N1	84	0.695652	0	21	0	0	0	0	0	64
6294	144208494;144210511	C1=CC(=CC=C1C(C2=CC=C(C=C2)Cl)C(Cl)Cl)Cl	11	0.633333	0	116	6	0	7	0	3	64
11742	144208495;144210376	CC(C)(C1=CC=CC=C1)C2=CC=C(C=C2)O	224	0.651163	0	37	7	0	5	0	1	64
811	144208497	C=C(CC(=O)O)C(=O)O	10	0.45	0	54	0	0	0	0	0	64
62276	144208498;144211185	CCOC(=O)C(C)OC(=O)C1=C(C=CC(=C1)OC2=C(C=C(C=C2)C(F)(F)F)Cl)[N+](=O)[O-]	233	0.701031	0	61	1	0	0	0	0	64
10458	144208499;144213299	C(CCCCCC(=O)O)CCCCCC(=O)O	10	0.636364	0	54	0	0	0	0	0	64
14218	144208500	CC(C)(CO)COC(=O)C(C)(C)CO	1	0.709677	0	8	0	0	0	0	0	64
17092	144208502	CCCCCCCCCCCC#N	6	0.666667	0	14	0	0	0	0	0	64
2771871	144208503	C(=O)/C(=C(\C(=O)O)/Cl)/Cl	243	0.684211	0	26	5	0	1	0	3	64
8294	144208504	CC(=CCCC(C)(C=C)OC(=O)C)C	147	0.648649	0	10	0	0	0	0	0	64
7154	144208506;144213463	CC1=CC=CC=C1NC(=O)CC(=O)C	184	0.702128	0	77	0	0	0	0	0	64
11164	144208507	C1C(O1)CO	4	0.666667	0	35	0	0	0	0	0	64
22584	144208508	C1=CC(=C(C=C1N)Cl)N.OS(=O)(=O)O	187	0.652174	0	44	7	0	3	0	3	64
13	144208509	C1=CC(=C(C=C1Cl)Cl)Cl	11	0.64	0	116	0	0	0	0	0	64
12076	144208510;144213259	C1=CC(=C(C=C1[N+](=O)[O-])N)C(=O)O	8	0.68254	0	19	0	0	0	0	0	64
7411	144208511;144210491	C1=CC=C(C=C1)C(Cl)Cl	199	0.625	0	43	0	0	0	0	0	64
12749	144208514;144213125	CC1=NC=CN1	177	0.6	0	2	0	0	0	0	0	64
8196	144208515;144213852	CCCCOCCOCCSC#N	15	0.695652	0	24	0	0	0	0	0	64
7207	144208517;144213655	CC1=C(C=CC(=C1)Cl)OCCCC(=O)O	179	0.7	0	59	0	0	0	0	0	64
8190	144208518;144210687	CCOCCOCCOCCO	15	0.65	0	24	0	0	0	0	0	64
6054	144208520	C1=CC=C(C=C1)CCO	145	0.642857	0	30	0	0	0	0	0	64
7360	144208522	C1CC(OC1)CO	98	0.655172	0	19	0	0	0	0	0	64
8359	144208523;144213375	C1=CC=C2C(=C1)C(=O)OC(=O)N2	60	0.694915	0	41	0	0	0	0	0	64
21630	144208525	CCCCC(CC)COC(=O)C=CC1=CC=C(C=C1)OC	151	0.686275	0	58	0	0	0	0	0	64
15158	144208526	CCOP(=O)(Cl)Cl	13	0.611111	0	14	0	0	0	0	0	64
23392	144208527;144213050	C1=CC=NC(=C1)CCl.Cl	23	0.666667	0	7	0	0	0	0	0	64
5333	144208529;144213653	C1=CC(=CC=C1N)S(=O)(=O)N	187	0.6	0	44	0	0	0	0	0	64
7440	144208530;144210705	CC1=C(C=C(C=C1)[N+](=O)[O-])C	27	0.634146	0	103	0	0	0	0	0	64
9016	144208531	COC1=CC=C(C=C1)OC	87	0.545455	0	28	0	0	0	0	0	64
8103	144208533	CCCCCCO	228	0.611111	0	26	0	0	0	0	0	64
3293	144208534;144210646	CCOC1=CC2=C(C=C1)NC(C=C2C)(C)C	253	0.716667	0	33	1	0	0	0	1	64
2345	144208535	C1=CC=C(C=C1)COC(=O)C2=CC=CC=C2	48	0.59375	0	93	0	0	0	0	0	64
9570093	144208536;144213583	CC(C)(/C=N/OC(=O)NC)S(=O)(=O)C	156	0.588235	0	8	0	0	0	0	0	64
54740	144208537;144211329	CCC1=CN=C(C(=C1)C(=O)O)C2=NC(C(=O)N2)(C)C(C)C	195	0.69863	0	38	0	0	0	0	0	64
7231	144208538	C1COCCN1SSC2=NC3=CC=CC=C3S2	45	0.638889	0	3	7	0	8	0	2	64
1349907	144208539;144210850	CN1C=CNC1=S	96	0.692308	0	10	0	0	0	0	0	64
23673837	144208540;144210814	CCCCC(CC)COC(=O)CC(C(=O)OCC(CC)CCCC)S(=O)(=O)[O-].[Na+]	132	0.589744	0	37	1	0	12	0	0	64
7522	144208541;144213149	C1=CC=NC(=C1)C#N	211	0.65	0	8	0	0	0	0	0	64
15088	144208543;144213526	COC(=O)C1=CC(=CC=C1)C(=O)OC	48	0.677419	0	93	0	0	0	0	0	64
8034	144208544	CC(C)CCC(=O)C	208	0.652174	0	18	0	0	0	0	0	64
2955	144208545;144210875	C1=CC(=CC=C1N)S(=O)(=O)C2=CC=C(C=C2)N	187	0.619048	0	44	0	0	0	0	0	64
25644	144208547	C=CC(=O)OCCCCCCOC(=O)C=C	42	0.689655	0	55	6	0	4	0	1	64
3598	144208548;144213058	C1=C(C(=C(C(=C1Cl)Cl)CC2=C(C(=CC(=C2Cl)Cl)Cl)O)O)Cl	163	0.666667	0	15	7	3	17	4	1	64
3613389	144208549;144213105	C1=CC(=C(C=C1[N+](=O)[O-])N)O	27	0.627907	0	103	0	0	2	0	0	64
5569	144208550;144211235	CCCN(CCC)C1=C(C=C(C=C1[N+](=O)[O-])C(F)(F)F)[N+](=O)[O-]	27	0.673469	0	103	0	0	0	0	0	64
6732	144208551;144213634	CC(C)(C)C(=O)C1C(=O)C2=CC=CC=C2C1=O	217	0.641026	0	42	4	0	2	0	1	64
108242	144208553	CC1CC2=C(CC1(C)C(=O)C)C(CCC2)(C)C	26	0	26	7	0	0	0	0	0	64
3030	144208554;144210978	COC1=C(C=CC(=C1C(=O)O)Cl)Cl	72	0.722222	0	78	0	0	0	0	0	64
36324	144208555;144211247	CC1=CC(=C(C=C1)N=CN(C)C=NC2=C(C=C(C=C2)C)C)C	246	0.745098	0	17	2	0	4	0	0	64
8638	144208556;144213124	COC1=CC=CC=C1N.Cl	3	0.612903	0	60	0	0	0	0	0	64
2763	144208557;144213157	CC(C)(C(=O)O)OC1=CC=C(C=C1)C2CC2(Cl)Cl	179	0.7	0	59	0	0	0	0	0	64
7761	144208560	CCOC(=O)CC(=O)OCC	230	0.583333	0	18	0	0	0	0	0	64
31344	144208561	CC(C)(CO)CO	4	0.555556	0	35	0	0	0	0	0	64
15615	144208562	CN(C)CCC#N	25	0.578947	0	7	0	0	0	0	0	64
5753	144208564;144213947	C[C@]12CCC(=O)C=C1CC[C@@H]3[C@@H]2[C@H](C[C@]4([C@H]3CC[C@@H]4C(=O)CO)C)O	237	0.65	0	60	1	0	0	0	1	64
3767	144208565;144210513	C1=CN=CC=C1C(=O)NN	242	0.62963	0	9	0	0	0	0	0	64
8630	144208566;144210905	C1=C(C=C(C(=C1N)Cl)C(=O)O)Cl	225	0.714286	0	3	0	0	0	0	0	64
6537	144208567;144210640	CCCCC(CC)COP(=O)(OCC(CC)CCCC)OCC(CC)CCCC	132	0.5	0	37	0	0	0	0	0	64
7471	144208568;144210382	CC1=CC=C(C=C1)N(C)C	87	0.576923	0	28	0	0	0	0	0	64
6984	144208570;144210367	CCC(C)C1=CC=CC=C1O	27	0.605263	0	103	1	0	0	0	0	64
957	144208571;144210416	CCCCCCCCO	228	0.631579	0	26	0	0	0	0	0	64
445154	144208572;144213690	C1=CC(=CC=C1/C=C/C2=CC(=CC(=C2)O)O)O	118	0.69697	0	78	4	1	1	0	3	64
5870	144208573;144213953	C[C@]12CC[C@H]3[C@H]([C@@H]1CCC2=O)CCC4=C3C=CC(=C4)O	123	0.675	0	38	3	0	0	0	3	64
4169	144208574;144211299	CCC1=CC=CC(=C1N(C(C)COC)C(=O)CCl)C	219	0.4	0	20	3	0	0	0	3	64
13144	144208576	CC(C(=O)[O-])O.CC(C(=O)[O-])O.[Ca+2]	63	0.6	0	25	0	0	0	0	0	64
9862	144208579	CC(=CCCC(=O)C)C	147	0.625	0	10	0	0	0	0	0	64
15797	144208581;144210802	CCCCCCCCOC1=CC(=C(C=C1)C(=O)C2=CC=CC=C2)O	253	0.666667	0	33	0	1	0	0	1	64
3672	144208582;144213146	CC(C)CC1=CC=C(C=C1)C(C)C(=O)O	117	0.729167	0	82	0	0	0	0	0	64
5458213	144208583;144210868	C[C@H]1/C=C/C=C(\C(=O)NC\2=C(C3=C(C(=C4C(=C3C(=O)/C2=C\NN5CCN(CC5)C)C(=O)[C@](O4)(O/C=C/[C@@H]([C@H]([C@H]([C@@H]([C@@H]([C@@H]([C@H]1O)C)O)C)OC(=O)C)C)OC)C)C)O)O)/C	46	0.707547	0	64	2	0	6	0	2	64
16230	144208584;144213385	C1(=C(N=C(C(=N1)Cl)N)N)C(=O)N=C(N)N.Cl	51	0.641509	0	21	1	0	0	0	0	64
6672	144208586	CC1=C(C(=CC=C1)C)[N+](=O)[O-]	105	0.628571	0	55	0	0	0	0	0	64
7567	144208587;144210450	CN(C)C1=CC=C(C=C1)CC2=CC=C(C=C2)N(C)C	87	0.571429	0	28	1	0	0	0	1	64
2727	144208589;144213106	CCCNC(=O)NS(=O)(=O)C1=CC=C(C=C1)Cl	238	0.693548	0	24	0	0	0	0	0	64
15286	144208590	CCCOCC(C)O	98	0.416667	0	19	1	0	0	0	1	64
18283	144208591;144210900	CC1=CN(C(=O)NC1=O)[C@H]2C=C[C@H](O2)CO	195	0.701493	0	38	0	0	0	0	0	64
4937	144208592;144211301	CC(C)NC1=NC(=NC(=N1)Cl)NC(C)C	218	0.555556	0	9	0	0	0	0	0	64
51556	144208593;144210836	CS(=O)(=O)NC(=O)C1=C(C=CC(=C1)OC2=C(C=C(C=C2)C(F)(F)F)Cl)[N+](=O)[O-]	250	0.71875	0	46	0	0	0	0	0	64
80779	144208594;144213738	CC(=O)NC1=CC(=C(C=C1)OC)N	184	0.702128	0	77	0	0	0	0	0	64
7713	144208597;144213626	C1=CC=C(C=C1)OCCOC2=CC=CC=C2	170	0.658537	0	61	0	0	0	0	0	64
7963	144208598	CC1=CC=NC=C1	242	0.6	0	9	0	0	0	0	0	64
18529	144208600;144213493	C1CC(C(CCC(C(CCC(C1Br)Br)Br)Br)Br)Br	56	0.619048	0	2	4	0	4	0	1	64
5284421	144208601	CCCCC/C=C\C/C=C\CCCCCCCC(=O)OC	42	0.413793	0	55	0	0	0	0	0	64
9552079	144208602	C1=CC(=CC=C1N/C(=N/C(=NCCCCCCN=C(/N=C(/NC2=CC=C(C=C2)Cl)\N)N)N)/N)Cl	157	0.727273	0	19	5	2	19	1	0	64
7592	144208603;144213596	CC(=O)CC(=O)NC1=CC=CC=C1	3	0.702703	0	60	0	0	0	0	0	64
8697	144208604;144210428	CCCCC(CC)C(=O)O	132	0.645161	0	37	0	0	0	0	0	64
6849	144208605	C1=CC=C2C(=C1)C=CC=C2[N+](=O)[O-]	105	0.441176	0	55	0	0	0	0	0	64
3017	144208607;144211047	CCOP(=S)(OCC)OC1=NC(=NC(=C1)C)C(C)C	64	0.574468	0	9	0	0	0	0	0	64
7245	144208608	C1=CC=C(C(=C1)O)Cl	5	0.695652	0	19	0	0	0	0	0	64
7261	144208609;144210463	CC1=C(C=C(C=C1)N)N	127	0.571429	0	29	1	0	0	0	1	64
228987	144208610	CC(CC1=CC=C(C=C1)C(C)(C)C)C=O	144	0.6875	0	7	1	0	0	0	0	64
32154	144208611;144211481	CC(C)(C#C)NC(=O)C1=CC(=CC(=C1)Cl)Cl	135	0.72549	0	8	0	0	0	0	0	64
13263	144208612;144210983	CCNC1=NC(=NC(=N1)SC)NC(C)C	76	0.435897	0	20	0	0	0	0	0	64
454	144208613	CCCCCCCC=O	102	0.65	0	13	0	0	0	0	0	64
11729	144208615	CC(C(=O)O)Br	243	0.6875	0	26	0	0	0	0	0	64
6937	144208616;144210804	CC1=CC(=C(C=C1)C(C)(C)C)O	118	0.571429	0	78	1	0	1	0	0	64
938	144208618;144213221	C1=CC(=CN=C1)C(=O)O	72	0.645161	0	78	0	0	0	0	0	64
15531	144208619;144211519	C1=C(C=C(C(=C1Br)O)Br)C#N	11	0.69697	0	116	6	0	1	0	2	64
5365125	144208620;144213571	CCCCC(CC)COC(=O)/C=C\C(=O)OCC(CC)CCCC	132	0.53125	0	37	0	0	0	0	0	64
7573	144208622;144213519	CC(C)NC1=CC=C(C=C1)NC2=CC=CC=C2	3	0.575758	0	60	7	0	8	0	0	64
15630	144208623;144213500	COC1=CC2=C(C=C1)N=C(S2)N	120	0.567568	0	18	2	0	0	0	2	64
5280961	144208626;144210902	C1=CC(=CC=C1C2=COC3=CC(=CC(=C3C2=O)O)O)O	224	0.722222	0	37	5	0	1	0	4	64
3037	144208627;144213330	C1=CC(=C(C=C1Cl)CC2=C(C=CC(=C2)Cl)O)O	27	0.674419	0	103	8	1	10	1	0	64
13165	144208628	C=CC(=O)OCCO	244	0.657143	0	5	0	0	0	0	0	64
22833326	144208629	CC(C)(C)CCCCCCOC(=O)C1=CC=CC=C1C(=O)OCCCCCCC(C)(C)C	48	0.7	0	93	0	0	0	0	0	64
40585	144208630	CC1([C@H]([C@H]1C(=O)O[C@H](C#N)C2=CC(=CC=C2)OC3=CC=CC=C3)C=C(Br)Br)C	113	0.603175	0	15	2	0	0	0	1	64
30360	144208632	C1CCCN(CCC1)N=O	166	0.526316	0	11	0	0	0	0	0	64
15553	144208633;144211193	C1=CC(=NC(=C1Cl)C(=O)O)Cl	114	0.575	0	18	0	0	0	0	0	64
7946	144208634	CC(COC)OC(=O)C	15	0.588235	0	24	0	0	0	0	0	64
25054	144208635;144210688	CC(CO)OCC(C)OCC(C)OC	98	0.666667	0	19	0	0	0	0	0	64
3120	144208636;144211333	CN(C)C(=O)NC1=CC(=C(C=C1)Cl)Cl	150	0.729167	0	54	2	0	0	0	2	64
8800	144208637;144210685	CN(C)C(=O)NC1=CC=C(C=C1)Cl	11	0.722222	0	116	0	0	0	0	0	64
7610	144208638;144213838	CC1=C(C=CC(=C1)OC)N	127	0.59375	0	29	0	0	0	0	0	64
16724	144208639;144213060	CC1=CC[C@@H](CC1=O)C(=C)C	208	0.666667	0	18	0	0	0	0	0	64
5281708	144208642;144213952	C1=CC(=CC=C1C2=COC3=C(C2=O)C=CC(=C3)O)O	117	0.716981	0	82	4	0	0	0	2	64
7057995	144208645;144213314	C([C@H]([C@@H]1[C@@H]([C@@H]2[C@H](O1)O[C@@H](O2)C(Cl)(Cl)Cl)O)O)O	162	0	162	14	0	0	0	0	0	64
39327	144208646;144211144	CCOC1=C(C=CC(=C1)OC2=C(C=C(C=C2)C(F)(F)F)Cl)[N+](=O)[O-]	250	0.721311	0	46	3	0	0	0	2	64
40399	144208648;144213864	C1=CC(=C(C(=C1C(=O)C2=CC(=C(C(=C2)O)O)O)O)O)O	118	0.657143	0	78	3	0	2	0	2	64
5383	144208649;144211119	CC(C)(C)C1=NN=C(S1)N(C)C(=O)NC	128	0	128	7	0	0	0	0	0	64
638014	144208652	CC1=C(C(CCC1)(C)C)/C=C/C(=O)C	26	0.641026	0	7	0	0	0	0	0	64
82190	144208653;144210864	CCC12COCN1COC2	38	0.740741	0	2	0	0	0	0	0	64
33528	144208657;144210883	CCCCCCCCN1C(=O)C=CS1	57	0.724138	0	19	9	1	13	8	1	64
1493	144208660;144210350	C1=CC(=C(C=C1[N+](=O)[O-])[N+](=O)[O-])O	27	0.526316	0	103	4	0	6	0	0	64
7497	144208661	CCN(CC)CCO	34	0.6	0	16	0	0	0	0	0	64
7473	144208662;144210337	CC1=CC=C(C=C1)[N+](=O)[O-]	27	0.682927	0	103	0	0	0	0	0	64
5104	144208663;144213159	C1=CC(=C(C=C1[As](=O)(O)O)[N+](=O)[O-])O	27	0.617021	0	103	0	0	0	0	0	64
73665	144208664;144211496	CCCN(CCOC1=C(C=C(C=C1Cl)Cl)Cl)C(=O)N2C=CN=C2	116	0.721519	0	16	2	2	0	0	1	64
73864	144208665;144213946	C1=CC(=CC=C1C(C2=CC=C(C=C2)O)(C(F)(F)F)C(F)(F)F)O	224	0.642857	0	37	6	0	2	0	1	64
65064	144208666;144213767	C1[C@H]([C@H](OC2=CC(=CC(=C21)O)O)C3=CC(=C(C(=C3)O)O)O)OC(=O)C4=CC(=C(C(=C4)O)O)O	180	0.690141	0	6	1	0	3	0	0	64
43234	144208667;144211176	CCCC1COC(O1)(CN2C=NC=N2)C3=C(C=C(C=C3)Cl)Cl	11	0.705882	0	116	7	0	0	0	4	64
338	144208669;144213426	C1=CC=C(C(=C1)C(=O)O)O	72	0.633333	0	78	0	0	0	0	0	64
8980	144208670;144210928	CN(C)CCOC(C1=CC=CC=C1)C2=CC=CC=C2.Cl	48	0.717949	0	93	0	0	1	0	0	64
26295	144208671	C1=CC=C(C=C1)OC2=CC=CC(=C2)CO	170	0.666667	0	61	1	0	0	0	1	64
12276	144208672	C1=CC(=CC(=C1)C#N)C#N	72	0.714286	0	78	0	0	0	0	0	64
53232	144208673;144210588	CC[C@H](C)C(=O)O[C@H]1C[C@H](C=C2[C@H]1[C@H]([C@H](C=C2)C)CC[C@@H]3C[C@H](CC(=O)O3)O)C	115	0.4	0	14	3	1	2	0	0	64
2735009	144208674;144213273	CCNC(=S)NCC	84	0.666667	0	21	0	0	0	0	0	64
4421	144208675;144213071	CCN1C=C(C(=O)C2=C1N=C(C=C2)C)C(=O)O	258	0.5	0	10	0	0	0	0	0	64
7047	144208676;144210388	C1=CC=C2C(=C1)C=CC=N2	44	0.457143	0	27	0	0	0	0	0	64
10850	144208678	CCCCCCCC(=O)OCC(COC(=O)CCCCCCC)OC(=O)CCCCCCC	42	0.676471	0	55	0	0	0	0	0	64
7966	144208679	C1CCC(CC1)O	74	0.588235	0	15	0	0	0	0	0	64
8119	144208680	C1CCCNCC1	228	0	228	26	0	0	0	0	0	64
11579	144208681	CC(=O)CCC(=O)O	122	0.611111	0	7	0	0	0	0	0	64
73675	144208682;144211078	C[Si](CN1C=NC=N1)(C2=CC=C(C=C2)F)C3=CC=C(C=C3)F	47	0.677966	0	40	7	1	0	0	2	64
8087	144208683	CC(COCC(C)O)O	98	0.6	0	19	0	0	0	0	0	64
39424	144208684;144211025	CN1C(=CC(=[N+]1C)C2=CC=CC=C2)C3=CC=CC=C3.COS(=O)(=O)[O-]	145	0.733333	0	30	4	1	0	0	0	64
6251	144208685;144210801	C([C@H]([C@H]([C@@H]([C@@H](CO)O)O)O)O)O	167	0.333333	0	5	0	0	0	0	0	64
13286	144208687;144213556	C(CO)N1C(=O)N(C(=O)N(C1=O)CCO)CCO	181	0.7	0	7	0	0	0	0	0	64
6406	144208688	CC(C)(C#N)O	129	0.705882	0	5	0	0	0	0	0	64
7789	144208690;144213352	CCCCCCC(CCCCCCCCCCC(=O)O)O	182	0.66	0	26	1	0	2	0	0	64
7837	144208692	CC(=C)C(=O)OCC1CO1	139	0.576923	0	35	0	0	0	0	0	64
3036	144208693;144210387	C1=CC(=CC=C1C(C2=CC=C(C=C2)Cl)C(Cl)(Cl)Cl)Cl	11	0.633333	0	116	4	0	7	1	2	64
7061	144208694;144210886	CCN(CC)C1=CC=CC=C1	104	0.5625	0	36	0	0	0	0	0	64
12463	144208695	C1=CC(=C(C(=C1Cl)Cl)Cl)Cl	193	0.695652	0	12	0	0	0	0	0	64
2734956	144208696;144213226	COC1=CC=C(C=C1)N.Cl	3	0.6	0	60	2	0	0	0	2	64
14286	144208697;144213421	CC(=O)C1=CC=CC=N1	62	0.666667	0	10	0	0	0	0	0	64
41206	144208698;144213467	CC1=CC(=CC(=C1N)C)C2=CC(=C(C(=C2)C)N)C	127	0.7	0	29	1	1	0	0	2	64
7220	144208699;144213251	C1=CC2=NNN=C2C=C1	201	0.384615	0	5	0	0	0	0	0	64
15909	144208700;144213539	CC(=O)C=CC1=CC=CC=C1	199	0.586207	0	43	0	0	0	0	0	64
795	144208702;144213662	C1=CN=CN1	177	0	177	2	0	0	0	0	0	64
7833	144208703;144210631	C1CC2C(O2)CC1C3CO3	141	0	141	1	0	0	0	0	0	64
57363	144208704;144213061	C[C@]12CC[C@H]3[C@H]([C@@H]1CC[C@@H]2C(=O)NC(C)(C)C)CC[C@@H]4[C@@]3(C=CC(=O)N4)C	61	0.639344	0	32	1	1	0	0	2	64
5503	144208705;144210734	CC1=CC=C(C=C1)S(=O)(=O)NC(=O)NN2CCCCCC2	238	0.346154	0	24	0	0	0	0	0	64
9415	144208707	C[C@H]1C(=O)O[C@@H]2CCN3[C@@H]2C(=CC3)COC(=O)[C@]([C@]1(C)O)(C)O	152	0.725	0	29	0	0	0	0	0	64
6418	144208708;144210682	CC(C(=O)O)(Cl)Cl	131	0.68	0	10	0	0	0	0	0	64
8289	144208709;144210822	C1=CC=C(C=C1)OP(=O)(OC2=CC=CC=C2)OC3=CC=CC=C3	104	0.647059	0	36	2	0	0	0	1	64
5271566	144208710	CCOC(=O)/C=C\C(=O)OCC	57	0.588235	0	19	0	0	0	0	0	64
7391	144208713	CC(C)(C)C1CCC(CC1)O	67	0.703704	0	9	0	0	0	0	0	64
16560	144208714;144213070	CC(=C)C(=O)NC1=CC(=C(C=C1)Cl)Cl	135	0.72	0	8	7	0	0	0	4	64
8892	144208715;144210724	CCCCCC(=O)O	10	0.666667	0	54	0	0	0	0	0	64
9352	144208716;144213181	CC(=O)NC1=CC2=C(C=C1)C3=C(C2)C=C(C=C3)NC(=O)C	158	0.657143	0	20	0	0	0	0	0	64
8561	144208717;144210624	CCCCCOC(=O)C1=CC=CC=C1C(=O)OCCCCC	48	0.657143	0	93	0	0	0	0	0	64
8341	144208719;144210421	C1=CC=C2C(=C1)C(=O)C3=C(C2=O)C=C(C=C3)N	239	0.697674	0	20	1	3	0	0	1	64
11123	144208720	C1=CC(=C(C=C1Cl)Cl)N	11	0.655172	0	116	0	0	0	0	0	64
7249	144208721;144210505	CC1=C(C=C(C=C1)O)C	118	0.56	0	78	0	0	0	0	0	64
6579	144208724;144210465	C=CC(=O)N	63	0.684211	0	25	0	0	0	0	0	64
896	144208725;144213243	CC(=O)NCCC1=CNC2=C1C=C(C=C2)OC	75	0.648649	0	73	0	0	0	0	0	64
338733	144208726;144210893	CC(C)CCCCCCC1=CC=C(C=C1)O	224	0.590909	0	37	4	0	12	0	0	64
8398	144208727;144213240	CC1=CC(=C(C(=C1)C(C)(C)C)O)CC2=C(C(=CC(=C2)C)C(C)(C)C)O	118	0.705882	0	78	8	0	22	0	0	64
5281872	144208728;144211381	CC1=C(C=CC=C1COC(=O)C2C(C2(C)C)/C=C(/C(F)(F)F)\Cl)C3=CC=CC=C3	113	0.603175	0	15	2	0	0	0	0	64
47326	144208729;144211199	CC1(C(C1(C)C)C(=O)OC(C#N)C2=CC(=CC=C2)OC3=CC=CC=C3)C	170	0.631579	0	61	1	0	0	0	1	64
6498	144208730	C1C=CCS1(=O)=O	57	0.6875	0	19	0	0	0	0	0	64
31242	144208731	CCC1=CC=C(C=C1)O	118	0.615385	0	78	1	0	0	0	1	64
12958	144208732	COP(=O)(C)OC	15	0.615385	0	24	0	0	0	0	0	64
12713	144208733	CCCCC(CC)COC(=O)C(=C)C	132	0.516129	0	37	3	1	0	0	2	64
525	144208734;144210690	C(C(C(=O)O)O)C(=O)O	169	0.545455	0	27	0	0	0	0	0	64
23667648	144208736;144213847	C1=CC2=C(C=CC(=C2)S(=O)(=O)[O-])C=C1O.[Na+]	231	0.575	0	7	0	0	0	0	0	64
5359657	144208737;144210871	C1=CC(=CC=C1N/N=C\2/C(=NN(C2=O)C3=CC=C(C=C3)S(=O)(=O)[O-])C(=O)[O-])S(=O)(=O)[O-].[Na+].[Na+].[Na+]	75	0.725	0	73	0	0	9	0	0	64
24309	144208739	CCCCC(CC)COC(=O)CS	132	0.516129	0	37	0	0	0	0	0	64
5280443	144208740;144213201	C1=CC(=CC=C1C2=CC(=O)C3=C(C=C(C=C3O2)O)O)O	179	0.726027	0	59	6	1	0	0	1	64
4133	144208741;144210457	COC(=O)C1=CC=CC=C1O	18	0.6	0	44	0	0	0	0	0	64
6009	144208742;144213147	CC1=C(C(=O)N(N1C)C2=CC=CC=C2)N(C)C	104	0.681818	0	36	0	0	0	0	0	64
7271	144208743;144210506	C1=C(C(=CC(=C1Cl)Cl)Cl)O	193	0.62963	0	12	1	0	0	0	0	64
6529	144208744;144213203	CC1=CC=C(C=C1)OP(=O)(OC2=CC=C(C=C2)C)OC3=CC=C(C=C3)C	151	0.657143	0	58	1	0	0	0	0	64
6167	144208745;144210899	CC(=O)N[C@H]1CCC2=CC(=C(C(=C2C3=CC=C(C(=O)C=C13)OC)OC)OC)OC	90	0.685393	0	46	1	5	0	2	2	64
8816	144208747;144213748	CCCCCCCCCCCCCCCC[N+]1=CC=CC=C1.[Br-]	70	0.548387	0	25	6	5	26	0	0	64
7104	144208748;144213600	C1=CC=C2C=C(C(=CC2=C1)C(=O)O)O	7	0.725	0	39	2	0	0	0	2	64
37175	144208749;144211037	C=CCOC(CN1C=CN=C1)C2=C(C=C(C=C2)Cl)Cl	250	0.704918	0	46	5	1	0	0	0	64
7327	144208750	C1=CC=C(C=C1)S(=O)(=O)OC2=C(C=C(C=C2)Cl)Cl	11	0.682927	0	116	2	1	1	0	2	64
7642	144208751;144210917	CCCCC(CC)COC(=O)CCCCCCCC(=O)OCC(CC)CCCC	132	0.483871	0	37	0	0	0	0	0	64
7347	144208752;144213197	CN(C)C(=S)SC(=S)N(C)C	181	0	181	7	2	8	3	15	1	64
6837	144208754;144213171	C1=CC=C(C=C1)C(C#N)C2=CC=CC=C2	199	0.666667	0	43	0	0	0	0	0	64
13246	144208755	C1CCCCCC(=O)CCCCC1	185	0.6	0	9	0	0	0	0	0	64
8723	144208756	CCC(C)CO	159	0.65	0	28	0	0	0	0	0	64
1986	144208757;144213090	CC(=O)NC1=NN=C(S1)S(=O)(=O)N	128	0.73913	0	7	0	0	0	0	0	64
15767	144208758	COC1=C(C(=C(C(=C1Cl)Cl)Cl)Cl)Cl	5	0.708333	0	19	0	0	0	0	0	64
7991	144208759	CCCCC(=O)O	10	0.636364	0	54	0	0	0	0	0	64
2314	144208760	CC1(OC2=C(O1)C(=CC=C2)OC(=O)NC)C	216	0.627907	0	68	0	0	0	0	0	64
7173	144208761	CC(C)OC(=O)COC1=C(C=C(C=C1)Cl)Cl	173	0.608696	0	43	0	0	0	0	0	64
5865	144208762;144210516	C[C@]12CC(=O)[C@H]3[C@H]([C@@H]1CC[C@@]2(C(=O)CO)O)CCC4=CC(=O)C=C[C@]34C	17	0.684211	0	74	1	0	0	0	1	64
3639	144208763;144210612	C1NC2=CC(=C(C=C2S(=O)(=O)N1)S(=O)(=O)N)Cl	92	0.6875	0	31	0	0	0	0	0	64
8419	144208764;144213391	COC1=C(C=C(C=C1)C=O)OC	41	0.684211	0	41	0	0	0	0	0	64
5455	144208767;144211419	CN(C)C(=S)SSC(=S)N(C)C	181	0.5625	0	7	1	8	5	16	1	64
12251	144208769	COCC(=O)O	15	0.666667	0	24	0	0	0	0	0	64
16653	144208770;144211134	CCSC(=O)N1CCCCCC1	24	0.538462	0	10	0	0	0	0	0	64
73672	144208772;144211013	CCC(C)(CC)C1=NOC(=C1)NC(=O)C2=C(C=CC=C2OC)OC	241	0.714286	0	53	1	0	0	0	1	64
10541	144208774;144213057	COP(=O)(OC)OC	96	0.631579	0	10	0	0	0	0	0	64
7969	144208775	C1=CC=C(C=C1)S	81	0.619048	0	9	4	0	0	0	4	64
7076	144208777	C1=CC=C(C=C1)C2=CC(=CC=C2)C3=CC=CC=C3	130	0.608696	0	13	2	0	0	0	1	64
10707	144208778;144210736	C1=CC=C(C(=C1)[N+](=O)[O-])[N+](=O)[O-]	105	0.612903	0	55	2	0	0	0	0	64
8160	144208781	CCCCOCCOC(=O)C	230	0.666667	0	18	1	0	0	0	1	64
8184	144208783;144210866	CCCCCCCCCCCO	228	0.631579	0	26	0	0	0	0	0	64
5963	144208785	C[N+](C)(C)CC1=CC=CC=C1.[Cl-]	21	0.711111	0	76	0	0	0	0	0	64
8449	144208787;144210360	C1=CC(=C(C=C1Cl)Cl)O	11	0.655172	0	116	1	0	0	0	1	64
12170	144208788	CC(=O)OCC1=CC=CO1	211	0.711111	0	8	0	0	0	0	0	64
7418	144208789;144213113	CC1=CC=CC(=C1)C(=O)O	72	0.5	0	78	0	0	0	0	0	64
299	144208790	C1(=O)C2(C3(C4(C1(C5(C2(C3(C(C45Cl)(Cl)Cl)Cl)Cl)Cl)Cl)Cl)Cl)Cl	178	0	178	1	11	0	25	0	1	64
6540	144208791;144213208	CCCCOCCOP(=O)(OCCOCCCC)OCCOCCCC	86	0.722222	0	4	1	0	0	0	0	64
6269	144208792;144213814	CC1=CC=C(C=C1)S(=O)(=O)N	92	0.722222	0	31	0	0	0	0	0	64
3346	144208793	CC1=C(C=CC(=C1)OP(=S)(OC)OC)SC	143	0.666667	0	27	3	0	0	0	3	64
235227	144208795;144213215	CCNC1=C(C=C2C(=C1)OC3=CC(=NCC)C(=CC3=C2C4=CC=CC=C4C(=O)OCC)C)C.Cl	90	0	90	46	3	7	16	10	0	64
62479	144208797	COCN(COC)C1=NC(=NC(=N1)N(COC)COC)N(COC)COC	247	0.724138	0	6	0	0	0	0	0	64
2206	144208798;144213343	CC1=CC(=O)N(N1C)C2=CC=CC=C2	104	0.642857	0	36	0	0	0	0	0	64
8086	144208800	CC(CNCC(C)O)O	171	0.631579	0	9	0	0	0	0	0	64
10430	144208802	CC(C)CC(=O)O	10	0.619048	0	54	1	0	0	0	1	64
1480	144208803;144213199	C1=C(C(=CC(=C1Cl)Cl)Cl)OCC(=O)O	192	0.703704	0	22	1	0	0	0	0	64
4101	144208804;144210820	C1N2CN3CN1CN(C2)C3	107	0	107	1	0	0	0	0	0	64
5853	144208805;144211177	COP(=O)(C(C(Cl)(Cl)Cl)O)OC	166	0.65	0	11	0	0	0	0	0	64
7943	144208806;144210693	COC(=O)CC(=O)OC	42	0.652174	0	55	0	0	0	0	0	64
5694	144208807;144210951	CC1=C(C(=CC=C1)NC2=CC(=NC(=N2)SCC(=O)O)Cl)C	179	0.683544	0	59	1	0	0	0	1	64
4075	144208808	C1=CC(=C(C=C1N)C(=O)O)O	114	0.681818	0	18	0	0	0	0	0	64
11487	144208809;144211343	C1=CC=C(C=C1)NC2=CC=CC=C2	3	0.363636	0	60	1	0	0	0	1	64
5505	144208810;144213112	CCCCNC(=O)NS(=O)(=O)C1=CC=C(C=C1)C	238	0.677419	0	24	0	0	0	0	0	64
7443	144208811;144210613	C1=CC(=C(C=C1[N+](=O)[O-])Cl)Cl	27	0.658537	0	103	0	0	0	0	0	64
3423265	144208812	CCCCCCCCCCCCOS(=O)(=O)[O-].[Na+]	43	0.717949	0	10	1	0	2	0	0	64
8117	144208814;144210384	C(COCCO)O	243	0.6875	0	26	0	0	0	0	0	64
3090	144208816;144213306	CC1=NC=C(N1C)[N+](=O)[O-]	189	0.566667	0	18	0	0	0	0	0	64
30773	144208817;144211349	CCNC1=NC(=NC(=N1)Cl)NC(C)(C)C#N	218	0	218	9	0	0	0	0	0	64
9275	144208820	CCCCC(CC)COP(=O)(O)OCC(CC)CCCC	132	0.53125	0	37	4	1	9	0	1	64
12101	144208821;144213309	CCC1=CC(=CC=C1)O	117	0.526316	0	82	0	0	0	0	0	64
7064	144208822;144213286	C1=CC=C(C=C1)C2=NC(=NC(=N2)N)N	69	0	69	5	0	0	0	0	0	64
20083	144208823	CCCCCCC(C)O	74	0.578947	0	15	1	0	0	0	1	64
15096	144208824	CCCC[Sn](CCCC)(CCCC)Cl	229	0.722222	0	8	2	9	1	31	0	64
5284363	144208825;144213232	C1=CC(=CC=C1N)Cl.Cl	187	0.466667	0	44	1	0	0	0	1	64
12025	144208828	C1CC(=O)NC1	228	0.588235	0	26	0	0	0	0	0	64
43226	144208829;144210967	C1=CC=C(C(=C1)C(C2=CC=C(C=C2)Cl)(C3=CN=CN=C3)O)Cl	11	0.688889	0	116	2	0	0	0	0	64
25670	144208832;144213311	CCOP(=S)(OCC)SCSC(C)(C)C	13	0.64	0	14	0	0	0	0	0	64
6295	144208833	CCC1=CC=C(C=C1)C(C2=CC=C(C=C2)CC)C(Cl)Cl	68	0.657895	0	37	3	0	2	0	3	64
7447	144208834;144210442	COC1=C(C=C(C=C1)[N+](=O)[O-])N	27	0.702128	0	103	0	0	0	0	0	64
995	144208836;144210890	C1=CC=C2C(=C1)C=CC3=CC=CC=C32	44	0.645161	0	27	0	0	0	0	0	64
996	144208837;144210362	C1=CC=C(C=C1)O	59	0.5	0	27	0	0	0	0	0	64
87244	144208841	CC[Si](OC(=O)C)(OC(=O)C)OC(=O)C	57	0.647059	0	19	0	0	0	0	0	64
41385	144208842	CC1=C(S(=O)(=O)CCS1(=O)=O)C	10	0.681818	0	54	0	1	0	0	1	64
9740	144208843;144213472	C(C#N)C(=O)O	10	0.636364	0	54	0	0	0	0	0	64
6503	144208844	C(C(CO)(CO)N)O	4	0.555556	0	35	0	0	0	0	0	64
7603	144208845;144210831	CCNC1=CC=CC(=C1)C	127	0.676471	0	29	0	0	0	0	0	64
31362	144208846;144210876	CC(C)CC(C)(C#CC(C)(CC(C)C)O)O	159	0.72	0	28	2	0	0	0	1	64
10009	144208848	C1=CC(=CN=C1)N	187	0.684211	0	44	0	0	0	0	0	64
8342	144208850	C1=CC=C2C(=C1)C(=O)C(=C(C2=O)Cl)Cl	217	0.675676	0	42	4	5	19	5	0	64
22833331	144208851	CCC(O)OCCCOC	109	0.735294	0	7	0	0	0	0	0	64
8861	144208852	C1=CC(=NC(=C1)N)N	37	0.727273	0	7	2	0	0	0	2	64
24066	144208853	C1C[C@@H](O[C@@H]1CO)N2C=CC(=NC2=O)N	35	0.6875	0	9	0	0	0	0	0	64
8635	144208855;144210665	COC(=O)C1=CC=CC=C1N	48	0.685714	0	93	0	0	0	0	0	64
6549	144208856	CC(=CCCC(C)(C=C)O)C	14	0.272727	0	8	0	0	0	0	0	64
7489	144208857;144213546	C1=CC(=CC=C1C(=O)O)C(=O)O	72	0.380952	0	78	0	0	0	0	0	64
17142	144208858;144210439	C1C(O1)CN2C(=O)N(C(=O)N(C2=O)CC3CO3)CC4CO4	131	0.724138	0	10	5	1	3	0	3	64
8559	144208860;144213692	CCCOC(=O)C1=CC=CC=C1C(=O)OCCC	48	0.625	0	93	0	0	0	0	0	64
24685	144208862;144213290	CC(C)OC(=O)NC1=CC=CC=C1	216	0.675	0	68	0	0	0	0	0	64
39965	144208863;144211062	CN1C(=NC(=O)N(C1=O)C2CCCCC2)N(C)C	78	0.690476	0	3	0	0	0	0	0	64
78170	144208864;144213794	CC(=O)CC(=O)NC1=CC(=C(C=C1OC)Cl)OC	241	0.68	0	53	1	1	0	0	2	64
7153	144208865	CC1=C(C=CC(=C1)Cl)OC(C)C(=O)O	179	0.691176	0	59	0	0	0	0	0	64
11107	144208866;144210894	C1=CN=CC=C1C2=CC=NC=C2	242	0	242	9	0	0	0	0	0	64
79	144208867;144210672	C1=CC(=CN=C1)C#N	175	0.702703	0	19	0	0	0	0	0	64
985	144208869;144213283	CCCCCCCCCCCCCCCC(=O)O	182	0.666667	0	26	0	0	0	0	0	64
5755	144208871;144213304	C[C@]12C[C@@H]([C@H]3[C@H]([C@@H]1CC[C@@]2(C(=O)CO)O)CCC4=CC(=O)C=C[C@]34C)O	17	0.621622	0	74	0	0	0	0	0	64
24482	144208872	[NH4+].NS(=O)(=O)[O-]	63	0.529412	0	25	0	0	0	0	0	64
12688	144208873	CCCC[Sn](CCCC)(Cl)Cl	6	0.736842	0	14	3	8	4	25	0	64
37517	144208874;144211182	CC(C)NC(=O)N1CC(=O)N(C1=O)C2=CC(=CC(=C2)Cl)Cl	101	0.72549	0	15	1	0	0	0	1	64
798	144208875	C1=CC=C2C(=C1)C=CN2	206	0.535714	0	5	3	3	6	2	2	64
2724385	144208876;144213367	C[C@@H]1[C@H]([C@H](C[C@@H](O1)O[C@@H]2[C@H](O[C@H](C[C@@H]2O)O[C@@H]3[C@H](O[C@H](C[C@@H]3O)O[C@H]4CC[C@]5([C@@H](C4)CC[C@@H]6[C@@H]5C[C@H]([C@]7([C@@]6(CC[C@@H]7C8=CC(=O)OC8)O)C)O)C)C)C)O)O	77	0.663551	0	27	2	3	0	11	2	64
3032791	144208877;144211147	COC(=O)NC(=S)NC1=CC=CC=C1NC(=S)NC(=O)OC	60	0.714286	0	41	0	0	0	0	0	64
8872	144208878	CCCCCCOC(=O)C(=C)C	139	0.677419	0	35	0	0	0	0	0	64
6702	144208879;144213281	CC1=C(C2=C(C=C1)C(=O)C3=CC=CC=C3C2=O)N	48	0.710526	0	93	2	2	1	0	0	64
9473	144208881	CC(=O)OCC1=CC2=C(C=C1)OCO2	173	0.708333	0	43	0	0	0	0	0	64
7195	144208882;144213145	C1=CC2=C(C=C1[N+](=O)[O-])NC=N2	105	0.729167	0	55	0	0	0	0	0	64
9880	144208884;144213258	CC(=O)[C@]1(CC[C@@H]2[C@@]1(CC[C@H]3[C@H]2C=C(C4=CC(=O)[C@@H]5C[C@@H]5[C@]34C)Cl)C)OC(=O)C	17	0.7125	0	74	3	0	0	0	2	64
73670	144208886;144211221	C1=CC=C(C(=C1)C2=NN=C(N=N2)C3=CC=CC=C3Cl)Cl	130	0.566667	0	13	1	0	0	0	1	64
54677470	144208887;144213073	CC1=CN=C(S1)NC(=O)C2=C(C3=CC=CC=C3S(=O)(=O)N2C)O	145	0.716418	0	30	1	0	0	0	1	64
2734161	144208888	CCCCN1C=C[N+](=C1)C.[Cl-]	9	0.322581	0	63	0	0	0	0	0	64
19241	144208890;144213501	CCCCNS(=O)(=O)C1=CC=CC=C1	217	0.634146	0	42	0	0	0	0	0	64
33286	144208893	C[N+](C)(CC=C)CC=C.[Cl-]	19	0.714286	0	51	0	0	0	0	0	64
21209	144208894;144213138	C1=CC(=C(C=C1N)N)Cl	187	0.611111	0	44	1	0	0	0	1	64
8076	144208895;144210351	CCOCCO	63	0.666667	0	25	0	0	0	0	0	64
12397	144208897;144210870	CCCCCCCCCCCCCCCO	228	0.631579	0	26	0	0	0	0	0	64
66494	144208898;144213949	C1=CC=C(C(=C1)C(C2=CC=C(C=C2)O)C3=CC=C(C=C3)O)C(=O)O	72	0.692308	0	78	0	0	0	0	0	64
8113	144208899	C(CO)NCCO	4	0.636364	0	35	0	0	2	0	0	64
978	144208900;144210407	C1=CC(=CC=C1C(=O)O)N	72	0.586207	0	78	0	0	0	0	0	64
6854	144208901;144213164	C1=CC=C2C(=C1)C3=CC=CC=C3N2	206	0	206	5	2	0	0	0	1	64
4684	144208902;144213177	C1=CC(=CC=C1O)Cl	59	0.6	0	27	0	0	0	0	0	64
7270	144208905	C1=C(C(=CC(=C1Cl)Cl)Cl)Cl	193	0.6	0	12	0	0	0	0	0	64
9074	144208906;144213139	C1=CC=C(C=C1)NC2=CC=C(C=C2)N=O	3	0	3	60	3	2	8	0	0	64
92839	144208908	CC(COC1=CC=CC=C1)O	170	0.627907	0	61	0	0	0	0	0	64
67271	144208909;144213776	C1=CC=C(C=C1)C(=O)NC2=CC=CC=C2SSC3=CC=CC=C3NC(=O)C4=CC=CC=C4	60	0.709677	0	41	7	0	8	0	1	64
3073	144208910;144210792	CC(C)OP(=O)(C)OC(C)C	98	0.692308	0	19	0	0	0	0	0	64
6966	144208912	C1=C2C(=CC3=C1C(=O)OC3=O)C(=O)OC2=O	48	0.678571	0	93	1	0	0	0	1	64
936	144208914;144213093	C1=CC(=CN=C1)C(=O)N	83	0.693878	0	52	0	0	0	0	0	64
1133	144208915	C(C(=O)O)S	10	0.684211	0	54	0	0	0	0	0	64
643460	144208917;144210502	C/C=C/C=C/C(=O)O	160	0.652174	0	13	0	0	0	0	0	64
62551	144208919;144213444	C(COCCOCCOCCOCCO)O	15	0.588235	0	24	0	0	0	0	0	64
8813	144208920;144210632	C1=CC(=CC=C1C(=N)N)OCCCCCOC2=CC=C(C=C2)C(=N)N.C(CS(=O)(=O)O)O.C(CS(=O)(=O)O)O	216	0.695652	0	68	5	0	1	0	3	64
7577	144208921;144210461	C1=CC(=CC=C1CC2=CC=C(C=C2)N)N	127	0.461538	0	29	0	0	0	0	0	64
9128	144208922	C1=CC=C2C(=C1)C3=CC=CC4=C3C5=C(C=CC=C25)C=C4	105	0.636364	0	55	6	0	0	2	5	64
5280934	144208925	CC/C=C\C/C=C\C/C=C\CCCCCCCC(=O)O	10	0.709677	0	54	0	0	0	0	0	64
3026	144208927;144211297	CCCCOC(=O)C1=CC=CC=C1C(=O)OCCCC	48	0.647059	0	93	0	0	0	0	0	64
19499	144208928	CC=CC(=O)O	10	0.6	0	54	0	0	0	0	0	64
31657	144208929;144211473	CNC(=O)ON=C(C(=O)N(C)C)SC	156	0.647059	0	8	0	0	0	0	0	64
8437	144208930;144210840	C1=CC=C(C=C1)C(=O)OCCOCCOC(=O)C2=CC=CC=C2	48	0.666667	0	93	0	0	0	0	0	64
2779938	144208931;144213170	CNC(=S)N(C)C	96	0.708333	0	10	0	0	0	0	0	64
4931	144208932;144213353	CC(C)N(C1=CC=CC=C1)C(=O)CCl	104	0.567568	0	36	14	0	11	0	1	64
76302	144208934;144210973	C1=CC(=CC=C1C(C2=CC=C(C=C2)O)C(Cl)(Cl)Cl)O	118	0.677419	0	78	8	1	1	0	3	64
6998	144208935	C1=CC=C(C(=C1)C=O)O	48	0.6875	0	93	0	0	0	0	0	64
117549	144208936	CCCCCC1=CCCC1=O	168	0.675676	0	12	0	0	0	0	0	64
657298	144208939;144210600	CCCC1=CC(=O)NC(=S)N1	31	0.684211	0	17	0	0	0	0	0	64
6626	144208941;144213160	C1=CC(=CC=C1O)S(=O)(=O)C2=CC=C(C=C2)O	59	0.692308	0	27	0	0	0	0	0	64
9568700	144208942;144213759	CC(C)(/C=N/OC(=O)NC)S(=O)C	156	0.588235	0	8	0	0	0	0	0	64
5541	144208943;144210431	CC(=O)OCC(COC(=O)C)OC(=O)C	57	0.7	0	19	0	0	0	0	0	64
17049	144208944	CCCCOCC1CO1	98	0.666667	0	19	0	0	0	0	0	64
4021	144208945;144213136	CC1=NN(C(=O)C1)C2=CC=CC=C2	104	0.690476	0	36	2	0	0	0	2	64
10332	144208947	CC1=CC(=C(C=C1)N)N	127	0.655172	0	29	4	1	1	0	4	64
7416	144208948;144210826	C1=CC=C(C=C1)[N+](=O)[O-]	105	0.625	0	55	0	0	0	0	0	64
1486	144208949;144211207	C1=CC(=C(C=C1Cl)Cl)OCC(=O)O	150	0.666667	0	54	0	0	0	0	0	64
71485	144208950;144213736	C([C@@H]1[C@@H]([C@@H]([C@H]([C@H](O1)O[C@]2([C@H]([C@@H]([C@H](O2)CCl)O)O)CCl)O)O)Cl)O	12	0.612245	0	22	0	0	0	0	0	64
10522	144208951;144210911	CCOC(=O)C(C1=CC=C(C=C1)Cl)(C2=CC=C(C=C2)Cl)O	11	0.606061	0	116	9	0	6	0	2	64
5934	144208953;144213339	CC1=CC(=CC=C1)N=NC2=CC=C(C=C2)N(C)C	87	0.666667	0	28	1	3	3	0	0	64
19395	144208954	CCOP(=S)(OCC)OP(=S)(OCC)OCC	13	0.5	0	14	0	0	0	0	0	64
8050	144208955	CCCCCCCCCC(=O)OC	42	0.391304	0	55	0	0	0	0	0	64
5641	144208959;144210812	CCOC(=O)N	63	0.631579	0	25	0	0	0	0	0	64
11057	144208960;144210888	CN(C)C1=CC=C(C=C1)C(=C2C=CC(=[N+](C)C)C=C2)C3=CC=C(C=C3)N(C)C.[Cl-]	239	0.659574	0	20	2	8	17	11	0	64
13618	144208961;144213433	C1=CC(=C(C(=C1Cl)O)Cl)Cl	5	0.590909	0	19	1	0	0	0	0	64
10722	144208962	CC1=CC=CC=C1C=O	48	0.642857	0	93	0	0	0	0	0	64
11831	144208963;144213087	C1C2=CC=CC=C2C3=C1C=C(C=C3)[N+](=O)[O-]	158	0.454545	0	20	1	0	0	0	1	64
4114	144208965;144213133	COC1=C2C(=CC3=C1OC=C3)C=CC(=O)O2	143	0.641509	0	27	0	0	0	0	0	64
7002	144208966;144210657	CC1=CC=CC2=CC=CC=C12	7	0.28	0	39	0	0	0	0	0	64
444972	144208967;144213143	C(=C/C(=O)O)\C(=O)O	10	0.578947	0	54	0	0	0	0	0	64
7582	144208969	C1CCC(CC1)NC2CCCCC2	74	0	74	15	0	0	0	0	0	64
6796	144208970;144213505	C1=CC=C2C(=C1)C=CC3=C2C=CC=N3	44	0	44	27	1	1	0	0	2	64
4933	144208972;144211165	CCC(=O)NC1=CC(=C(C=C1)Cl)Cl	150	0.729167	0	54	3	0	0	0	2	64
7648	144208973	C1COCCN1SSN2CCOCC2	45	0	45	3	4	0	3	0	1	64
19458	144208974	C1=CC(=C(C=C1[N+](=O)[O-])S(=O)(=O)[O-])C=CC2=C(C=C(C=C2)[N+](=O)[O-])S(=O)(=O)[O-].[Na+].[Na+]	27	0.680851	0	103	0	0	0	0	0	64
5192	144208976;144213580	C(CCCCC(=O)O)CCCC(=O)O	10	0.636364	0	54	0	0	0	0	0	64
11807	144208978	CC(C)(CO)N	4	0.555556	0	35	0	0	0	0	0	64
1639	144208980;144213308	C1=NNC(=N1)N	52	0.769231	0	4	0	0	0	0	0	64
8439	144208981	CC=CC1=CC2=C(C=C1)OCO2	153	0.709091	0	29	1	0	0	0	1	64
8461	144208982;144210811	CC1=C(C=C(C=C1)[N+](=O)[O-])[N+](=O)[O-]	27	0.681818	0	103	0	0	0	0	0	64
7184	144208983;144210650	CCCCOC(=O)C1=CC=C(C=C1)O	224	0.666667	0	37	2	0	0	0	1	64
7771	144208985;144210371	CC1=CC(=C(C=C1)O)C	118	0.678571	0	78	0	0	0	0	0	64
20686	144208986;144213491	CC(CCC#N)C#N	132	0.607143	0	37	0	0	0	0	0	64
7050	144208987;144213602	CCN(CC)C1=CC2=C(C=C1)C(=CC(=O)O2)C	143	0.666667	0	27	3	0	0	0	2	64
3715	144208989;144210586	CC1=C(C2=C(N1C(=O)C3=CC=C(C=C3)Cl)C=CC(=C2)OC)CC(=O)O	233	0.72449	0	61	0	0	0	0	0	64
5994	144208990;144210627	CC(=O)[C@H]1CC[C@@H]2[C@@]1(CC[C@H]3[C@H]2CCC4=CC(=O)CC[C@]34C)C	237	0.55102	0	60	6	0	3	0	2	64
8404	144208991	C1CCC2=CC=CC=C2C1	183	0.555556	0	49	0	0	0	0	0	64
6436	144208993;144213331	C[C@]12C[C@@H]([C@]3([C@H]([C@@H]1C[C@@H]4[C@]2(OC(O4)(C)C)C(=O)CO)CCC5=CC(=O)C=C[C@@]53C)F)O	17	0.405797	0	74	0	0	0	0	0	64
14215	144208994;144213185	CCCCN(CC)C(=O)SCCC	24	0.666667	0	10	0	0	0	0	0	64
50896	144208995;144213430	CC(C(=O)OC)OC1=CC=C(C=C1)OC2=C(C=C(C=N2)C(F)(F)F)Cl	126	0.566038	0	7	1	0	0	0	1	64
31356	144208996;144213284	C(C(CBr)Br)OP(=O)(OCC(CBr)Br)OCC(CBr)Br	13	0.666667	0	14	5	0	1	0	0	64
8144	144208997	CCCCCCCCS	102	0.727273	0	13	0	0	0	0	0	64
6809	144208998	C1=CC=C2C(=C1)C(=O)NC2=O	63	0.703704	0	25	0	0	0	0	0	64
15595	144208999	C1CCCCCC(CCCCC1)O	74	0.555556	0	15	1	0	0	0	0	64
32485	144209000	CCC1=CC=CC(=C1N)C	127	0.69697	0	29	0	0	0	0	0	64
7900	144209001	CC(COC)O	98	0.64	0	19	0	0	0	0	0	64
637511	144209002	C1=CC=C(C=C1)/C=C/C=O	199	0.62069	0	43	0	0	0	0	0	64
6001	144209003;144210818	CC1=C2C=CC3=CC=CC=C3C2=C(C4=CC=CC=C14)C	7	0.684211	0	39	7	1	8	0	1	64
727200	144209004;144213155	C1CCC(CC1)NC(=S)NC2CCCCC2	74	0.47619	0	15	6	0	1	0	3	64
8314	144209005	CCC(C)C(=O)O	99	0.647059	0	6	0	0	0	0	0	64
864	144209006;144213409	C1CSSC1CCCCC(=O)O	102	0.576923	0	13	0	0	0	0	0	64
4781	144209007	CCCCC1C(=O)N(N(C1=O)C2=CC=CC=C2)C3=CC=CC=C3	104	0.704545	0	36	0	0	0	0	0	64
7092	144209008;144213497	CC1=CC2=C(C=C1)OC(=O)C=C2	143	0.547619	0	27	0	0	0	0	0	64
8361	144209009;144213266	C1=CC=C(C=C1)OC(=O)C2=CC=CC=C2O	241	0.717391	0	53	0	0	0	0	0	64
1030	144209010;144210326	CC(CO)O	4	0.555556	0	35	0	0	0	0	0	64
89594	144209012;144210494	CN1CCC[C@H]1C2=CN=CC=C2	112	0.7	0	79	0	0	0	0	0	64
3690	144209013;144213092	C1CN(P(=O)(OC1)NCCCl)CCCl	80	0	80	3	0	0	0	0	0	64
14130	144209014;144213206	CCOC1=CC=C(C=C1)NC(=O)CC(C)O	216	0.659091	0	68	0	0	0	0	0	64
5543	144209015	CC(C)N(C(C)C)C(=O)SCC(=C(Cl)Cl)Cl	131	0	131	10	2	0	1	0	0	64
11769095	144209017	CCCC[N+]1(CCCC1)C.[Cl-]	19	0.235294	0	51	0	0	0	0	0	64
8178	144209018	COCCOCCOCCO	15	0.411765	0	24	0	0	0	0	0	64
7902	144209019	CN(C)CCO	25	0.684211	0	7	0	0	0	0	0	64
8456	144209020;144210402	CC(C)(C)C1=C(C=CC(=C1)OC)O	118	0.676471	0	78	1	0	0	0	0	64
16666	144209021;144209117	C[C@@H]1CC[C@H]([C@@H](C1)O)C(C)C	159	0.692308	0	28	0	0	0	0	0	64
27189	144209022;144210972	CCN(CC)C(=O)C(C)OC1=CC=CC2=CC=CC=C21	173	0	173	43	4	0	0	0	2	64
8785	144209024	CC(=O)OCC1=CC=CC=C1	221	0.666667	0	21	0	0	0	0	0	64
40000	144209025;144213132	CCC[C@@H]1O[C@@H]2C[C@H]3[C@@H]4CCC5=CC(=O)C=C[C@@]5([C@H]4[C@H](C[C@@]3([C@@]2(O1)C(=O)CO)C)O)C	17	0.582278	0	74	3	0	1	0	2	64
707035	144209026;144213591	C1=CC=C2C(=C1)NC(=S)N2	3	0.709677	0	60	0	0	0	0	0	64
21954	144209027	C1=CC(=O)NNC1=O	63	0.727273	0	25	0	0	0	0	0	64
8094	144209028;144210660	CCCCCCC(=O)O	182	0.666667	0	26	0	0	0	0	0	64
10687	144209029	CC1=C(C(=CC=C1)O)C	201	0.65625	0	5	0	0	0	0	0	64
7150	144209030	COC(=O)C1=CC=CC=C1	48	0.62069	0	93	0	0	0	0	0	64
8462	144209031	C1=CC(=C(C=C1C(F)(F)F)[N+](=O)[O-])Cl	27	0.673913	0	103	0	0	0	0	0	64
4993	144209032;144210449	CCC1=C(C(=NC(=N1)N)N)C2=CC=C(C=C2)Cl	120	0.666667	0	18	1	2	1	0	0	64
9154	144209033;144210798	C1=CC=C2C(=C1)C3=CC=CC4=C3C2=CC=C4	33	0.483871	0	8	2	1	0	0	2	64
12679	144209035;144213102	CN(C)P(=O)(N(C)C)N(C)C	85	0	85	5	0	0	0	0	0	64
3347	144209036	CC(C)C(C1=CC=C(C=C1)Cl)C(=O)OC(C#N)C2=CC(=CC=C2)OC3=CC=CC=C3	170	0.671875	0	61	4	0	1	0	2	64
44073	144209037;144211077	C1=CC(=C(C=C1C(F)(F)F)Cl)OC2=CC(=C(C=C2)[N+](=O)[O-])C(=O)O	27	0.694915	0	103	0	0	0	0	0	64
2871	144209039;144211086	CCOP(=S)(OCC)OC1=CC2=C(C=C1)C(=C(C(=O)O2)Cl)C	253	0.693548	0	33	4	1	0	0	4	64
8209	144209040;144210856	CCCCCCCCCCCCCCO	228	0.631579	0	26	0	0	0	0	0	64
8345	144209041;144213855	CCCCOCCOC(=O)C1=CC=CC=C1C(=O)OCCOCCCC	217	0.666667	0	42	0	0	0	0	0	64
21277	144209043;144210877	C1=CC(=CC=C1C(Cl)(Cl)Cl)Cl	11	0.592593	0	116	0	0	0	0	0	64
47866	144209044;144211101	C1CC1NC2=NC(=NC(=N2)N)N	76	0.707317	0	20	0	0	0	0	0	64
8427	144209045	CC(C(=O)O)OC1=C(C=C(C=C1)Cl)Cl	173	0.652174	0	43	0	0	0	0	0	64
2478	144209046	CS(=O)(=O)OCCCCOS(=O)(=O)C	99	0.4	0	6	0	0	0	0	0	64
54680782	144209048;144210918	C[C@@]1([C@H]2[C@@H]([C@H]3[C@@H](C(=O)C(=C([C@]3(C(=O)C2=C(C4=C1C=CC=C4O)O)O)O)C(=O)N)N(C)C)O)O.Cl	8	0.730337	0	19	0	0	0	0	0	64
11005	144209050;144213098	CCCCCCCCCCCCCC(=O)O	182	0.666667	0	26	0	0	0	0	0	64
19188	144209052	C1=CC=C(C=C1)OCC(=O)O	170	0.688889	0	61	0	0	0	0	0	64
11813	144209053;144210797	CC1=C(C=CC=C1[N+](=O)[O-])[N+](=O)[O-]	105	0.666667	0	55	0	0	0	0	0	64
18692	144209054;144210616	C(C(CO)(CBr)CBr)O	243	0.6875	0	26	0	0	0	0	0	64
8344	144209055;144213350	COCCOC(=O)C1=CC=CC=C1C(=O)OCCOC	48	0.566667	0	93	0	0	0	0	0	64
12130	144209058;144210706	CCCN(CCC)N=O	166	0.4375	0	11	0	0	0	0	0	64
12002	144209060	C1=CC(=C(C=C1Br)Br)Br	11	0.64	0	116	0	0	0	0	0	64
8372	144209061	CC(C)(C)C1=CC(=CC(=C1O)C(C)(C)C)CC2=CC(=C(C(=C2)C(C)(C)C)O)C(C)(C)C	118	0.607143	0	78	0	0	0	0	0	64
62097	144209062;144211434	CCCCNC(=O)OCC#CI	101	0.690476	0	15	10	0	7	0	0	64
2728	144209064;144211456	CC(C)OC(=O)NC1=CC(=CC=C1)Cl	150	0.638298	0	54	1	0	0	0	0	64
7395	144209065;144213498	CS(=O)(=O)C1=CC=C(C=C1)Cl	11	0.62069	0	116	0	0	0	0	0	64
9903	144209066;144213108	C[C@H](CCC(=O)O)[C@H]1CC[C@@H]2[C@@]1(CC[C@H]3[C@H]2CC[C@H]4[C@@]3(CC[C@H](C4)O)C)C	61	0.232558	0	32	3	0	5	0	0	64
8363	144209067;144213363	C1=CC=C(C=C1)COC(=O)C2=CC=CC=C2O	18	0.690476	0	44	0	0	0	0	0	64
667493	144209068;144210815	CC1=CC(=O)NC(=S)N1	84	0.62069	0	21	0	0	0	0	0	64
7255	144209069;144213072	CC1=C(C=C(C=C1)N)Cl	239	0.621622	0	20	0	0	0	0	0	64
31357	144209070;144210427	CCCCOP(=O)(OCCCC)OCCCC	13	0.695652	0	14	0	0	0	0	0	64
6781	144209072;144210503	CCOC(=O)C1=CC=CC=C1C(=O)OCC	48	0.586207	0	93	0	0	0	0	0	64
16562	144209073;144211032	CN(C)C(=O)NC1=CC=CC(=C1)C(F)(F)F	83	0.701754	0	52	0	0	0	0	0	64
7006	144209074;144213477	C1=CC=C2C(=C1)C(=O)N=NN2	184	0.702128	0	77	0	0	0	0	0	64
29732	144209075;144210985	CC(C)OC1=C(C=C(C(=C1)N2C(=O)OC(=N2)C(C)(C)C)Cl)Cl	173	0.685185	0	43	5	0	1	0	2	64
62558	144209077;144212963	C1C(O1)CN(CC2CO2)C3=CC=C(C=C3)OCC4CO4	170	0.6	0	61	7	1	1	0	3	64
5143	144209078;144213267	C1=CC=C2C(=C1)C(=O)NS2(=O)=O	21	0.714286	0	76	0	0	0	0	0	64
4610	144209081	C1CCC(C(C1)N)N	74	0.588235	0	15	0	0	0	0	0	64
8663	144209082;144213355	C1=CC=C2C=C(C=CC2=C1)O	231	0.483871	0	7	4	0	0	0	3	64
8923	144209083	CCCCOCCOCCOCCO	31	0.606061	0	17	0	0	0	0	0	64
62882	144209084;144213222	CC(C)NCC(COC1=CC=CC2=CC=CC=C21)O.Cl	173	0.531915	0	43	1	0	1	0	0	64
5281	144209085;144210879	CCCCCCCCCCCCCCCCCC(=O)O	182	0.666667	0	26	0	0	0	0	0	64
8400	144209086;144213107	C1=CC=C(C=C1)C(C(=O)C2=CC=CC=C2)O	21	0.714286	0	76	0	0	0	0	0	64
66	144209087;144213370	C1=CC(=C(C=C1Cl)O)Cl	163	0.655172	0	15	1	0	0	0	0	64
7289	144209088	C(C(CCl)O)Cl	243	0.642857	0	26	0	0	0	0	0	64
8679	144209089;144213217	C1=CC=C(C=C1)NC2=CC3=CC=CC=C3C=C2	3	0.588235	0	60	4	0	1	0	2	64
237332	144209090;144213856	C1=C(OC(=C1)C=O)CO	51	0.695652	0	21	0	0	0	0	0	64
11432	144209091;144210517	C1=NN=CN1N	49	0	49	1	0	0	0	0	0	64
5283349	144209092	CCCCC/C=C/C=C/C=O	220	0.702703	0	14	2	0	3	0	2	64
7026	144209093	CN(C)CC1=CC(=C(C(=C1)CN(C)C)O)CN(C)C	71	0	71	7	0	0	0	0	0	64
38479	144209094;144211184	CCC(CC)NC1=C(C=C(C(=C1[N+](=O)[O-])C)C)[N+](=O)[O-]	27	0.705882	0	103	2	0	0	0	2	64
5359810	144209095;144210725	C1=CC(=CC=C1N/N=C\2/C3=C(C=CC2=O)C=C(C=C3)S(=O)(=O)[O-])S(=O)(=O)[O-].[Na+].[Na+]	216	0.745455	0	68	0	0	10	0	0	64
16278	144209096;144213582	CC(=O)CC(=O)N(C)C	223	0.615385	0	8	0	0	0	0	0	64
8906	144209101	CCCCCCCCCCCCOC(=O)C(=C)C	139	0.6875	0	35	0	0	0	0	0	64
6758	144209102;144211012	CC(=C)[C@H]1CC2=C(O1)C=CC3=C2O[C@@H]4COC5=CC(=C(C=C5[C@@H]4C3=O)OC)OC	41	0	41	41	4	7	4	9	1	64
5987	144209103	NS(=O)(=O)O	4	0.666667	0	35	0	0	0	0	0	64
11933	144209104;144213211	C1=CC(=C(C=C1C2=CC(=C(C=C2)N)Cl)Cl)N.Cl.Cl	187	0.681818	0	44	6	1	3	0	2	64
8445	144209105;144210332	CC1=CC(=C(C=C1)OC)N	127	0.685714	0	29	0	0	0	0	0	64
11860	144209106;144213233	C1=C(C=C(C(=C1Cl)N)Cl)N	187	0.684211	0	44	1	0	0	0	1	64
7375	144209107;144213398	C1=CC(=CC(=C1)N)C(F)(F)F	68	0.621622	0	37	0	0	0	0	0	64
3589	144209109;144210852	C1=CC(C2C1C3(C(=C(C2(C3(Cl)Cl)Cl)Cl)Cl)Cl)Cl	22	0.605263	0	8	2	0	3	0	0	64
12329	144209110;144210681	COC(=O)CCCCC(=O)OC	42	0.35	0	55	0	0	0	0	0	64
36242	144209111;144213945	CC12CC1(C(=O)N(C2=O)C3=CC(=CC(=C3)Cl)Cl)C	192	0.685185	0	22	2	1	0	0	2	64
7355	144209112;144213470	CC(=C)C(=O)OCCOC(=O)C(=C)C	139	0.583333	0	35	0	0	0	0	0	64
6336	144209113;144211452	CCCCC(CN1C=NC=N1)(C#N)C2=CC=C(C=C2)Cl	116	0.706667	0	16	1	1	0	0	2	64
71157	144209114;144213342	CC1=C(C(=CC=C1)C)NC(=O)CN2CCCC2=O	184	0.568182	0	77	0	0	0	0	0	64
32933	144209115;144213732	CCCCCCCCCCC=CC1CC(=O)OC1=O	42	0.685714	0	55	1	0	0	0	1	64
1110	144209116	C(CC(=O)O)C(=O)O	10	0.578947	0	54	0	0	0	0	0	64
8285	144209119	C(C(CO)(CO)CO)O	4	0.555556	0	35	0	0	0	0	0	64
4509	144209122	C1C(=O)NC(=O)N1N=CC2=CC=C(O2)[N+](=O)[O-]	8	0.52459	0	19	5	0	8	0	1	64
1183	144209123;144210670	COC1=C(C=CC(=C1)C=O)O	216	0.707317	0	68	0	0	0	0	0	64
4754	144209124;144213212	CCOC1=CC=C(C=C1)NC(=O)C	216	0.675	0	68	0	0	0	0	0	64
7421	144209125;144213504	CN(C)C1=CC(=CC=C1)O	87	0.607143	0	28	1	0	0	0	1	64
15106	144209126;144213100	C1=CC=C2C(=C1)C=CC=C2NCCN.Cl.Cl	33	0.7	0	8	3	0	4	0	1	64
1983	144209128;144210420	CC(=O)NC1=CC=C(C=C1)O	59	0.689655	0	27	0	0	0	0	0	64
6028	144209129;144213249	C1=C(C(=C(C(=C1Cl)Cl)Cl)O)Cl	5	0.521739	0	19	4	0	1	0	1	64
5125	144209132	CCCCSP(=O)(SCCCC)SCCCC	13	0.695652	0	14	1	0	0	0	1	64
79878	144209133;144213471	CCN(CC)C1=CC(=C(C=C1)C(=O)C2=CC=CC=C2C(=O)O)O	253	0.684211	0	33	1	0	0	0	1	64
70837	144209134;144213688	C1=CC=C(C=C1)C(=O)C2=C(C(=C(C=C2)O)O)O	253	0.698113	0	33	0	0	0	0	0	64
17004	144209136;144213320	CC1=CC(=C(C=C1)O)C(C)(C)C	118	0.586207	0	78	1	0	1	0	0	64
10708	144209137;144213307	C1=CC(=C(C=C1C(=O)O)C(=O)O)C(=O)O	72	0	72	78	0	0	0	0	0	64
342	144209139	CC1=CC(=CC=C1)O	118	0.6	0	78	0	0	0	0	0	64
713	144209140;144213141	C(=O)N	243	0.545455	0	26	0	0	0	0	0	64
31244	144209141;144213648	COC1=CC=C(C=C1)C=O	151	0.53125	0	58	0	0	0	0	0	64
5147	144209142;144213118	C1=CC=C(C(=C1)C(=O)N)O	140	0.710526	0	7	0	0	0	0	0	64
7444	144209143;144210454	CC1=C(C=C(C=C1)[N+](=O)[O-])N	189	0.694444	0	18	1	0	0	0	1	64
9076	144209144;144213651	CCOC1=CC=C(C=C1)N	187	0.636364	0	44	0	0	0	0	0	64
4909	144209146;144213511	CCC1(C(=O)NCNC1=O)C2=CC=CC=C2	217	0.682927	0	42	0	0	0	0	0	64
13624	144209147;144213437	C1=CC=C2C(=C1)NC(=N2)N	174	0.645161	0	12	0	0	0	0	0	64
4891	144209148;144213244	C1CCC(CC1)C(=O)N2CC3C4=CC=CC=C4CCN3C(=O)C2	136	0	136	21	0	0	0	0	0	64
2328	144209149;144211059	CC(C)N1C(=O)C2=CC=CC=C2NS1(=O)=O	172	0.711538	0	22	0	0	0	0	0	64
24730	144209150	CC(CN(CC(C)O)CC(C)O)O	34	0.25	0	16	0	0	0	0	0	64
75576	144209151;144213822	C1=CC=C(C(=C1)CC2=CC=C(C=C2)O)O	224	0.702128	0	37	1	1	0	0	1	64
12736	144209152;144213625	C(CCCCCC(=O)O)CCCCC(=O)O	10	0.636364	0	54	0	0	0	0	0	64
2566	144209153;144210940	CC1(CC2=C(O1)C(=CC=C2)OC(=O)NC)C	216	0.617021	0	68	0	0	0	0	0	64
6	144209154	C1=CC(=C(C=C1[N+](=O)[O-])[N+](=O)[O-])Cl	27	0.690476	0	103	12	2	28	1	0	64
31288	144209155	CCCCOCCOCCOC(=O)C	31	0.666667	0	17	0	0	0	0	0	64
15278	144209156;144213551	CC1(CC2=C(O1)C(=CC=C2)O)C	117	0.666667	0	82	0	0	0	0	0	64
60196372	144209157	CC1C=C[C-]=C1.[C-]#[O+].[C-]#[O+].[C-]#[O+].[Mn]	29	0	29	1	0	0	0	0	0	64
7371	144209158;144213448	C1=CC=C(C=C1)S(=O)(=O)O	48	0.62963	0	93	0	0	0	0	0	64
8560	144209159;144210455	C=CCOC(=O)C1=CC=CC=C1C(=O)OCC=C	48	0.625	0	93	0	0	0	0	0	64
12968	144209160;144211044	CCCN(CCC)C(=O)SCC	24	0.666667	0	10	0	0	0	0	0	64
3121	144209161;144210920	CCCC(CCC)C(=O)O	10	0.666667	0	54	0	0	0	0	0	64
2662	144209162;144210916	CC1=CC=C(C=C1)C2=CC(=NN2C3=CC=C(C=C3)S(=O)(=O)N)C(F)(F)F	179	0.721519	0	59	6	0	9	0	0	64
2268	144209163;144211246	COP(=S)(OC)SCN1C(=O)C2=CC=CC=C2N=N1	253	0.186047	0	33	1	0	0	0	1	64
445639	144209165	CCCCCCCC/C=C\CCCCCCCC(=O)O	10	0.689655	0	54	0	0	0	0	0	64
4944	144209166;144211524	CC(C)OC1=CC=CC=C1OC(=O)NC	216	0.567568	0	68	0	0	0	0	0	64
37123	144209167;144213455	C1=CC(=C(C(=C1)F)C(=O)NC(=O)NC2=CC=C(C=C2)Cl)F	150	0.686275	0	54	0	1	0	0	1	64
86607	144209168;144213885	CCC(C)OC(=O)C1=CC=C(C=C1)O	180	0.660714	0	6	2	0	0	0	1	64
7615	144209171;144210869	CC(CN(CCN(CC(C)O)CC(C)O)CC(C)O)O	34	0	34	16	0	0	0	0	0	64
7677	144209172	C1CN(CCN1)CCO	34	0.72	0	16	0	0	1	0	0	64
7870	144209173	CC(CC(C)(C)O)O	171	0.529412	0	9	0	0	0	0	0	64
18635	144209176	CSCCC=O	15	0.6875	0	24	0	0	0	0	0	64
10255083	144209177;144210614	CC1=C2C(=CC(=C1C(=O)O)O)C(=O)C3=C(C2=O)C(=C(C(=C3O)O)[C@H]4[C@@H]([C@H]([C@@H]([C@H](O4)CO)O)O)O)O	18	0.734375	0	44	0	0	10	0	0	64
4284	144209178;144211234	CCN(CC)C(=O)C1=CC(=CC=C1)C	48	0.685714	0	93	0	0	0	0	0	64
7505	144209180	C1=CC=C(C=C1)C#N	175	0.65625	0	19	0	0	0	0	0	64
17162	144209181	CCCCC(CC)COCC1CO1	132	0.433333	0	37	0	0	0	0	0	64
7048	144209182;144213298	COC1=CC=CC=C1[N+](=O)[O-]	105	0.594595	0	55	0	0	0	0	0	64
4632	144209183;144213169	COC1=CC(=C(C=C1)C(=O)C2=CC=CC=C2)O	151	0.688889	0	58	2	0	0	0	2	64
2256	144209184;144211338	CCNC1=NC(=NC(=N1)Cl)NC(C)C	218	0.416667	0	9	0	0	0	0	0	64
21307	144209186;144211023	CC1=C(SCCO1)C(=O)NC2=CC=CC=C2	3	0.731707	0	60	2	0	0	0	2	64
2266	144209187;144213328	C(CCCC(=O)O)CCCC(=O)O	10	0.636364	0	54	0	0	0	0	0	64
638024	144209188;144213063	C1CCN(CC1)C(=O)/C=C/C=C/C2=CC3=C(C=C2)OCO3	240	0.733333	0	6	0	2	0	0	2	64
7635	144209190	CCCCC(CC)COC(=O)C	132	0.464286	0	37	0	0	0	0	0	64
7814	144209191	C1=CC(=CC=C1N)N	187	0	187	44	4	0	4	0	2	64
17756	144209192	CCCOCCO	98	0.607143	0	19	0	0	0	0	0	64
17777	144209193;144213614	CC1=CC(=O)N=C(N1)C(C)C	31	0.736842	0	17	0	0	0	0	0	64
5881	144209194;144213078	C[C@]12CC[C@H]3[C@H]([C@@H]1CCC2=O)CC=C4[C@@]3(CC[C@@H](C4)O)C	237	0.566038	0	60	3	1	0	0	4	64
3463	144209195;144213101	CC1=CC(=C(C=C1)C)OCCCC(C)(C)C(=O)O	179	0.736111	0	59	0	0	0	0	0	64
1318	144209196;144213428	C1=CC2=C(C3=C(C=CC=N3)C=C2)N=C1	44	0.638889	0	27	5	6	3	4	0	64
5320	144209197;144213417	CC(=O)NS(=O)(=O)C1=CC=C(C=C1)N	83	0.666667	0	52	0	0	0	0	0	64
6739	144209198;144210652	CC1=C(C(=CC=C1)[N+](=O)[O-])C	105	0.684211	0	55	0	0	0	0	0	64
7703	144209199	CC=CC1=CC=C(C=C1)OC	151	0.583333	0	58	0	0	0	0	0	64
7211	144209201	CCCC(C(CC)CO)O	171	0.72	0	9	0	0	0	0	0	64
931	144209202;144210328	C1=CC=C2C=CC=CC2=C1	7	0.68	0	39	0	0	0	0	0	64
991	144209203	CCOP(=S)(OCC)OC1=CC=C(C=C1)[N+](=O)[O-]	151	0.717391	0	58	2	1	0	0	3	64
30479	144209204;144211048	CC(C)(C)C1=NN=C(N(C1=O)N)SC	39	0.684211	0	3	0	0	0	0	0	64
53518	144209205;144211357	CCOC(=O)C(C)OC1=CC=C(C=C1)OC2=CN=C3C=C(C=CC3=N2)Cl	179	0.686747	0	59	0	0	0	0	0	64
54739	144209206;144211113	CC(C)C1(C(=O)NC(=N1)C2=NC3=CC=CC=C3C=C2C(=O)O)C	44	0.709677	0	27	0	0	0	0	0	64
9889168	144209207;144213861	CCCCCCCCCCCCCC[P+](CCCC)(CCCC)CCCC.[Cl-]	251	0.444444	0	22	4	7	26	6	0	64
18204	144209211	CN(C)CCOCCN(C)C	45	0.636364	0	3	1	0	0	0	1	64
11595	144209213;144213154	CCCCNC(=O)N	204	0.6	0	11	0	0	0	0	0	64
23668192	144209214	CC1=C(C=C(C=C1)S(=O)(=O)[O-])C.[Na+]	72	0.741935	0	78	0	0	0	0	0	64
15415	144209215	CCOC(=O)CC(C(=O)OCC)SP(=O)(OC)OC	109	0	109	7	0	0	0	0	0	64
14855	144209216;144213205	CC1=C(C=CC(=C1)Cl)O	163	0.65625	0	15	1	0	0	0	1	64
6877	144209217;144213514	CCOC(=O)C1=CC=CC=C1N	48	0.694444	0	93	0	0	0	0	0	64
4650	144209218	C1=CC(=O)C=CC1=O	36	0.692308	0	5	0	0	1	0	0	64
5546	144209219;144213150	C1=CC=C(C=C1)C2=NC3=C(N=C2N)N=C(N=C3N)N	69	0.704545	0	5	5	0	1	0	1	64
1989	144209220;144213052	CC(=O)C1=CC=C(C=C1)S(=O)(=O)NC(=O)NC2CCCCC2	238	0.629032	0	24	0	0	0	0	0	64
7285	144209221	C(C(CCl)Cl)Cl	148	0.666667	0	12	0	0	0	0	0	64
325	144209223	CC(C)C1=CC=C(C=C1)CO	127	0.666667	0	29	0	0	0	0	0	64
14184	144209224;144210950	CCC(=O)C(CC(C)N(C)C)(C1=CC=CC=C1)C2=CC=CC=C2.Cl	88	0.659574	0	39	1	0	1	0	0	64
27465	144209225;144213228	C1=C(C(=CC(=C1Cl)N)Cl)C2=CC(=C(C=C2Cl)N)Cl	130	0.666667	0	13	10	2	16	0	2	64
643820	144209227	CC(=CCC/C(=C\CO)/C)C	147	0.617647	0	10	0	0	0	0	0	64
7547	144209228;144210799	C1=CC(=CC=C1NC(=O)NC2=CC(=C(C=C2)Cl)Cl)Cl	150	0.702128	0	54	8	2	3	5	4	64
38852	144209229;144210800	C[C@](CC1=CC(=C(C=C1)O)O)(C(=O)O)N.C[C@](CC1=CC(=C(C=C1)O)O)(C(=O)O)N.O.O.O	118	0.588235	0	78	0	0	0	0	0	64
16305	144209231	C1=CC(=CC=C1OC2=CC=C(C=C2)Br)Br	150	0.684211	0	54	1	0	0	0	1	64
7579	144209233;144210453	C1=CC(=CC=C1N)OC2=CC=C(C=C2)N	187	0.578947	0	44	0	0	0	0	0	64
16004	144209234;144211233	C1=CC(=NC(=C1)Cl)C(Cl)(Cl)Cl	23	0	23	7	0	0	0	0	0	64
6914	144209235;144210509	C1=C(C=C(C(=C1Cl)O)Cl)Cl	5	0.636364	0	19	1	0	0	0	0	64
174	144209236	C(CO)O	4	0.428571	0	35	0	0	0	0	0	64
3314	144209238;144210425	COC1=C(C=CC(=C1)CC=C)O	224	0.702128	0	37	0	0	0	0	0	64
6923	144209239;144210331	CC(C)(C)C1=CC=CC=C1O	118	0.538462	0	78	1	0	0	0	0	64
8836	144209240;144213401	CCCCOCCOCCOC(=O)CCCCC(=O)OCCOCCOCCCC	230	0.685714	0	18	0	0	0	0	0	64
33775	144209241;144211018	CNC1=C(C(=O)N(N=C1)C2=CC=CC(=C2)C(F)(F)F)Cl	68	0.634615	0	37	1	0	0	0	1	64
9216	144209243	C1=CC=C2C(=C1)OC3=CC=CC=C3O2	81	0.652174	0	9	0	0	0	0	0	64
4936	144209244	CC(C)(C)C1=CC=C(C=C1)OC2CCCCC2OS(=O)OCC#C	123	0.7	0	38	8	4	5	2	3	64
7924	144209245	CC1COC(=O)O1	131	0.730769	0	10	0	0	0	0	0	64
6491	144209247;144210679	CC1(C(=O)NC(=O)N1)C	84	0.541667	0	21	0	0	0	0	0	64
31209	144209249	CCCCCC(=CC1=CC=CC=C1)C=O	199	0.694444	0	43	0	0	0	0	0	64
6466	144209250;144213340	C[C@@]12[C@H](C=C[C@@]3([C@@H]1[C@@H]([C@]45[C@H]3CC[C@](C4)(C(=C)C5)O)C(=O)O)OC2=O)O	121	0.690141	0	22	0	0	0	0	0	64
520108	144209252	CC(=O)C1=NC=CS1	62	0	62	10	0	0	0	0	0	64
6978	144209253;144213506	CC1=CC(=C(C=C1)N)[N+](=O)[O-]	127	0.702703	0	29	0	0	0	0	0	64
5757	144209255;144210608	C[C@]12CC[C@H]3[C@H]([C@@H]1CC[C@@H]2O)CCC4=C3C=CC(=C4)O	123	0.72619	0	38	5	0	0	0	2	64
1046	144209257;144213088	C1=CN=C(C=N1)C(=O)N	62	0.714286	0	10	0	0	0	0	0	64
5954	144209258	C1=CC=C2C(=C1)C=CC3=CC4=CC=CC=C4C=C32	44	0.702703	0	27	4	0	0	0	3	64
42586	144209259;144211107	CC1=C(C(=CC=C1)C)N(C(C)C(=O)OC)C(=O)COC	219	0.574468	0	20	0	0	0	0	0	64
7142	144209261;144213166	C1=CC=C2C=C(C=CC2=C1)NC3=CC=C(C=C3)NC4=CC5=CC=CC=C5C=C4	3	0.685714	0	60	1	0	0	0	1	64
37829	144209262;144213773	C=CCN(CC=C)C(=O)C(Cl)Cl	139	0.733333	0	35	0	0	0	0	0	64
8042	144209263	CCCCCCCCCCCCCC(=O)OC(C)C	42	0.555556	0	55	0	0	0	0	0	64
11089	144209264	C1=CC2=C(C=C1C(=O)O)C(=O)OC2=O	72	0.448276	0	78	0	0	0	0	0	64
13690	144209265;144213396	C1CCCCCC(=O)NCCCCC1	228	0.590909	0	26	0	0	0	0	0	64
2733525	144209268;144210594	CC/C(=C(\C1=CC=CC=C1)/C2=CC=C(C=C2)OCCN(C)C)/C3=CC=CC=C3.C(C(=O)O)C(CC(=O)O)(C(=O)O)O	184	0.723077	0	77	5	3	21	1	1	64
7720	144209269;144210339	CCCCC(CC)CO	159	0.608696	0	28	0	0	0	0	0	64
24860538	144209270;144210492	C1[C@@H]2C=CC1[C@H]3[C@@H]2[C@]4(C(=C(C3(C4(Cl)Cl)Cl)Cl)Cl)Cl	22	0.692308	0	8	1	0	3	0	0	64
7013	144209271;144213392	C1=CC=C(C=C1)NC2=CC=CC3=CC=CC=C32	3	0.628571	0	60	6	0	2	0	3	64
753	144209275	C(C(CO)O)O	4	0.555556	0	35	0	0	0	0	0	64
11224	144209276;144213178	CC(C1=CC=CC=C1)(C2=CC=CC=N2)OCCN(C)C.C(CC(=O)O)C(=O)O	184	0.711864	0	77	0	0	0	0	0	64
616765	144209277;144211242	CC(C)(C)C(C(CC1=CC=C(C=C1)Cl)N2C=NC=N2)O	11	0.711111	0	116	0	0	0	0	0	64
8858	144209278	CC(=CC(=O)C)C	232	0.681818	0	7	0	0	0	0	0	64
14985	144209279	CC1=C(C(=C2CC[C@@](OC2=C1C)(C)CCC[C@H](C)CCC[C@H](C)CCCC(C)C)C)O	209	0	209	7	0	0	0	0	0	64
13450	144209280;144213458	CCNC1=NC(=NC(=N1)SC)NC(C)(C)C	218	0.536585	0	9	1	0	0	0	1	64
8121	144209281	CC(=O)OCCOC(=O)C	57	0.6	0	19	0	0	0	0	0	64
6547	144209282	CC(C)(C#N)N=NC(C)(C)C#N	129	0	129	5	0	0	0	0	0	64
204	144209285	C1(C(=O)NC(=O)N1)NC(=O)N	63	0.64	0	25	0	0	0	0	0	64
16402	144209286	C(CCCN)CCN	228	0.533333	0	26	0	0	0	0	0	64
1549026	144209287;144210673	CC(=CCC/C(=C/COC(=O)C)/C)C	147	0.241379	0	10	0	0	0	0	0	64
2758	144209288	CC1(C2CCC(O1)(CC2)C)C	208	0.703704	0	18	0	0	0	0	0	64
7057	144209289;144210368	C1=CC=C2C=C(C=CC2=C1)N	187	0.666667	0	44	2	0	0	0	2	64
5284366	144209290;144213766	C[NH+](C)CCC(C1=CC=C(C=C1)Cl)C2=CC=CC=N2.C(=C\C(=O)[O-])\C(=O)O	233	0.705263	0	61	1	0	1	0	0	64
8843	144209291	CC(=CCCC(=CC=O)C)C	147	0.545455	0	10	0	0	0	0	0	64
5280373	144209295;144213218	COC1=CC=C(C=C1)C2=COC3=CC(=CC(=C3C2=O)O)O	75	0.712329	0	73	2	2	1	0	1	64
4928	144209296;144211210	CC(C)NC1=NC(=NC(=N1)OC)NC(C)C	76	0.4	0	20	0	0	0	0	0	64
82343	144209297	CC(C)(C1=CC=CC=C1)C2=CC=C(C=C2)NC3=CC=C(C=C3)C(C)(C)C4=CC=CC=C4	3	0.617647	0	60	3	0	0	0	3	64
25750	144209298	CCN(CC)C(=O)C(=C(C)OP(=O)(OC)OC)Cl	223	0.628571	0	8	0	0	0	0	0	64
8152	144209299;144210674	CCCCCCCCCCCC[N+](C)(C)C.[Cl-]	19	0.545455	0	51	5	3	4	0	2	64
7361	144209300	C1=COC(=C1)CO	140	0.666667	0	7	0	0	0	0	0	64
23692768	144209301	C1CCC(CC1)OC(=O)CC(C(=O)OC2CCCCC2)S(=O)(=O)[O-].[Na+]	42	0.675676	0	55	0	0	0	0	0	64
8170	144209303;144210863	CCCCCCOCCO	162	0.675676	0	14	0	0	0	0	0	64
7935	144209304;144210808	C1=CC(=CC(=C1)N)N	187	0.461538	0	44	0	0	0	0	0	64
5798	144209305;144213638	C1=CC=C2C(=C1)NC=N2	206	0.71875	0	5	0	0	0	0	0	64
7095	144209306;144210487	C1=CC=C(C=C1)C2=CC=CC=C2	130	0.571429	0	13	0	0	0	0	0	64
8362	144209307	CC1CC(CC(C1)(C)C)OC(=O)C2=CC=CC=C2O	224	0.724138	0	37	0	0	2	0	0	64
4911	144209308;144213245	CCCN(CCC)S(=O)(=O)C1=CC=C(C=C1)C(=O)O	72	0.606061	0	78	0	0	0	0	0	64
31236	144209309;144211159	C1=CC=C(C=C1)OCCO	241	0.631579	0	53	0	0	0	0	0	64
7276	144209310	C1C(O1)C2=CC=CC=C2	48	0.655172	0	93	0	0	0	0	0	64
6895	144209311;144210819	C1=CC(=C(C(=C1)Cl)Cl)Cl	130	0.72	0	13	0	0	0	0	0	64
11776	144209312	C1=CC=C(C=C1)P(C2=CC=CC=C2)C3=CC=CC=C3	3	0.653846	0	60	1	0	0	0	1	64
7257	144209313;144213156	C1=CC(=C(C=C1N)Cl)Cl	187	0.631579	0	44	1	0	0	0	1	64
568	144209314;144210372	C1=CC=C2C(=C1)C3=CC=CC=C3O2	44	0.617647	0	27	0	0	0	0	0	64
2244	144209315;144210466	CC(=O)OC1=CC=CC=C1C(=O)O	72	0.694444	0	78	0	0	0	0	0	64
27982	144209316	C(CCl)P(=O)(O)O	243	0.5625	0	26	0	0	0	0	0	64
8842	144209317;144210323	CC(CCC=C(C)C)CCO	14	0.709677	0	8	0	0	0	0	0	64
7005	144209318;144213085	C1=CC=C2C(=C1)C=CC=C2O	231	0.722222	0	7	4	0	0	0	3	64
8193	144209322;144210440	CCCCCCCCCCCCO	228	0.631579	0	26	0	0	0	0	0	64
8467	144209323;144213220	CCOC1=C(C=CC(=C1)C=O)O	216	0.72093	0	68	0	0	0	0	0	64
14050	144209324	CCCCC(CC)COP(=O)(O)O	132	0.516129	0	37	4	0	1	0	4	64
54670067	144209325	C([C@@H]([C@@H]1C(=C(C(=O)O1)O)O)O)O	162	0.692308	0	14	0	0	0	0	0	64
81259	144209326;144213913	CC(C)CC(C)(C1=CC=C(C=C1)O)C2=CC=C(C=C2)O	224	0.55	0	37	6	1	6	0	0	64
992	144209329;144210343	C1(=C(C(=C(C(=C1Cl)Cl)Cl)Cl)Cl)O	5	0	5	19	5	0	0	0	2	64
6046	144209330	C1COCCN1N=O	166	0.333333	0	11	0	0	0	0	0	64
612040	144209332	C1=CC=C2C(=C1)N=C(S2)Br	174	0.565217	0	12	1	0	0	0	1	64
6567	144209333	CC(CN)N	4	0.555556	0	35	0	0	0	0	0	64
660	144209335	C1CC(=O)OC2=CC=CC=C21	48	0.710526	0	93	0	0	0	0	0	64
5053	144209336;144211237	CC(=CC1C(C1(C)C)C(=O)OCC2=COC(=C2)CC3=CC=CC=C3)C	113	0.634921	0	15	3	0	0	0	2	64
6853	144209338;144210889	C1C2=CC=CC=C2C3=CC=CC=C31	158	0	158	20	0	0	0	0	0	64
2286	144209339	CC(C)(C1=CC=C(C=C1)OCC2CO2)C3=CC=C(C=C3)OCC4CO4	170	0.617021	0	61	2	0	3	0	1	64
7813	144209340	CC1=CC=C(C=C1)N	187	0.5	0	44	0	0	0	0	0	64
7517	144209341;144213332	C1CCC(=NO)CC1	122	0.529412	0	7	0	0	0	0	0	64
8554	144209343;144211362	COC(=O)C1=CC=CC=C1C(=O)OC	48	0.555556	0	93	0	0	0	0	0	64
8199	144209344	CCCCCCOCCOCCO	162	0.657895	0	14	0	0	0	0	0	64
3893	144209347	CCCCCCCCCCCC(=O)O	182	0.666667	0	26	2	0	0	0	2	64
62311	144209350	COC1=C(C=CC(=C1)C2=CC(=C(C=C2)N)OC)N.Cl.Cl	83	0.711538	0	52	5	0	0	0	4	64
8691	144209351;144213055	C1=CC=C(C=C1)N=NC2=C(N=C(C=C2)N)N.Cl	3	0.675	0	60	5	0	5	0	1	64
9566064	144209352;144213336	C1=CC=C(C=C1)N/N=C/2\C(=O)C=CC3=CC(=CC(=C32)S(=O)(=O)[O-])S(=O)(=O)[O-].[Na+].[Na+]	150	0.7	0	54	0	0	6	0	0	64
19633	144209354	CC(=CCCC(=CCCC(=O)C)C)C	147	0.529412	0	10	0	0	0	0	0	64
11883	144209357	CC1=CC(=C(C=C1)[N+](=O)[O-])[N+](=O)[O-]	27	0.674419	0	103	4	0	4	0	1	64
39676	144209358;144211418	CC1(C(=O)N(C(=O)O1)C2=CC(=CC(=C2)Cl)Cl)C=C	192	0.733333	0	22	1	0	0	0	0	64
196	144209359;144210662	C(CCC(=O)O)CC(=O)O	10	0.619048	0	54	0	0	0	0	0	64
43079	144209360;144210520	CN1C=C(C(=O)C(=C1)C2=CC(=CC=C2)C(F)(F)F)C3=CC=CC=C3	68	0.693878	0	37	0	0	0	0	0	64
26177	144209364;144210514	C(C(CCl)OP(=O)(OC(CCl)CCl)OC(CCl)CCl)Cl	243	0.684211	0	26	3	0	0	0	2	64
11317	144209365	CC1=C(C2=CC=CC=C2C=C1)C	7	0.59375	0	39	0	0	0	0	0	64
8455	144209366	CCC(C)(C)C1=CC(=C(C=C1)O)C(C)(C)CC	118	0.625	0	78	8	0	22	1	0	64
3397	144209367;144210854	CC(C)C(=O)NC1=CC(=C(C=C1)[N+](=O)[O-])C(F)(F)F	222	0.736842	0	14	5	1	2	0	1	64
5280450	144209369	CCCCC/C=C\C/C=C\CCCCCCCC(=O)O	182	0.686275	0	26	0	0	1	0	0	64
102861	144209370	CCCCCC1C(CCC1=O)CC(=O)OC	182	0.719298	0	26	0	0	0	0	0	64
31374	144209372;144213104	CC(=O)N(C)C	57	0.642857	0	19	0	0	0	0	0	64
8615	144209373;144213808	C1=CC=C(C=C1)CCOC(=O)C2=CC=CC=C2N	257	0.734694	0	3	4	1	1	0	3	64
23676814	144209374;144213231	CC1([C@@H](N2[C@H](S1)[C@@H](C2=O)NC(=O)COC3=CC=CC=C3)C(=O)[O-])C.[K+]	170	0.6875	0	61	0	0	0	0	0	64
16220118	144209375	CC1=C(N(C(=C1)CC(=O)[O-])C)C(=O)C2=CC=C(C=C2)Cl.[Na+]	120	0.730769	0	18	0	0	0	0	0	64
5282745	144209376;144213293	CCCCCC/C=C/CCCCCCCC(=O)O	10	0.689655	0	54	0	0	0	0	0	64
26041	144209378	C1=CC=[N+](C(=C1)[S-])[O-].C1=CC=[N+](C(=C1)[S-])[O-].[Zn+2]	32	0.633333	0	3	4	9	4	27	0	64
7948	144209379	CC1=CC(=CC(=C1)O)C	118	0.64	0	78	0	0	0	0	0	64
54678486	144209380;144210849	CC(=O)CC(C1=CC=CC=C1)C2=C(C3=CC=CC=C3OC2=O)O	253	0.723077	0	33	1	0	0	0	1	64
8128	144209381;144210346	C(CCC#N)CC#N	6	0.6	0	14	0	0	0	0	0	64
73674	144209382	CC1=NC(=NC(=N1)OC)NC(=O)NS(=O)(=O)C2=C(SC=C2)C(=O)OC	76	0.666667	0	20	0	0	0	0	0	64
8174	144209384;144210398	CCCCCCCCCCO	228	0.631579	0	26	0	0	0	0	0	64
159055	144209385	C[C@@]12CC[C@@H](C1(C)C)CC2=O	208	0.666667	0	18	0	0	0	0	0	64
111037	144209386	CC1=CCC(CC1)C(C)(C)OC(=O)C	208	0.6875	0	18	0	0	0	0	0	64
7820	144209387;144210668	COC(=O)CCC(=O)OC	42	0.52381	0	55	0	0	0	0	0	64
8458	144209388;144213468	CC1=C(C=C(C=C1)[N+](=O)[O-])S(=O)(=O)O	27	0.680851	0	103	0	0	0	0	0	64
87984	144209390;144213686	CCN(CCN)C1=CC=CC(=C1)C	184	0.702128	0	77	0	0	0	0	0	64
444266	144209391	C(=C\C(=O)O)\C(=O)O	10	0.578947	0	54	0	0	0	0	0	64
16220111	144209392;144213790	C[C@@H]1CC[C@@H]2[C@@]13C[C@H](C2(C)C)C(=C(C3)C(=O)C)C	26	0.688889	0	7	1	0	0	0	1	64
8758	144209393;144210476	C(C(=O)O)N(CC(=O)O)CC(=O)O	184	0.606061	0	77	0	0	0	0	0	64
108938	144209394;144213115	CC1=C(C=CC(=C1)C2=CC(=C(C=C2)N)C)N.Cl.Cl	127	0.612903	0	29	1	1	0	0	2	64
13266	144209395;144213321	C1=CC=C(C=C1)CCN=C(N)N=C(N)N.Cl	172	0.693878	0	22	4	0	0	0	2	64
15331	144209397;144211236	CN(C)NC(=O)CCC(=O)O	10	0.689655	0	54	0	0	0	0	0	64
74710	144209398;144213144	CC1=CC=C(O1)C(=O)O	196	0.617647	0	11	0	0	0	0	0	64
904857	144209399	CC(=C)C(=O)O[C@@H]1C[C@H]2CC[C@@]1(C2(C)C)C	121	0.679245	0	22	2	4	4	2	2	64
7768	144209400;144210483	C1CCC(=O)NCC1	228	0.571429	0	26	0	0	0	0	0	64
35370	144209401;144210895	CC1=CN(C(=O)NC1=O)[C@H]2C[C@@H]([C@H](O2)CO)N=[N+]=[N-]	195	0.710526	0	38	0	0	0	0	0	64
1982	144209402;144211191	CC(=O)NP(=O)(OC)SC	96	0.68	0	10	0	0	0	0	0	64
2078	144209403;144211030	CCC1=C(C(=CC=C1)CC)N(COC)C(=O)CCl	219	0.263158	0	20	4	0	0	0	3	64
11534	144209405	C(C#N)Br	6	0.416667	0	14	0	0	0	0	0	64
8207	144209406;144210458	CCCCCCCCCCCCCO	228	0.631579	0	26	0	0	0	0	0	64
2969	144209407;144210684	CCCCCCCCCC(=O)O	182	0.666667	0	26	0	0	0	0	0	64
6810	144209408	C1C=CCC2C1C(=O)OC2=O	220	0.612903	0	14	0	0	0	0	0	64
4445035	144209410	C1=CC=C(C=C1)[O-].[Na+]	174	0.714286	0	12	0	0	0	0	0	64
3440	144209411;144213288	C1=COC(=C1)CNC2=CC(=C(C=C2C(=O)O)S(=O)(=O)N)Cl	245	0.716667	0	10	0	0	0	0	0	64
88069	144209412;144213710	CC1=CC2=C(C=C1)C(=O)OC2=O	48	0.69697	0	93	0	0	0	0	0	64
8369	144209413;144210438	CC1=C(C(=O)C=CO1)O	103	0.625	0	7	0	0	0	0	0	64
62306	144209414;144213675	CC1COC2=CC=CC=C2N1C(=O)C(Cl)Cl	241	0.638298	0	53	7	0	1	0	3	64
3308	144209416	CCC1=CC=CC2=C1NC3=C2CCOC3(CC)CC(=O)O	184	0.688525	0	77	0	0	0	0	0	64
7103	144209418;144213051	C1=CC=C(C=C1)C2=CC=C(C=C2)O	59	0.222222	0	27	3	1	1	0	3	64
5327	144209419;144213323	CC1=CC(=NC(=N1)NS(=O)(=O)C2=CC=C(C=C2)N)C	83	0.6	0	52	0	0	0	0	0	64
66166	144209420;144210518	CCC(C)(C1=CC=C(C=C1)O)C2=CC=C(C=C2)O	224	0.6	0	37	6	1	0	0	3	64
6991	144209421	CC1=CC(=C(C=C1)[N+](=O)[O-])C	250	0.674419	0	46	5	1	4	1	2	64
7070	144209422	C1=CC(=C(C=C1C2=CC(=C(C=C2)N)Cl)Cl)N	187	0.681818	0	44	7	1	3	0	4	64
10963	144209423	C(CCl)C#N	6	0	6	14	0	0	0	0	0	64
8418	144209424	C1=CC=C2C=C3C=CC=CC3=CC2=C1	7	0.703704	0	39	3	0	0	0	3	64
2086	144209425;144211163	CC(C)(C=NOC(=O)NC)SC	156	0.617647	0	8	0	0	0	0	0	64
36606	144209426;144210740	CCCN(CCC)C1=C(C=C(C=C1[N+](=O)[O-])C(C)C)[N+](=O)[O-]	27	0.638298	0	103	0	0	0	0	0	64
7641	144209429;144210881	CCCCC(CC)COC(=O)CCCCC(=O)OCC(CC)CCCC	132	0.466667	0	37	0	0	0	0	0	64
6868	144209430;144213627	C1=CC2=C(C=C(C=C2C=C1N)S(=O)(=O)O)O	135	0.727273	0	8	5	1	1	0	2	64
8346	144209431;144210867	CCCCCCCCOC(=O)C1=CC=CC=C1C(=O)OCCCCCCCC	48	0.648649	0	93	0	0	0	0	0	64
11173	144209432	CC(=CCO)C	4	0.666667	0	35	0	0	0	0	0	64
441140	144209433;144213322	C[C@@H]1CC(=O)C=C([C@]12C(=O)C3=C(O2)C(=C(C=C3OC)OC)Cl)OC	75	0.725	0	73	6	0	0	0	4	64
7932	144209435;144213516	C1=CC(=CC(=C1)Cl)N	187	0.555556	0	44	0	0	0	0	0	64
7979	144209436	CC(=C)C(=O)OCCOCCOCCOC(=O)C(=C)C	139	0.62963	0	35	0	0	0	0	0	64
13089	144209437;144210939	C1=CC=C(C(=C1)C(C2=CC=C(C=C2)Cl)C(Cl)(Cl)Cl)Cl	11	0.666667	0	116	4	1	5	0	3	64
3365	144209438;144210898	C1=CC(=C(C=C1F)F)C(CN2C=NC=N2)(CN3C=NC=N3)O	11	0.575	0	116	0	0	0	0	0	64
5340	144209441;144213555	C1=CC(=CC=C1N)S(=O)(=O)NC2=NC=CS2	83	0.56	0	52	0	0	0	0	0	64
25622	144209442	C1=CC=C(C(=C1)C2=CC=CC=C2Cl)Cl	130	0.285714	0	13	3	0	1	0	1	64
8064	144209443	C(CCO)CO	4	0.6	0	35	0	0	0	0	0	64
3082	144209444;144211478	CNC(=O)CSP(=S)(OC)OC	96	0	0	10	0	0	0	0	0	64
4096	144209448	COP(=O)(N)SC	181	0.666667	0	7	0	0	0	0	0	64
10698	144209450;144210666	CC1=CC(=C(C(=C1)C)O)C	71	0.689655	0	7	0	0	0	0	0	64
6934	144209452;144213495	CC1=CC(=C(C=C1)N)S(=O)(=O)O	92	0.621622	0	31	0	0	0	0	0	64
67174	144209453;144213310	CC(CCC(=O)O)(C1=CC=C(C=C1)O)C2=CC=C(C=C2)O	224	0.638298	0	37	0	0	0	0	0	64
36383	144209455;144213264	C1=CC(=C(C=C1N(CCO)CCO)[N+](=O)[O-])NCCO	241	0.727273	0	53	0	0	3	0	0	64
18938	144209458	CC(CCO)CC(C)(C)C	67	0.692308	0	9	0	0	0	0	0	64
7340	144209459;144210620	CC1=CC=CC=C1N=NC2=CC(=C(C=C2)N)C	253	0.641509	0	33	6	1	4	2	1	64
7290	144209460	C(C(CCl)O)O	243	0.6875	0	26	0	0	0	0	0	64
3610	144209461	CCCCCCC1=C(C=C(C=C1)O)O	224	0.644444	0	37	3	0	5	0	1	64
6014	144209462;144213195	CC(CN1C2=CC=CC=C2SC3=CC=CC=C31)N(C)C.Cl	112	0.533333	0	79	4	0	6	0	0	64
5344	144209463;144213168	CC1=C(ON=C1C)NS(=O)(=O)C2=CC=C(C=C2)N	83	0.490196	0	52	0	0	0	0	0	64
14127	144209464;144213733	CCCCCCOC(=O)C1=CC=C(C=C1)O	224	0.66	0	37	3	0	2	0	1	64
17046	144209465	C1C(O1)COCCCCOCC2CO2	98	0.689655	0	19	1	0	0	0	1	64
8441	144209466;144210459	COC(=O)C1=CC=C(C=C1)C(=O)OC	18	0.677419	0	44	0	0	0	0	0	64
6128	144209467;144210896	C[C@]12CCC(=O)C=C1CC[C@@H]3[C@@H]2CC[C@]4([C@H]3CCC4=O)C	237	0.372093	0	60	1	0	0	0	1	64
2319	144209468	CCCCN(CC)C1=C(C=C(C=C1[N+](=O)[O-])C(F)(F)F)[N+](=O)[O-]	27	0.686275	0	103	0	0	0	0	0	64
7204	144209470;144211063	CC1=C(C=CC(=C1)Cl)OCC(=O)O	179	0.612903	0	59	0	0	0	0	0	64
2554	144209471;144210515	C1=CC=C2C(=C1)C=CC3=CC=CC=C3N2C(=O)N	97	0.733333	0	22	0	0	0	0	0	64
17016	144209472;144210379	CC1=C(C(=C(C=C1)C)O)C	118	0.615385	0	78	0	0	0	0	0	64
9217	144209473	C1=CC=C2C(=C1)OC3=CC=CC=C3S2	81	0.652174	0	9	0	0	0	0	0	64
7185	144209474;144210629	CCCCC(CC)C(=O)OCCOCCOCCOC(=O)C(CC)CCCC	132	0.617647	0	37	0	0	0	0	0	64
7583	144209475	C1=CC=C(C=C1)OC2=CC=CC=C2	81	0.608696	0	9	0	0	0	0	0	64
101560	144209478;144210467	CC(COCC(C)OC(=O)C1=CC=CC=C1)OC(=O)C2=CC=CC=C2	236	0.693878	0	35	0	0	0	0	0	64
6595	144209479	CC(=C)C(=O)N	63	0.631579	0	25	0	0	0	0	0	64
637563	144209480;144210452	C/C=C/C1=CC=C(C=C1)OC	151	0.583333	0	58	0	0	0	0	0	64
802	144209482;144213048	C1=CC=C2C(=C1)C(=CN2)CC(=O)O	47	0.65	0	40	0	0	0	0	0	64
4947	144209484;144210380	CCCOC(=O)C1=CC(=C(C(=C1)O)O)O	135	0.673913	0	8	1	0	0	0	1	64
8571	144209486;144213944	C1=CC(=C(C=C1O)O)C(=O)C2=C(C=C(C=C2)O)O	18	0.694444	0	44	2	1	0	0	1	64
7474	144209489;144210353	C1=CC(=CC=C1[N+](=O)[O-])Cl	27	0.666667	0	103	0	0	0	0	0	64
4793	144209492;144211128	CCOP(=S)(OCC)SCN1C2=C(C=C(C=C2)Cl)OC1=O	253	0.677419	0	33	3	0	0	0	2	64
25429	144209493;144210796	COC(=O)NC1=NC2=CC=CC=C2N1	241	0.693878	0	53	2	0	0	0	1	64
12433	144209495	C(C(=O)O)(Br)Br	148	0.636364	0	12	0	0	0	0	0	64
1775	144209497;144210601	C1=CC=C(C=C1)C2(C(=O)NC(=O)N2)C3=CC=CC=C3	236	0.714286	0	35	0	0	0	0	0	64
13271	144209498;144213650	C1=CC=C(C=C1)NC2=CC=C(C=C2)[N+](=O)[O-]	3	0.516129	0	60	4	1	4	0	0	64
7585	144209499;144210462	CCCCCCC(=CC1=CC=CC=C1)C=O	199	0.702703	0	43	0	0	0	0	0	64
33733	144209500	CC(C)CCCCCCCOC(=O)CCCCC(=O)OCCCCCCCC(C)C	42	0.636364	0	55	0	0	0	0	0	64
8870	144209502;144213186	C1=CC=C(C=C1)N.Cl	187	0.333333	0	44	0	0	0	0	0	64
335	144209503;144210341	CC1=CC=CC=C1O	118	0.653846	0	78	0	0	0	0	0	64
39562	144209504	C1=CC=C2C(=C1)C(=NN2CC3=C(C=C(C=C3)Cl)Cl)C(=O)O	11	0.673469	0	116	1	0	0	0	1	64
5280343	144209506;144210605	C1=CC(=C(C=C1C2=C(C(=O)C3=C(C=C(C=C3O2)O)O)O)O)O	179	0.706667	0	59	4	0	0	0	2	64
73852	144209508;144213797	C1=CC(=CC=C1C(=O)C2=C(C=C(C=C2)O)O)O	224	0.723404	0	37	2	0	0	0	0	64
6544	144209510;144210370	CC1=CC(=O)CC(C1)(C)C	208	0.689655	0	18	0	0	0	0	0	64
5111791	144209511;144213128	C1=CC(=C(C=C1[N+](=O)[O-])N)N	189	0.6875	0	18	2	0	4	0	1	64
6819	144209512;144213593	CCCCOC(=O)COC(=O)C1=CC=CC=C1C(=O)OCCCC	48	0.675	0	93	0	0	0	0	0	64
289	144209515	C1=CC=C(C(=C1)O)O	59	0.588235	0	27	5	0	3	0	1	64
7456	144209516;144210329	COC(=O)C1=CC=C(C=C1)O	18	0.628571	0	44	0	0	0	0	0	64
18617	144209517	C(#N)C(Br)Br	6	0.538462	0	14	1	0	0	0	1	64
7311	144209518;144210434	CC(C)(C)C1=CC(=C(C=C1)O)C(C)(C)C	118	0.518519	0	78	3	0	13	0	0	64
62530	144209522	CC(C)(C)CC(C)(C)C1=CC=CC=C1O	118	0.676471	0	78	8	0	20	1	2	64
22772	144209523	C(SC#N)SC#N	191	0.642857	0	4	9	1	22	1	0	64
7393	144209524;144210423	CC(C)(C)C1=CC=C(C=C1)O	118	0.434783	0	78	1	0	0	0	1	64
6997	144209525	CCC1=CC=CC=C1O	118	0.642857	0	78	3	0	1	0	2	64
5284419	144209526	C[C@H]1[C@@H]([C@H]([C@H]([C@@H](O1)OC[C@@H]2[C@H]([C@@H]([C@H]([C@@H](O2)OC3=CC(=C4C(=O)C[C@H](OC4=C3)C5=CC(=C(C=C5)OC)OC)O)O)O)O)O)O)O	41	0.677778	0	41	0	0	0	0	0	64
444795	144209528	CC1=C(C(CCC1)(C)C)/C=C/C(=C/C=C/C(=C/C(=O)O)/C)/C	10	0.692308	0	54	5	1	3	0	3	64
86102	144209529;144210805	CC(C)(C)C(CCC1=CC=C(C=C1)Cl)(CN2C=NC=N2)O	116	0.680556	0	16	5	0	0	0	2	64
19988	144209530;144213779	COC1=C(C=C(C(=C1)O)C(=O)C2=CC=CC=C2)S(=O)(=O)O	125	0.677966	0	42	0	0	0	0	0	64
50599	144209531;144210892	C1C[C@@H](O[C@@H]1CO)N2C=NC3=C2NC=NC3=O	205	0.587302	0	18	0	0	0	0	0	64
4929	144209536;144211124	CC(C)NC1=NC(=NC(=N1)SC)NC(C)C	76	0.4	0	20	0	0	0	0	0	64
8266	144209537;144210510	C1(C(C2(C(=C(C1(C2(Cl)Cl)Cl)Cl)Cl)Cl)C(=O)O)C(=O)O	22	0.638889	0	8	0	0	0	0	0	64
8150	144209538	COCCOCCOC	15	0	15	24	0	0	0	0	0	64
7430	144209539;144211155	C1=C(C=C(C(=C1Cl)N)Cl)[N+](=O)[O-]	27	0.641026	0	103	2	0	0	0	1	64
135	144209540;144213618	C1=CC(=CC=C1C(=O)O)O	72	0.571429	0	78	0	0	0	0	0	64
3118	144209541	CCOP(=S)(OCC)SCCSCC	13	0.590909	0	14	0	0	0	0	0	64
785	144209543;144210335	C1=CC(=CC=C1O)O	59	0.466667	0	27	4	0	2	0	0	64
7127	144209545;144210391	COC1=C(C=C(C=C1)CC=C)OC	151	0.675	0	58	0	0	0	0	0	64
5280793	144209546	C[C@H](/C=C/[C@H](C)C(C)C)[C@H]1CC[C@@H]\2[C@@]1(CCC/C2=C\C=C/3\C[C@H](CCC3=C)O)C	61	0.709677	0	32	4	0	2	0	1	64
10377	144209547;144213649	CCCCCC1=CC(=CC(=C1)O)O	175	0.675	0	19	3	0	0	0	2	64
13387	144209548;144210417	CN1CCCC1=O	24	0.666667	0	10	0	0	0	0	0	64
6643	144209549	CCC(C)(C)C1=CC=C(C=C1)O	118	0.555556	0	78	1	0	1	0	0	64
5362	144209550;144213095	CCCCC1(C(=O)N(N(C1=O)C2=CC=CC=C2)C3=CC=CC=C3)COC(=O)CCC(=O)O	138	0.695652	0	3	0	0	0	0	0	64
107377	144209552;144213110	CCCCC(CC)COC(=O)C1=CC=C(C=C1)O	224	0.591837	0	37	2	0	7	0	0	64
13591	144209554;144213230	C1CCN(C1)N=O	166	0.5	0	11	0	0	0	0	0	64
2355	144209555;144213572	COC1=C2C=CC(=O)OC2=CC3=C1C=CO3	143	0.466667	0	27	1	0	0	0	1	64
31243	144209556;144213628	CSC1=CC=C(C=C1)Cl	87	0.592593	0	28	0	0	0	0	0	64
7111	144209557;144210723	C1=CC(=CC=C1C2=CC=C(C=C2)N)N	187	0.466667	0	44	2	0	0	0	2	64
34192	144209558;144211472	CCN(CC)C(=O)SCC1=CC=C(C=C1)Cl	11	0.685714	0	116	2	0	0	0	1	64
11289	144209559;144213214	COC1=CC=C(C=C1)C(=C(C2=CC=C(C=C2)OC)Cl)C3=CC=C(C=C3)OC	151	0	151	58	6	1	0	0	6	64
6597	144209561	C(C(=O)O)(Cl)Cl	148	0.636364	0	12	0	0	0	0	0	64
6101	144209562	CC1=CC=C(C=C1)S(=O)(=O)O	92	0.722222	0	31	0	0	0	0	0	64
15817	144209564;144213438	CCCCOCNC(=O)C=C	31	0	31	17	0	0	0	0	0	64
9015	144209565	COC1=CC=C(C=C1)O	59	0.666667	0	27	1	0	0	0	1	64
38284	144209566	C1=CC=C(C=C1)OC2=CC=CC(=C2)C=O	170	0.630435	0	61	0	0	0	0	0	64
15294	144209567;144213619	COC(=O)C1=CC=C(C=C1)C=O	48	0.6875	0	93	0	0	0	0	0	64
6946	144209569;144213609	C1=CC=C(C(=C1)N)[N+](=O)[O-]	105	0.611111	0	55	0	0	0	0	0	64
13283	144209570;144210521	CC1=C(C=CC(=C1)CC2=CC(=C(C=C2)N)C)N	127	0	127	29	1	0	0	0	1	64
12902	144209572;144210441	CC(C)(C)C1=CC(=C(C(=C1)C(C)(C)C)O)C(C)(C)C	118	0.615385	0	78	1	1	1	0	1	64
2153	144209573;144210348	CN1C2=C(C(=O)N(C1=O)C)NC=N2	108	0.375	0	13	0	0	0	0	0	64
12472902	144209574	C1=CC(=C(C=C1C(=O)C2=C(C=C(C=C2)O)O)O)O	118	0.617647	0	78	7	1	0	0	7	64
8486	144209575	C1=C(SC(=N1)N)[N+](=O)[O-]	189	0	189	18	0	0	0	0	0	64
5216	144209576;144211065	CCNC1=NC(=NC(=N1)Cl)NCC	218	0.322581	0	9	0	0	0	0	0	64
7059	144209577	CC1=CC2=C(C=C1)N=CC=C2	44	0.564103	0	27	0	0	0	0	0	64
9153	144209579;144210609	C1=CC=C2C3=C4C(=CC=C3)C5=CC=CC=C5C4=CC2=C1	33	0.540541	0	8	4	1	1	0	3	64
264	144209580;144210484	CCCC(=O)O	10	0.6	0	54	0	0	0	0	0	64
2730	144209581;144210468	CCOP(=S)(OCC)OC1=NC(=C(C=C1Cl)Cl)Cl	245	0.625	0	10	3	0	1	0	2	64
6641	144209583;144210389	CC(C)(C1=CC=CC=C1)OOC(C)(C)C2=CC=CC=C2	48	0.709677	0	93	2	0	0	0	1	64
637566	144209584;144210456	CC(=CCC/C(=C/CO)/C)C	147	0.617647	0	10	0	0	0	0	0	64
8815	144209585	COC1=CC=C(C=C1)CC=C	151	0.583333	0	58	0	0	0	0	0	64
6374	144209587	C(I)(I)I	148	0.5	0	12	0	0	0	0	0	64
6548	144209588	CCC(C)(CCCC(C)C)O	159	0.521739	0	28	0	0	0	0	0	64
7455	144209589	CC1=CC=C(C=C1)C(=O)OC	18	0.636364	0	44	0	0	0	0	0	64
16685	144209590	C1=CC(=CC=C1SC2=CC(=C(C=C2Cl)Cl)Cl)Cl	150	0.729167	0	54	1	0	0	0	0	64
6944	144209591	CC1=CC=CC=C1[N+](=O)[O-]	105	0.648649	0	55	0	0	0	0	0	64
12161	144209592	CC1=CC=C(C=C1)C=C	199	0.740741	0	43	0	0	0	0	0	64
5770	144209593;144210855	CO[C@H]1[C@@H](C[C@@H]2CN3CCC4=C([C@H]3C[C@@H]2[C@@H]1C(=O)OC)NC5=C4C=CC(=C5)OC)OC(=O)C6=CC(=C(C(=C6)OC)OC)OC	155	0.626374	0	68	7	0	2	0	3	64
8305	144209594	C1=CC(=CC=C1S(=O)(=O)C2=CC(=C(C=C2Cl)Cl)Cl)Cl	11	0.648649	0	116	3	0	1	0	3	64
5430	144209595;144211287	C1=CC=C2C(=C1)NC(=N2)C3=CSC=N3	174	0.736842	0	12	1	1	0	0	2	64
8588	144209596;144213853	CCN1C2=C(C=C(C=C2)N)C3=CC=CC=C31	188	0.689655	0	4	2	1	0	0	3	64
8133	144209597;144210443	CCCCOCCO	31	0.65625	0	17	0	0	0	0	0	64
6734	144209598;144210333	C1CC2=CC=CC3=C2C1=CC=C3	7	0.612903	0	39	0	0	0	0	0	64
2723601	144209599;144210595	C1=NC2=C(N1)C(=S)N=C(N2)N	257	0.4	0	3	3	1	1	1	0	64
6163	144209600	CCOS(=O)(=O)OCC	63	0.684211	0	25	0	0	0	0	0	64
243	144209601;144210500	C1=CC=C(C=C1)C(=O)O	72	0.5	0	78	0	0	0	0	0	64
8177	144209602;144210404	CCCCOCCOCCO	31	0.636364	0	17	0	0	0	0	0	64
311	144209603;144210444	C(C(=O)O)C(CC(=O)O)(C(=O)O)O	10	0.68	0	54	0	0	0	0	0	64
448537	144209605;144210844	CC/C(=C(/CC)\C1=CC=C(C=C1)O)/C2=CC=C(C=C2)O	59	0.64	0	27	9	0	2	0	1	64
7896	144209606;144210405	CC(CCO)O	171	0.588235	0	9	0	0	0	0	0	64
2761171	144209607;144213086	CCC1=NC=CC(=C1)C(=S)N	196	0.666667	0	11	0	0	0	0	0	64
4173	144209611;144213111	CC1=NC=C(N1CCO)[N+](=O)[O-]	189	0.631579	0	18	0	0	0	0	0	64
7017	144209613;144210991	C1=CC=C(C=C1)C2=CC=CC=C2O	59	0.521739	0	27	1	0	0	0	0	64
7031	144209614;144210599	CN(C)C1=CC=C(C=C1)C(=O)C2=CC=C(C=C2)N(C)C	87	0.633333	0	28	1	2	0	0	1	64
5054	144209615;144210460	C1=CC(=CC(=C1)O)O	59	0.611111	0	27	0	0	0	0	0	64
1269845	144209616;144213272	C1=CNC(=S)NC1=O	84	0.592593	0	21	0	0	0	0	0	64
6786	144209618;144210485	CCCCCCOC(=O)C1=CC=CC=C1C(=O)OCCCCCC	48	0.638889	0	93	1	0	0	0	1	64
30541	144209619;144213879	CCCCC(CC)COC(=O)C1=CC=C(C=C1)N(C)C	132	0.659091	0	37	1	0	0	0	0	64
7410	144209620;144210661	CC(=O)C1=CC=CC=C1	183	0.555556	0	49	0	0	0	0	0	64
11074431	144209621;144213685	CC1=CC(=O)[N-]S(=O)(=O)O1.[K+]	160	0.724138	0	13	0	0	0	0	0	64
9395	144209622;144213364	CCOP(=O)(OCC)OC1=CC=C(C=C1)[N+](=O)[O-]	151	0.717391	0	58	2	0	0	0	1	64
3102	144209623;144210378	C1=CC=C(C=C1)C(=O)C2=CC=CC=C2	125	0.681818	0	42	0	0	0	0	0	64
8158	144209624;144210342	CCCCCCCCC(=O)O	182	0.666667	0	26	0	0	0	0	0	64
323	144209625;144210377	C1=CC=C2C(=C1)C=CC(=O)O2	143	0.536585	0	27	0	0	0	0	0	64
6782	144209627;144210929	CC(C)COC(=O)C1=CC=CC=C1C(=O)OCC(C)C	48	0.566667	0	93	0	0	0	0	0	64
12301	144209629	CCOCC(=O)O	15	0.705882	0	24	0	0	0	0	0	64
19999	144209630	CCC(=O)[O-].CCC(=O)[O-].[Ca+2]	160	0.555556	0	13	0	0	0	0	0	64
7338	144209631	CC=CC1=CC(=C(C=C1)O)OC	224	0.714286	0	37	1	0	0	0	0	64
7422	144209633	CC1=CC(=CC=C1)[N+](=O)[O-]	27	0.634146	0	103	0	0	0	0	0	64
7232	144209634;144213241	C1CCC(CC1)NSC2=NC3=CC=CC=C3S2	174	0.714286	0	12	2	0	0	0	1	64
7732	144209635;144213356	COC1=CC=C(C=C1)N	3	0.586207	0	60	0	0	0	0	0	64
15787	144209636;144210596	C1=CC(=CC=C1[N+](=O)[O-])OC2=C(C=C(C=C2)Cl)Cl	27	0.711538	0	103	1	1	0	0	2	64
5144	144209637;144210838	C=CCC1=CC2=C(C=C1)OCO2	153	0.727273	0	29	0	0	0	0	0	64
8172	144209638;144210626	C(COCCOCCO)O	15	0.647059	0	24	0	0	0	0	0	64
14868	144209640;144213540	C1=CC(=CC=C1NC(=O)C2=CC(=CC(=C2O)Br)Br)Br	11	0.681818	0	116	5	2	8	9	3	64
8411	144209641;144210361	COC1=C(C=CC(=C1)C2=CC(=C(C=C2)N)OC)N	83	0.705882	0	52	2	0	0	0	2	64
980	144209642;144210437	C1=CC(=CC=C1[N+](=O)[O-])O	27	0.605263	0	103	1	0	0	0	0	64
1988	144209643;144211206	CCC1=CC=CC(=C1N(COCC)C(=O)CCl)C	219	0	219	20	8	0	1	0	5	64
3225	144209644;144210414	C1CC2C(C(C1O2)C(=O)O)C(=O)O	169	0.714286	0	27	2	0	0	0	0	64
244	144209645;144210364	C1=CC=C(C=C1)CO	11	0.653846	0	116	0	0	0	0	0	64
743	144209646	C(CC(=O)O)CC(=O)O	10	0.619048	0	54	0	0	0	0	0	64
23284	144209652;144210635	CC(C)C(C(C)(C)COC(=O)C(C)C)OC(=O)C(C)C	1	0	1	8	0	0	0	0	0	64
612	144209653	CC(C(=O)O)O	169	0.473684	0	27	0	0	0	0	0	64
76013	144209654;144210636	CC(C)(C1=CC=CC=C1)C2=CC(=C(C=C2)O)C(C)(C)C3=CC=CC=C3	125	0.727273	0	42	5	0	19	0	0	64
3016	144209656	CN1C(=O)CN=C(C2=C1C=CC(=C2)Cl)C3=CC=CC=C3	125	0.703125	0	42	3	0	0	0	3	64
7807	144209657;144213227	C1=CC(=CC=C1N)Br	187	0.466667	0	44	1	0	0	0	1	64
1678	144209658;144213324	C(C[N+](=O)[O-])C(=O)O	10	0.6	0	54	0	0	0	0	0	64
6917	144209660;144210393	C=CN1CCCC1=O	24	0.692308	0	10	0	0	0	0	0	64
6535	144209661	CCOP(=O)(OCC)OCC	13	0.4375	0	14	0	0	0	0	0	64
18480	144209662	CC(=O)C=CC1=CC2=C(C=C1)OCO2	183	0.727273	0	49	6	0	0	0	6	64
174223	144209666	CC1=C(C2=C(C=C1)N=C(S2)C3=CC=C(C=C3)N)S(=O)(=O)O	83	0.723077	0	52	1	3	0	0	4	64
1491	144209669	C1=CC(=C(C=C1O)O)C(=O)O	72	0.645161	0	78	0	0	0	0	0	64
5362708	144209671;144213711	CCCCCCCCC/C=C/CC1CC(=O)OC1=O	220	0.641026	0	14	0	0	0	0	0	64
85983	144209674	C1=CC(=CC=C1C=CC(=O)O)C=CC(=O)O	72	0.62069	0	78	0	0	0	0	0	64
12088	144209676	C1=CC(=CC=C1C=O)C(=O)O	72	0.44	0	78	0	0	0	0	0	64
457193	144209680	C[C@@H]1[C@@H](C(=O)N[C@@H](C(=O)N2CCC[C@H]2C(=O)N(CC(=O)N([C@H](C(=O)O1)C(C)C)C)C)C(C)C)NC(=O)C3=C4C(=C(C=C3)C)OC5=C(C(=O)C(=C(C5=N4)C(=O)N[C@H]6[C@H](OC(=O)[C@@H](N(C(=O)CN(C(=O)[C@@H]7CCCN7C(=O)[C@H](NC6=O)C(C)C)C)C)C(C)C)C)N)C	161	0.72381	0	25	5	8	3	8	2	64
443939	144209681	C[C@H]1[C@H]([C@H](C[C@@H](O1)O[C@H]2C[C@@](CC3=C(C4=C(C(=C23)O)C(=O)C5=C(C4=O)C=CC=C5OC)O)(C(=O)CO)O)N)O.Cl	123	0.677419	0	38	3	6	3	5	0	64
10771	144209684	C1=CC=C(C=C1)N=NC2=C(C=C(C=C2)N)N.Cl	3	0.648649	0	60	4	2	10	0	1	64
8478	144209686	CC(C)(C)CC(C)(C)C1=CC=C(C=C1)OCCOCC[N+](C)(C)CC2=CC=CC=C2.[Cl-]	170	0.712121	0	61	8	0	26	0	0	64
9476	144209693	C1[C@H]([C@H]([C@@H](C[C@@]1(C(=O)O)O)OC(=O)C=CC2=CC(=C(C=C2)O)O)O)O	17	0.743902	0	74	0	0	0	0	0	64
6731	144209702	C1=CC=C2C(=C1)C=CC(=N2)C3C(=O)C4=CC=CC=C4C3=O	44	0.703704	0	27	1	3	0	0	3	64
14710	144209709	CC[N+]1=C2C=C(C=CC2=C3C=CC(=CC3=C1C4=CC=CC=C4)N)N.[Br-]	188	0	188	4	14	0	11	1	3	64
7611	144209712	[CH-]1C=CC=C1.[CH-]1C=CC=C1.[Fe+2]	20	0	20	1	0	0	0	0	0	64
370	144209713	C1=C(C=C(C(=C1O)O)O)C(=O)O	72	0.62069	0	78	0	0	0	0	0	64
6450278	144209716	C/C=C/1\C(=O)C[C@@H]2[C@@]1(CC[C@H]3[C@H]2CCC4=CC(=O)CC[C@]34C)C	237	0.615385	0	60	4	1	1	0	4	64
60934	144209731	CC(C)(C)NC(=O)[C@@H]1C[C@@H]2CCCC[C@@H]2CN1C[C@H]([C@H](CC3=CC=CC=C3)NC(=O)[C@H](CC(=O)N)NC(=O)C4=NC5=CC=CC=C5C=C4)O.CS(=O)(=O)O	195	0.714286	0	38	8	0	19	0	0	64
23668194	144209733	C[C@H](CCC(=O)[O-])[C@H]1CC[C@@H]2[C@@]1([C@H](C[C@H]3[C@H]2[C@@H](C[C@H]4[C@@]3(CC[C@H](C4)O)C)O)O)C.[Na+]	61	0.610169	0	32	0	0	0	0	0	64
62753	144209738	CC(C)(C1=CC(=C(C(=C1)Br)OCC(CBr)Br)Br)C2=CC(=C(C(=C2)Br)OCC(CBr)Br)Br	135	0.716981	0	8	0	0	0	0	0	64
9171	144209746	C1=CC=C2C(=C1)C=CC3=C2C=CC4=CC=CC=C43	44	0.666667	0	27	1	1	0	0	2	64
8154	144209753	CCCCCCCCCCCCCCCC[N+](C)(C)C.[Cl-]	19	0.545455	0	51	8	2	19	0	3	64
4379756	144209758	C1=CC(=CC=C1O)S(=O)(=O)[O-].[Na+]	224	0.697674	0	37	0	0	0	0	0	64
23677323	144209767	C=CCOCC(CS(=O)(=O)[O-])O.[Na+]	217	0.675	0	42	0	0	0	0	0	64
6681	144209780	C1=CC=C2C(=C1)C(=O)C3=C(C2=O)C(=C(C=C3Br)Br)N	11	0.714286	0	116	1	1	0	0	2	64
10754	144209782	C1=CC(=CC=C1C2=CC=C(C=C2)N)N.Cl.Cl	187	0.5	0	44	0	1	0	0	1	64
10855	144209784	C1=CC(=CC=C1N)N=NC2=CC=C(C=C2)N	3	0.555556	0	60	3	0	2	0	2	64
667490	144209789	C1=NC2=C(N1)C(=S)N=CN2	257	0	257	3	2	1	2	2	0	64
1674	144209790	CC1=C2CCC3=C2C(=CC4=C3C=CC5=CC=CC=C54)C=C1	7	0.688889	0	39	2	4	0	0	4	64
5280805	144209800	C[C@H]1[C@@H]([C@H]([C@H]([C@@H](O1)OC[C@@H]2[C@H]([C@@H]([C@H]([C@@H](O2)OC3=C(OC4=CC(=CC(=C4C3=O)O)O)C5=CC(=C(C=C5)O)O)O)O)O)O)O)O	123	0.666667	0	38	0	0	0	0	0	64
5035	144209801	C1CCN(CC1)CCOC2=CC=C(C=C2)C(=O)C3=C(SC4=C3C=CC(=C4)O)C5=CC=C(C=C5)O	75	0.706522	0	73	4	4	21	1	1	64
12195864	144209803	CCCC[N+]1(CCCC1)C.C(F)(F)(F)S(=O)(=O)[O-]	19	0.48	0	51	0	0	0	0	0	64
16217238	144209811	CCCCCCCCCCCCCC[P+](CCCCCC)(CCCCCC)CCCCCC.C(=[N-])=NC#N	251	0	251	22	4	7	18	12	0	64
11181836	144209812	CCCCCCCCCCCCCC[P+](CCCCCC)(CCCCCC)CCCCCC.C(F)(F)(F)S(=O)(=O)[N-]S(=O)(=O)C(F)(F)F	197	0.413793	0	9	2	7	0	6	1	64
60196373	144209813	CCCC[P+](CC)(CCCC)CCCC.CCOP(=O)([O-])OCC	19	0.689655	0	51	0	0	0	0	0	64
2734250	144209814	CCCCN1C=C[N+](=C1C)C.C(F)(F)(F)S(=O)(=O)[O-]	9	0.652174	0	63	0	0	0	0	0	64
11258643	144209815	CCCCN1C=C[N+](=C1)C.C(F)(F)(F)S(=O)(=O)[N-]S(=O)(=O)C(F)(F)F	9	0.394737	0	63	0	0	0	0	0	64
2734246	144209817	CCCCN1C=C[N+](=C1)C.C(F)(F)(F)S(=O)(=O)[O-]	9	0.378378	0	63	0	0	0	0	0	64
2734178	144209819	[B-](F)(F)(F)F.CCCCN1C=C[N+](=C1)C	9	0.225806	0	63	0	0	0	0	0	64
22078297	144209820	CCCCCCCCCCN1C=C[N+](=C1)C.[Br-]	9	0.166667	0	63	5	5	3	1	4	64
2734225	144209821	CCCCCCCCCCN1C=C[N+](=C1)C.[Cl-]	9	0.166667	0	63	8	5	4	0	6	64
10044526	144209822	CCCCCCCCCCN1C=C[N+](=C1)C.F[P-](F)(F)(F)(F)F	9	0	9	63	5	7	4	1	5	64
2775940	144209825	CCCCCCCCCCN1C=C[N+](=C1C)CCCCCCCCCC.[Cl-]	9	0.638298	0	63	5	7	28	2	0	64
46226173	144209827	[B-](F)(F)(F)F.CCCCCCCCCCCCN1C=C[N+](=C1)C	9	0.0667	0	63	5	7	20	1	1	64
23160059	144209828	CCCCCCCCCCCCN1C=C[N+](=C1)C.C(F)(F)(F)S(=O)(=O)[O-]	9	0.277778	0	63	4	7	20	1	1	64
21932259	144209829	CCN1C=C[N+](=C1C)C.C(F)(F)(F)S(=O)(=O)[N-]S(=O)(=O)C(F)(F)F	197	0.6	0	9	0	0	0	0	0	64
16211417	144209830	CCCCCCCCCCCCN1C=C[N+](=C1)C.[I-]	9	0.166667	0	63	5	7	12	4	2	64
21977262	144209834	[B-](F)(F)(F)F.CCN1C=C[N+](=C1C)C	9	0.621622	0	63	0	0	0	0	0	64
16210995	144209835	CCN1C=C[N+](=C1C)C.C(F)(F)(F)S(=O)(=O)[O-]	9	0.697674	0	63	0	0	0	0	0	64
12095229	144209837	CCN1C=C[N+](=C1)C.CCOS(=O)(=O)[O-]	9	0.567568	0	63	0	0	0	0	0	64
16211849	144209838	CCN1C=C[N+](=C1)C.CS(=O)(=O)[O-]	9	0.571429	0	63	2	0	0	0	2	64
16211409	144209839	CCN1C=C[N+](=C1)C.COS(=O)(=O)[O-]	9	0.555556	0	63	0	0	0	0	0	64
16217215	144209840	CCN1C=C[N+](=C1)C.OS(=O)(=O)[O-]	9	0.594595	0	63	0	0	0	0	0	64
11075478	144209841	CCN1C=C[N+](=C1)C.[I-]	9	0.516129	0	63	0	0	0	0	0	64
2769348	144209842	[B-](F)(F)(F)F.CCN1C=C[N+](=C1)C	9	0.419355	0	63	0	0	0	0	0	64
18506491	144209845	[B-](F)(F)(F)F.CCCCCCCCCCCCCCCCN1C=C[N+](=C1)C	9	0.0667	0	63	5	6	28	0	0	64
60196375	144209846	CCCCCCCCCCCCCCCCN1C=C[N+](=C1)C.C(F)(F)(F)S(=O)(=O)[N-]S(=O)(=O)C(F)(F)F	9	0.297297	0	63	4	7	29	2	1	64
10411334	144209847	CCCCCCN1C=C[N+](=C1)C.C(F)(F)(F)S(=O)(=O)[N-]S(=O)(=O)C(F)(F)F	9	0.324324	0	63	6	1	2	0	4	64
2734179	144209848	[B-](F)(F)(F)F.CCCCCCN1C=C[N+](=C1)C	9	0.1	0	63	3	1	1	0	1	64
11344909	144209849	[B-](F)(F)(F)F.C[N+]1=CN(C=C1)CCO	9	0.472222	0	63	0	0	0	0	0	64
24944555	144209850	CCCCCCCCCCCCCCCCCCN1C=C[N+](=C1)C.F[P-](F)(F)(F)(F)F	9	0	0	63	8	4	23	0	0	64
12971008	144209852	CCCN1C=C[N+](=C1)C.[I-]	9	0.4375	0	63	0	0	0	0	0	64
11171853	144209854	[B-](F)(F)(F)F.CCCN1C=C[N+](=C1)C	9	0.34375	0	63	0	0	0	0	0	64
60196379	144209856	CCCCCCCCCCCCCCN1C=C[N+](=C1)C.C(F)(F)(F)S(=O)(=O)[N-]S(=O)(=O)C(F)(F)F	9	0.297297	0	63	4	7	26	2	1	64
2734229	144209858	CCCCCCCCCCCCCCN1C=C[N+](=C1)C.[Cl-]	9	0.166667	0	63	5	7	23	0	0	64
19838382	144209862	CCCC[N+]1(CCCCC1)C.[Br-]	19	0.368421	0	51	0	0	0	0	0	64
60196383	144209863	CCCC[N+]1(CCCCC1)C.C(F)(F)(F)S(=O)(=O)[O-]	19	0.555556	0	51	0	0	0	0	0	64
57369982	144209864	CCCC[N+]1(CCCCC1)C.F[P-](F)(F)(F)(F)F	19	0.521739	0	51	0	0	0	0	0	64
16726630	144209865	CCC[N+]1(CCCCC1)C.C(F)(F)(F)S(=O)(=O)[N-]S(=O)(=O)C(F)(F)F	197	0.413793	0	9	0	0	0	0	0	64
60196384	144209866	CCCC[N+]1(CCCCC1)C.[I-]	19	0.368421	0	51	0	0	0	0	0	64
60196385	144209867	CCC[N+]1(CCCCC1)C.[Br-]	19	0.176471	0	51	0	0	0	0	0	64
60196386	144209868	CCC[N+]1(CCCCC1)C.F[P-](F)(F)(F)(F)F	19	0.380952	0	51	0	0	0	0	0	64
60196387	144209869	CCC[N+]1(CCCCC1)C.[I-]	19	0.176471	0	51	0	0	0	0	0	64
60196388	144209870	[B-](F)(F)(F)F.CCC[N+]1(CCCCC1)C	19	0.380952	0	51	0	0	0	0	0	64
13240377	144209872	CCCC[N+]1=CC=CC=C1C.[Br-]	70	0.65625	0	25	0	0	0	0	0	64
60196389	144209873	[B-](F)(F)(F)F.CCCC[N+]1=CC=CC=C1C	70	0.516129	0	25	0	0	0	0	0	64
21988023	144209874	CCCC[N+]1=CC=CC=C1C.[Cl-]	70	0.65625	0	25	0	0	0	0	0	64
60196390	144209875	CCCC[N+]1=CC=CC=C1C.C(F)(F)(F)S(=O)(=O)[O-]	70	0.684211	0	25	0	0	0	0	0	64
60196391	144209876	CCCC[N+]1=CC=CC=C1C.F[P-](F)(F)(F)(F)F	70	0.5625	0	25	0	0	0	0	0	64
15932798	144209878	CCCC[N+]1=CC=CC=C1C.[I-]	70	0.65625	0	25	0	0	0	0	0	64
57358854	144209880	CCCC[N+]1=CC=CC(=C1)C.F[P-](F)(F)(F)(F)F	70	0.575758	0	25	0	0	0	0	0	64
45268380	144209882	CCCC[N+]1=CC=CC(=C1)C.[I-]	70	0.65625	0	25	0	0	0	0	0	64
17841257	144209884	[B-](F)(F)(F)F.CCCC[N+]1=CC=CC(=C1)C	70	0.53125	0	25	0	0	0	0	0	64
11492406	144209888	[B-](F)(F)(F)F.CCCC[N+]1=CC=C(C=C1)C	70	0.566667	0	25	0	0	0	0	0	64
2734248	144209892	CCCC[N+]1=CC=CC=C1.C(F)(F)(F)S(=O)(=O)[O-]	70	0.53125	0	25	0	0	0	0	0	64
12038941	144209895	CC[N+]1=CC=CC=C1.[I-]	70	0.25	0	25	0	0	0	0	0	64
12077313	144209896	[B-](F)(F)(F)F.CC[N+]1=CC=CC=C1	70	0	70	25	0	0	0	0	0	64
21917397	144209897	CCCCCC[N+]1=CC=CC=C1.[I-]	70	0.533333	0	25	5	0	0	0	3	64
2734249	144209899	CCCCCC[N+]1=CC=CC=C1.C(F)(F)(F)S(=O)(=O)[O-]	70	0.571429	0	25	5	0	1	0	3	64
11009532	144209900	CCCC[N+]1(CCCC1)C.[Br-]	19	0.235294	0	51	0	0	0	0	0	64
44717198	144209901	[B-](F)(F)(F)F.CCCC[N+]1(CCCC1)C	19	0.428571	0	51	0	0	0	0	0	64
112264	144209903	CC[N+]1(CCCC1)C.[Br-]	19	0.352941	0	51	0	0	0	0	0	64
60196393	144209904	CC[N+]1(CCCC1)C.C(F)(F)(F)S(=O)(=O)[O-]	19	0.56	0	51	0	0	0	0	0	64
60196394	144209906	CCC[N+]1(CCCC1)C.[Cl-]	19	0	19	51	0	0	0	0	0	64
60196395	144209907	CCC[N+]1(CCCC1)C.F[P-](F)(F)(F)(F)F	19	0.263158	0	51	0	0	0	0	0	64
12059922	144209908	CCC[N+]1(CCCC1)C.[I-]	19	0	0	51	0	0	0	0	0	64
60196396	144209909	CCC[N+]1(CCCC1)C.C(F)(F)(F)S(=O)(=O)[O-]	19	0.391304	0	51	0	0	0	0	0	64
60196397	144209910	CCCCCCCCCCCCCC[P+](CCCC)(CCCC)CCCC.CCCCCCCCCCCCC1=CC=CC=C1S(=O)(=O)[O-]	251	0.581395	0	22	4	6	19	5	1	64
14425	144209922;144213796	CCCCCCCCCCCCOC(=O)C1=CC(=C(C(=C1)O)O)O	18	0.717391	0	44	6	2	15	2	0	64
23676745	144209955	C/C=C/C=C/C(=O)[O-].[K+]	160	0	160	13	0	0	0	0	0	64
61225	144209967	COC(=O)C1=CC2=C(C=C1)C=C(C=C2)C(=O)OC	18	0.694444	0	44	0	0	0	0	0	64
23665706	144209979	C1CCC(CC1)NS(=O)(=O)[O-].[Na+]	74	0.541667	0	15	0	0	0	0	0	64
8819	144209980	C1CN(CCN1N=O)N=O	166	0	166	11	0	0	0	0	0	64
2123	144209982	CN(C)C1=NC(=NC(=N1)N(C)C)N(C)C	19	0.666667	0	51	0	0	0	0	0	64
4628	144209985	CCN1C=C(C(=O)C2=CC3=C(C=C21)OCO3)C(=O)O	46	0.661765	0	64	0	0	0	0	0	64
22882	144209989	C1=C(C=C(C(=C1Cl)[O-])SC2=CC(=CC(=C2[O-])Cl)Cl)Cl.[Na+].[Na+]	193	0.676471	0	12	9	2	12	1	2	64
1148	144209991	C1=CC=C2C(=C1)C(=CN2)CC(C(=O)O)N	47	0.650794	0	40	2	0	0	0	2	64
51040	144209994	CC(C)(C)C1=CC=C(C=C1)C(=O)CC(=O)C2=CC=C(C=C2)OC	183	0.658537	0	49	4	0	2	0	3	64
71027	144209998	C1=CC=C(C=C1)C(=CC=O)C2=CC=CC=C2	199	0.62069	0	43	10	0	2	0	4	64
66062	144209999	CN1CCCCC1CCN2C3=CC=CC=C3SC4=C2C=C(C=C4)SC.Cl	112	0.517241	0	79	5	1	25	1	0	64
84703	144210005	CCCCCCCCCCCC[N+](C)(C)CCCS(=O)(=O)[O-]	251	0.657895	0	22	4	0	1	0	2	64
4350929	144210009	C(#N)[N-]C#N.[Na+]	36	0	36	5	0	0	0	0	0	64
2756017	144210011	CC(C)(C)OC(=O)N1C[C@H](C[C@H]1C(=O)O)F	131	0.657895	0	10	0	0	0	0	0	64
17913	144210017	C1(=C(C(=O)C1=O)O)O	103	0.740741	0	7	0	0	0	0	0	64
9731	144210026	C1=CC(=CC=C1N)F	187	0.466667	0	44	0	0	0	0	0	64
107882	144210030;144213789	CN1CCC2=CC=CC3=C2[C@H]1CC4=C3C(=C(C=C4)O)O.CN1CCC2=CC=CC3=C2[C@H]1CC4=C3C(=C(C=C4)O)O.O.Cl.Cl	21	0.666667	0	76	6	2	13	0	0	64
68119	144210033	C1=COC(=C1)C(=O)C(=O)C2=CC=CO2	247	0.689655	0	6	0	0	0	0	0	64
10308	144210034	C1CC2=CC=CC=C2NC3=CC=CC=C31	3	0.714286	0	60	3	1	2	0	2	64
68297	144210040	C1=CC=C(C=C1)NC2=CC=CC=C2N	3	0.423077	0	60	7	0	3	0	6	64
104677	144210042	C1=CC(=C(C=C1SC#N)[N+](=O)[O-])N	87	0.684211	0	28	9	0	11	1	2	64
60196398	144210044	CN1[C@@H]2CC[C@H]1CC(C2)OC(=O)C(CO)C3=CC=CC=C3.CN1[C@@H]2CC[C@H]1CC(C2)OC(=O)C(CO)C3=CC=CC=C3.OS(=O)(=O)O	21	0.490566	0	76	0	0	0	0	0	64
4788	144210052	C1=CC(=CC=C1CCC(=O)C2=C(C=C(C=C2O)O)O)O	117	0.66	0	82	4	0	1	0	2	64
12127	144210056	COC1=C(C=C(C=C1)C=O)O	18	0.684211	0	44	0	0	0	0	0	64
13109	144210070;144213960	CC[C@]12CC[C@H]3[C@H]([C@@H]1CC[C@]2(C#C)O)CCC4=CC(=O)CC[C@H]34	237	0.637931	0	60	2	0	0	0	1	64
13400	144210072	CC(=O)C1CCCCC1=O	185	0.68	0	9	0	0	0	0	0	64
2724588	144210073	C1=CC(=C(C=C1[N+](=O)[O-])[N+](=O)[O-])S(=O)(=O)O.O.O	105	0.697674	0	55	0	0	0	0	0	64
7054	144210074	C1=CC=C2C(=C1)C(=O)C(=O)N2	184	0.711111	0	77	1	0	0	0	1	64
7090	144210075	C1CN(NC1=O)C2=CC=CC=C2	112	0.702128	0	79	0	0	0	0	0	64
6931391	144210076	C[C@H]1[C@H](NC(=O)N1C)C2=CC=CC=C2	21	0.698113	0	76	0	0	0	0	0	64
27882	144210082	CC1=C(C=C(C=C1)N)OC	239	0.615385	0	20	1	0	0	0	1	64
641298	144210083;144213940	COC1=CC=CC=C1/C=C/C=O	151	0.666667	0	58	1	0	0	0	1	64
11764	144210084	C1=CC2=C(C(=C1)[N+](=O)[O-])C(=CC=C2)[N+](=O)[O-]	105	0.484848	0	55	6	0	0	0	5	64
4921319	144210085	C1=C(C=C(C(=C1[N+](=O)[O-])O)N)[N+](=O)[O-]	27	0.581395	0	103	2	0	5	0	1	64
6528	144210086	CC1=CC=C(C=C1)OP(=O)(OC2=CC=CC=C2)OC3=CC=CC=C3	104	0.631579	0	36	2	0	0	0	1	64
6927	144210090	C1=C(C=C(C(=C1S(=O)(=O)O)O)N)Cl	92	0.697674	0	31	0	0	0	0	0	64
7571	144210093	COC1=CC=C(C=C1)NC2=CC=C(C=C2)OC	3	0.461538	0	60	1	0	0	0	1	64
1549521	144210094	C1=COC(=C1)/C=C/C=O	220	0.621622	0	14	0	0	0	0	0	64
720471	144210097	CC1=CNC(=S)NC1=O	84	0	84	21	0	0	1	0	0	64
11796	144210099	C1=CC=C2C(=C1)C(=O)C3=C(C2=O)C=C(C=C3)O	117	0.666667	0	82	3	0	0	0	2	64
2737408	144210102	CC(C)(C)OC(=O)C1=CC(=CC=C1)N	239	0.651163	0	20	1	0	0	0	1	64
17279	144210104	C1=CC=C2C(=C1)C=C(C3=CC=CC=C23)C#N	7	0.617647	0	39	3	0	0	0	2	64
9207	144210105	C1=CC=C2C=NN=CC2=C1	134	0	134	1	0	0	0	0	0	64
17599	144210106	C1=CC=C2C(=C1)C3=C4C2=CC=CC4=C(C=C3)N	33	0	33	8	4	0	3	0	0	64
3014138	144210107	CC1=C(C(=CC=C1)O)N	184	0.675	0	77	5	0	2	0	3	64
95717	144210111	C1CC2=C(C=C3C=CC4=C5C3=C2C=CC5=CC=C4)C(=O)C1	105	0.666667	0	55	8	0	1	0	5	64
5377793	144210116	CN(C)C1=CC=C(C=C1)/C=C/C2=CC=C(C=C2)[N+](=O)[O-]	27	0.673469	0	103	0	1	0	0	1	64
10241	144210117	C1=CC=C2C(=C1)C3=CC=CC=C3C2=O	158	0.592593	0	20	1	0	0	0	1	64
63112	144210118	C1=CC=C2C(=C1)C(=O)N=CN2	184	0.708333	0	77	0	0	0	0	0	64
93252	144210119	CN(C)C1=CC=C(C=C1)CCO	87	0.612903	0	28	1	0	0	0	1	64
10607	144210120	COC1=CC(=CC(=C1OC)OC)[C@H]2[C@@H]3[C@H](COC3=O)[C@H](C4=CC5=C(C=C24)OCO5)O	153	0.646154	0	29	1	4	0	0	3	64
21501	144210123	C1=CC2=C(C=C1[N+](=O)[O-])C=NN2	105	0.74	0	55	1	0	0	0	1	64
79639	144210126	CN1C=NC2=C1NC(=NC2=O)N	51	0.340909	0	21	0	0	0	0	0	64
[truncated: 3,158 more rows]
